# Supplementary material for: Identity of major sulfur-cycle prokaryotes in freshwater lake ecosystems revealed by a comprehensive phylogenetic study of the dissimilatory adenylylsulfate reductase
Source: Sci Rep. 2016 Nov 8;6:36262. doi: 10.1038/srep36262 (PMC5099947; doi:10.1038/srep36262)
Supplement: Supplementary Table S1 [file srep36262-s2.xls]

## Sheet: core_db
Accession number	Organism	Sequence data
		AprA	aprA	AprB	aprB
EF641963.1	Allochromatium minutissimum DSM 1376	MAYKTIIEDGIDVLVVGAGLGGTGAAFEARYWGQDKKIVIAEKANIDRSGAVAQGLYAINCYMGTRFGENNPEDHVRYARIDLMGMVREDLLFDMARHVDSAVHQFEEWGLPLMRNPKTGAYQREGRWQIMIHGESYKPIVAEAAKKSADKVFNRICVTHLLMDESKPNRIAGAVGFNVRTGNYHVFKSKTVIVAAGGASNIYKPRSVGEGAGRVWYAPWSSGSAYGLLIGAGAKMTQMENRIVLARFKDGYGPVGAYFLHLKTYTQNGLGEEYESKWWPQLQEMVGKEYLDPELSHRTHRPIPTCLRNHALISEVNAGRGPIHMVTMEAFQDPHLEEIGWHNFLGMTVGQAVLWAATDVDPKNENPELTTSEPYVMGSHATGCGAWCSGPEDVSPPEY…	ATGGCTTACAAGACAATCATCGAGGACGGCATCGACGTTCTGGTCGTCGGCGCGGGCCTGGGCGGCACGGGCGCGGCCTTCGAGGCGCGCTACTGGGGTCAGGACAAGAAGATCGTCATCGCCGAGAAGGCCAACATCGATCGCTCCGGTGCCGTGGCCCAGGGTCTGTACGCCATCAACTGCTACATGGGCACCCGCTTCGGCGAGAACAACCCGGAAGATCATGTGCGTTATGCGCGCATCGACCTGATGGGCATGGTGCGCGAAGACCTGCTGTTCGACATGGCGCGTCACGTCGACTCAGCCGTGCACCAGTTCGAGGAATGGGGTCTGCCGCTGATGCGCAACCCCAAGACCGGCGCCTATCAGCGTGAAGGCCGCTGGCAGATCATGATCCAC…	IRRAYNIEPNMCWECYSCVKACPHNAIDVRGYADFAPLGHSVRVRRDEEKGVIAWRIIFRNGEKDMNLLAPITTKPWGQCTPKLKEVPAPSNEMRDSQLLFNEPKYIRLDDGGLHTLESNGLKMQAGVCY	ATCCGTCGTGCCTACAACATCGAACCCAACATGTGCTGGGAGTGCTACTCCTGCGTCAAGGCCTGTCCGCACAACGCGATCGACGTGCGCGGTTATGCCGACTTCGCCCCGCTGGGCCATTCGGTGCGGGTGCGCCGCGACGAGGAGAAGGGCGTCATCGCCTGGCGCATCATCTTCCGCAACGGCGAGAAGGACATGAACCTGCTCGCGCCCATCACCACCAAGCCCTGGGGGCAGTGCACGCCCAAGCTCAAGGAGGTGCCGGCGCCGTCGAACGAGATGCGCGACAGCCAGCTGCTGTTCAACGAGCCCAAGTACATTCGTCTCGATGACGGCGGTCTGCATACGCTGGAGTCCAACGGCCTGAAAATGCAAGCAGGGGTGTGCTACTGA
NC_013851.1	Allochromatium vinosum DSM 180	MAYKTIIEDGIDVLVVGAGLGGTGAAFEARYWGQDKKIVIAEKANIDRSGAVAQGLYAINCYMGTRFGENNPEDHVRYARIDLMGMVREDLLFDMARHVDSAVHQFEEWGLPLMRNPKTGAYQREGRWQIMIHGESYKPIVAEAAKKSADKVFNRICVTHLLMDESKPNRIAGAVGFNVRTGNYHVFKSKTVIVAAGGASNIYKPRSVGEGAGRVWYAPWSSGSAYGLLIGAGAKMTQMENRIVLARFKDGYGPVGAYFLHLKTYTQNGLGEEYESKWWPQLQEMVGKEYLDPELSHRTHRPIPTCLRNHALISEVNAGRGPIHMVTMEAFQDPHLEEIGWHNFLGMTVGQAVLWAATDVDPKNENPELTTSEPYVMGSHATGCGAWCSGPEDVSPPEY…	ATGGCTTACAAGACAATCATCGAGGACGGCATCGACGTTCTGGTCGTCGGCGCGGGCCTGGGCGGCACGGGCGCGGCCTTCGAGGCGCGCTACTGGGGTCAGGACAAGAAGATCGTCATCGCCGAGAAGGCCAACATCGATCGCTCCGGTGCCGTGGCCCAGGGTCTGTACGCCATCAACTGCTACATGGGCACCCGCTTCGGCGAGAACAACCCGGAAGATCATGTGCGTTATGCGCGCATCGACCTGATGGGCATGGTGCGCGAAGACCTGCTGTTCGACATGGCGCGTCACGTCGACTCAGCCGTGCACCAGTTCGAGGAATGGGGTCTGCCGCTGATGCGCAACCCCAAGACCGGCGCCTATCAGCGTGAAGGCCGCTGGCAGATCATGATCCAC…	MPTFVYMTRCDGCGQCVDICPSDIMHIDTTIRRAYNIEPNMCWECYSCVKACPHNAIDVRGYADFAPLGHSVRVRRDEEKGVIAWRIIFRNGEKDMNLLAPITTKPWGQCTPKLKEVPAPSNEMRDSQLLFNEPKYIRLDDGGLHTLESNGLKMQAGVCY	ATGCCAACGTTCGTCTATATGACGCGCTGCGACGGTTGCGGCCAATGCGTCGACATCTGCCCGTCGGACATCATGCACATCGACACGACCATCCGTCGTGCCTACAACATCGAACCCAACATGTGCTGGGAGTGCTACTCCTGCGTCAAGGCCTGTCCGCACAACGCGATCGACGTGCGCGGTTATGCCGACTTCGCCCCGCTGGGTCACTCGGTGCGGGTGCGTCGCGACGAGGAGAAGGGCGTCATCGCCTGGCGCATCATCTTCCGCAACGGCGAGAAGGACATGAACCTGCTCGCGCCCATCACCACCAAGCCCTGGGGGCAGTGCACGCCCAAGCTCAAGGAGGTGCCGGCGCCGTCGAACGAGATGCGCGACAGCCAGCTGCTGTTCAACGAG…
EF641931.1	Allochromatium warmingii DSM 173	MAYKTIIEDGIDVLVVGAGLGGTGAAFEARYWGQDKKIVIAEKANIDRSGAVAQGLYAINCYMGTRFGENKPEDHVRYARIDLMGMVREDLLFDMARHVDSAVHQFEEWGLPLMRNPKTGAYQREGRWQIMIHGESYKPIVAEAAKKSADKVFNRICVTHLLMDESKPNRVAGAVGFNVRTGNYHVFKSKTVIVAAGGASNIYKPRSVGEGAGRVWYAPWSSGSAYGLLIGAGAKMTQMENRIVLARFKDGYGPVGAYFLHLKTYTQNCNGEEYESKWWPQLQEMVGKEYLDPELSHRTHRPIPTCLRNHALINEVNAGRGPIHMVTMEAFQDPHLEEIGWHNFLGMTVGQAVLWAATDVDPKNENPELTTSEPYVMGSHATGCGAWCSGPEDVSPPEY…	ATGGCTTACAAGACAATCATCGAAGACGGCATTGACGTTCTGGTCGTCGGTGCAGGTCTGGGCGGTACCGGTGCCGCCTTTGAAGCGCGTTACTGGGGTCAAGATAAAAAGATCGTGATTGCTGAAAAAGCAAACATTGATCGCTCCGGCGCAGTCGCTCAGGGCCTGTACGCGATTAACTGCTACATGGGCACGCGCTTTGGTGAGAATAAACCAGAAGATCATGTCCGCTATGCGCGTATTGACCTGATGGGCATGGTGCGCGAAGACCTGCTATTTGATATGGCGCGTCACGTCGATTCAGCCGTGCATCAATTTGAAGAATGGGGTTTGCCGCTGATGCGTAATCCCAAGACCGGCGCGTATCAGCGTGAAGGTCGCTGGCAGATTATGATTCAC…	MHIDYDIRRAYNIEPNMCWECYSCVKACPHNAIDVRGYADFAPLGHSVRVRRDEEKGVIAWRIIFRNGEKDMNLLAPITTKPWGQCTPKLKDAPAPSKDMRDSQLLFNEPKYIRLDDGGLHTLESNGLKMQAGVCY	ATGCACATCGATTACGACATTCGACGTGCCTATAATATTGAGCCGAATATGTGCTGGGAGTGTTACTCCTGCGTGAAAGCCTGCCCACATAATGCGATTGACGTGCGCGGCTATGCTGACTTTGCGCCGCTGGGTCATTCCGTGCGGGTGCGCCGTGATGAAGAAAAGGGCGTAATTGCTTGGCGGATTATTTTCCGCAATGGCGAGAAAGATATGAATCTCCTCGCGCCGATTACAACGAAGCCCTGGGGTCAATGCACACCTAAGCTGAAAGACGCGCCTGCGCCATCAAAAGACATGCGCGACAGCCAATTGCTTTTTAATGAGCCGAAATATATTCGTCTCGATGACGGCGGCCTGCATACGCTCGAATCCAACGGCCTGAAAATGCAAGCAGGG…
CP003809.1	Alpha proteobacterium HIMB5	MAKHKTHYEECDILVVGGGMAGTGATFEARHWGRDMKIVCVEKANIDRSGAVAQGLYAINCYMGMQWGENQPEDHVRYARNDLMGMVREDLGYDMARHVDSTVHMFDEWGLPMMKNEKTGRYLREGKWQIMIHGESYKPIVAEAAKKSADKIYNRIMITHLLMDESQENRIGGAVGFNMRTGDFHVFRAKAVIVAAGGASHIFKPRAVGEGMGRTWYAPWSNGSAYALPIAAGAKMTQMENRIVLCRFKDGYGPVGAYFLHLKTYTQNANGENYEKKWYDQTKELVGEYIDHHPTPTCLRNHAFIQEVAAGGGPIHMVTKEAFQDPHLETVGWENFLGMTVGQAVVWASQNIDPKYTNPELTTSEPYVMGSHATCSGAWVSGPEDLSPPEYFWGYNRML…	ATGGCTAAACATAAAACTCATTACGAAGAATGTGATATTTTAGTTGTCGGTGGAGGTATGGCCGGGACAGGTGCAACTTTTGAAGCAAGACACTGGGGAAGAGATATGAAAATTGTTTGCGTTGAGAAAGCAAATATTGACAGAAGTGGAGCTGTTGCTCAAGGTCTTTACGCTATTAACTGCTATATGGGAATGCAGTGGGGTGAGAACCAACCTGAAGATCACGTTAGATATGCAAGAAATGATTTGATGGGAATGGTAAGAGAAGATTTAGGTTATGACATGGCTCGTCACGTAGACTCAACAGTTCATATGTTTGATGAATGGGGTTTACCTATGATGAAAAATGAAAAGACAGGTAGATATTTAAGAGAAGGTAAATGGCAGATCATGATCCAC…	MSTFVYMTRCDGCGHCVDICPSDIMHIDENIRRAKNIEPNFCWECYSCVKACPNHAIDVRGYADFAPMGHSVRVRREEEKGTISWKIKFRNGTEKNFVSPITTKPWGEFIPKLADGDKPNQGEINSQRLYREPEGLNTGGELPSVPKESFKKGVYY	ATGTCAACTTTCGTATATATGACTAGATGTGATGGCTGCGGTCATTGCGTAGATATCTGTCCATCAGATATAATGCACATTGATGAAAATATAAGAAGAGCAAAAAACATTGAACCAAATTTTTGCTGGGAATGTTATTCTTGTGTTAAAGCATGTCCTAACCATGCAATTGATGTAAGAGGTTATGCTGATTTTGCTCCAATGGGTCATAGTGTTAGGGTAAGAAGAGAAGAAGAAAAAGGAACTATCTCTTGGAAAATAAAATTTAGAAATGGTACAGAGAAAAACTTTGTATCTCCAATTACAACAAAACCTTGGGGTGAGTTTATTCCAAAACTTGCTGATGGTGACAAGCCAAATCAAGGAGAAATAAATTCACAAAGACTTTATAGAGAACCG…
AZHR00000000.1	Alpha proteobacterium SCGC AAA240-E13	MGKIKTVYEDCDILVVGGGMAGTGATFEARYWGRDLKIVCVEKANIDRSGAVAQGLYAINCYMGMQWNENQPEDHVRYARNDLMGLVREDLGYDMARHVDSTVHMFDEWGLPMMRDEKTGRYLREGKWQIMIHGESYKPIVAEAAKKSADKIYNRIMITHLLMDESKQNRVGGAVGFNMRTGNYHVFRAKAVIVAAGGASHIFKPRAVGEGMGRTWYAPWSNGSAYALPIAVGAKMTQMENRIVLTRFKDGYGPVGAYFLHLKTYTRNGKGENYEKKWYEQTKKLVGEYIDHHPVPTCLRNHAFIEEVKAGGGPIHMVTTEAFQDPHLEVIGWENFLGMTIGQAVVWASQNIDPKYEDPELTTSEPYVMGSHATCSGAWVSGPEDLSPPEYFWGYNRML…	ATGGGAAAAATAAAAACAGTTTACGAAGATTGCGATATCCTAGTTGTTGGAGGAGGAATGGCTGGTACTGGTGCTACATTTGAAGCCAGATACTGGGGCCGAGACTTGAAAATTGTTTGTGTTGAAAAAGCCAATATTGATCGGAGCGGTGCAGTAGCTCAAGGTCTATACGCGATTAATTGTTATATGGGTATGCAGTGGAATGAGAATCAGCCAGAGGATCACGTACGTTACGCACGTAATGACCTAATGGGTTTGGTACGTGAAGATCTTGGTTATGATATGGCTCGTCATGTTGATTCTACAGTACACATGTTCGACGAGTGGGGTTTACCTATGATGCGTGATGAAAAAACTGGACGTTATCTACGTGAAGGTAAATGGCAGATAATGATTCAT…	TIRRAVNIEPNFCWECYSCVKACPQNAIDVRGYADFAPMGHSVRVLREEEKGMISWKIKFRNGTVKDFVSPITTKPWGKHIPKLAEKERPSKEALDSQLLYSEPKGLNIDTGLPELKKEKFKQGVYY	ACTATCCGACGTGCCGTAAATATTGAACCAAATTTTTGTTGGGAGTGTTACTCGTGTGTAAAGGCCTGTCCACAAAATGCAATTGATGTACGTGGATATGCTGATTTTGCTCCTATGGGTCATAGCGTTAGAGTGCTTCGAGAAGAAGAAAAAGGAATGATCTCATGGAAAATTAAATTTAGAAATGGAACAGTAAAGGATTTTGTTTCTCCAATTACAACAAAACCTTGGGGAAAACATATTCCAAAACTTGCTGAAAAAGAAAGACCTAGCAAAGAAGCTTTAGACTCACAGCTACTTTATTCAGAACCAAAAGGACTTAACATTGATACCGGTCTGCCTGAATTGAAAAAAGAAAAATTTAAACAAGGCGTCTATTATTAA
AZYB00000000.1	Alpha proteobacterium SCGC AAA288-N07	MGKIKTVYEDCDILVVGGGMAGTGATFEARYWGRDLKIVCVEKANIDRSGAVAQGLYAINCYMGMQWNENQPEDHVRYARNDLMGLVREDLGYDMARHVDSTVHMFDDWGLPMMRNEKTGRYLREGKWQIMIHGESYKPIVAEAAKKSADKIYNRIMITHLLMDESKQNRVGGAVGFNMRTGNYHVFRAKAVIVAAGGASHIFKPRAVGEGMGRTWYAPWSNGSAYALPIAVGAKMTQMENRIVLTRFKDGYGPVGAYFLHLKTYTRNGKGENYEKKWYEQTKKLVGEYIDHHPVPTCLRNHAFIEEVKAGGGPIHMVTTEAFQDPHLEVIGWENFLGMTIGQAVVWASQNIDPKYEDPELTTSEPYVMGSHATCSGAWVSGPEDLSPPEYFWGYNRMM…	ATGGGAAAAATCAAGACAGTTTACGAAGATTGCGATATCCTCGTTGTTGGAGGTGGTATGGCAGGTACTGGCGCCACATTCGAAGCCAGATACTGGGGCCGAGACTTGAAAATTGTTTGCGTTGAAAAAGCCAATATTGATCGGAGCGGTGCAGTAGCTCAAGGTCTATACGCGATTAATTGTTATATGGGCATGCAGTGGAATGAGAACCAGCCAGAAGATCATGTACGTTACGCACGTAATGACCTAATGGGTTTAGTACGTGAAGATCTTGGTTATGATATGGCTCGTCATGTTGATTCCACAGTACACATGTTTGACGACTGGGGTCTGCCTATGATGCGTAATGAAAAAACTGGGCGTTACCTACGCGAAGGTAAATGGCAGATAATGATTCAT…	MSTFVYMTRCDGCGHCVDICPSDIMHIDETIRRAVNIEPNFCWECYSCVKACPQNAIDVRGYADFAPMGHSVRVLREEEKGTISWKIKFRNGTTKNFVSPITTKPWGKHIPKLADKEKPSKEALDSQLLYSEPKGLNINTGLPEMKKEKFKQGVYY	ATGTCAACTTTTGTATATATGACTCGTTGTGATGGGTGTGGACATTGCGTTGATATTTGTCCATCTGACATAATGCACATTGATGAAACAATCAGACGTGCTGTTAATATTGAACCAAATTTTTGTTGGGAGTGTTACGCCTGTGTGAAGGCCTGTCCACAAAATGCAATTGATGTACGTGGATATGCGGACTTTGCTCCTATGGGACATAGTGTTCGAGTTCTTCGAGAGGAAGAAAAAGGTACTATCTCTTGGAAAATTAAATTTAGAAACGGCACAGTAAAAGATTTTGTTTCCCCTATTACCACTAAACCGTGGGGTAAACATATTCCAAAACTTGCTGAGAAAGAAAAACCTAGCAAAGAAGCACTGGACTCGCAGCTGCTTTATTCTGAGCCA…
NZ_AQVO01000011.1	Alpha proteobacterium SCGC AB-629-G21	MGKIKTVYEDCDILVVGGGMAGTGATFEARYWGRDLKIVCVEKANIDRSGAVAQGLYAINCYMGMQWGENQPEDHVRYARNDLMGLVREDLGYDMARHVDSTVHMFDDWGLPMMRNEKTGRYLREGKWQIMIHGESYKPIVAEAAKKSADKIYNRIMITHLLMDESKENRVGGAVGFNMRTGDYHVFRAKAVIVAAGGASHIFKPRATGEGMGRTWYAPWSNGSAYALPIAVGAKMTQMENRIVLTRFKDGYGPVGAYFLHLKTYTRNGKGENYEKKWYEQTKKLVGEYIDHHPVPTCLRNHAFIEEVKAGGGPIHMVTTKAFQDPHLEIIGWENFLGMTIGQAVVWASQNIDPKYEDPELTTSEPYVMGSHATCSGAWVSGPEDLSPPEYFWGYNRMM…	ATGGGTAAAATCAAAACAGTTTACGAAGATTGCGATATCCTCGTCGTTGGAGGTGGTATGGCAGGTACTGGTGCTACATTTGAAGCCAGATACTGGGGTAGAGACTTGAAAATTGTTTGTGTTGAAAAAGCGAATATTGATCGGAGCGGTGCGGTGGCTCAAGGTCTATACGCGATTAATTGCTATATGGGTATGCAGTGGGGGGAAAACCAACCAGAGGATCACGTGCGTTATGCACGTAACGACTTAATGGGTTTGGTGCGTGAAGATCTTGGTTATGATATGGCTCGTCATGTTGATTCCACAGTACACATGTTCGATGATTGGGGTCTGCCTATGATGCGTAATGAAAAAACCGGACGTTATCTCCGTGAAGGTAAATGGCAGATAATGATTCAT…	MSTFVYMTRCDGCGHCVDICPSDIMHIDETIRRAVNIEPNFCWECYACVKACPQNAIDVRGYADFAPMGHSVRVLREEEKGTISWKIKFRNGTVKDFVSPITTKPWGKHIPKLAEKEKPSKEALDSQLLYSEPKGLNIDTGLPEMKKEKFKQGVYY	ATGTCAACTTTTGTATATATGACTCGTTGTGATGGGTGTGGACATTGCGTTGATATTTGTCCATCTGACATAATGCACATTGATGAAACAATCAGACGTGCTGTTAATATTGAACCAAATTTTTGTTGGGAGTGTTACGCCTGTGTGAAGGCCTGTCCACAAAATGCAATTGATGTACGTGGATATGCGGACTTTGCTCCTATGGGACATAGTGTTCGAGTTCTTCGAGAGGAAGAAAAAGGTACTATCTCTTGGAAAATTAAATTTAGAAACGGCACAGTAAAAGATTTTGTTTCCCCTATTACCACTAAACCGTGGGGTAAACATATTCCAAAACTTGCTGAGAAAGAAAAACCTAGCAAAGAAGCACTGGACTCGCAGCTGCTTTATTCTGAGCCA…
CP001785.1	Ammonifex degensii KC4	MPVPNFETVEVTTDLLILGGGMAGCGATVEACHWAKKYGLKVTVVDKAALDRSGAVAMGLSAINLYLNMRGGERTPEEFVRYVRNDLMGICREDVVYNIGRHVDSTVHLFEKWGLPIWRDEEGKPIRSGAWQVMISGESYKIIVAEAAKNALKELGDKGELYERVFIMEPLLDGDRIAGAVGFSVREPKIYVFKAKAVVCNMGGAVHVFRPRSQGEGFGRSWYPPFNSGASFYFTARAGAEQTCQEVRFIPVRFKDAYGPVGAWFLLFKSRATNTMGEEYTVTRKKELEPWEPYASAKPLPANLRNYQGMLEVLEGKDPLLMRTEEAIANLAAAYKDDEKAFKKKMKQLESEAWEDFLDMTIAQANLWAAMNIRPEQSPSEIAAAEPYFIGSHSGASGA…	ATGCCGGTACCGAACTTTGAAACGGTAGAAGTTACCACCGACCTCTTGATCCTGGGCGGCGGCATGGCCGGTTGCGGTGCCACGGTAGAAGCCTGCCACTGGGCCAAGAAGTACGGTCTCAAGGTGACGGTAGTAGACAAGGCGGCCCTCGACCGGAGCGGCGCCGTGGCCATGGGTCTGTCCGCCATCAACCTCTACCTCAACATGAGGGGTGGCGAGCGGACGCCGGAGGAGTTCGTCCGCTACGTCCGCAACGACCTCATGGGCATCTGCCGTGAGGATGTGGTCTACAACATCGGGCGGCACGTCGACTCCACTGTACACCTCTTCGAGAAGTGGGGCCTCCCCATTTGGCGTGACGAAGAAGGCAAGCCCATCCGTTCCGGTGCCTGGCAGGTA…	MPAYVIAEKCDGCKGQDKTACMYICPNDLMVLDKERMKAYQRDPQMCWECLCCGKICPQQAIDLRGYADFVPMGSKCVPLRGSQDIMWTIQFRDGEIKRFKFPIRTTPEGSAQPDGGFGPGKADDINSIYLFTEPDSTGVEIPTLKK	ATGCCCGCCTATGTAATCGCCGAAAAGTGCGATGGCTGCAAAGGTCAGGATAAGACGGCCTGCATGTACATCTGCCCCAACGACCTTATGGTACTCGATAAGGAGCGCATGAAGGCCTACCAGCGCGATCCTCAGATGTGCTGGGAGTGCCTGTGCTGCGGTAAGATCTGCCCGCAACAGGCCATCGACCTGAGGGGTTATGCGGACTTTGTGCCCATGGGCTCCAAGTGCGTACCTCTCCGCGGTTCGCAGGACATCATGTGGACCATCCAGTTCCGCGATGGTGAAATCAAGCGCTTCAAATTCCCCATCCGCACCACACCGGAAGGCTCTGCTCAGCCCGACGGCGGGTTCGGGCCCGGCAAAGCCGACGACATCAACAGCATCTACCTCTTCACT…
AE000782.1	Archaeoglobus fulgidus DSM 4304	MVYYPKKYELYKADEVPTEVVETDILIIGGGFSGCGAAYEAAYWAKLGGLKVTLVEKAAVERSGAVAQGLSAINTYIDLTGRSERQNTLEDYVRYVTLDMMGLAREDLVADYARHVDGTVHLFEKWGLPIWKTPDGKYVREGQWQIMIHGESYKPIIAEAAKMAVGEENIYERVFIFELLKDKNDPNAVAGAVGFSVREPKFYVFKAKAVILATGGATLLFRPRSTGEAAGRTWYAIFDTGSGYYMGLKAGAMLTQFEHRFIPFRFKDGYGPVGAWFLFFKCKAKNAYGEEYIKTRAAELEKYKPYGAAQPIPTPLRNHQVMLEIMDGNQPIYMHTEEALAELAGGDKKKLKHIYEEAFEDFLDMTVSQALLWACQNIDPQEQPSEAAPAEPYIMGSHS…	ATGGTATATTATCCGAAAAAGTATGAGTTGTATAAGGCAGATGAAGTGCCGACAGAGGTTGTGGAGACGGACATCTTGATTATCGGAGGAGGTTTCTCCGGCTGTGGTGCAGCGTACGAGGCTGCCTACTGGGCAAAGCTTGGCGGTTTGAAGGTTACGCTTGTTGAGAAAGCAGCAGTTGAGAGAAGCGGAGCTGTTGCCCAGGGTCTTTCAGCCATTAACACATACATCGACCTTACCGGCAGGTCCGAGAGGCAGAACACCCTTGAGGATTACGTCAGATACGTCACCCTCGACATGATGGGATTGGCGAGAGAGGACCTTGTTGCTGACTACGCAAGGCATGTTGACGGAACGGTCCACCTCTTCGAGAAGTGGGGACTGCCCATCTGGAAGACT…	MPSFVNPEKCDGCKALERTACEYICPNDLMTLDKEKMKAYNREPDMCWECYSCVKMCPQGAIDVRGYVDYSPLGGACVPMRGTSDIMWTVKYRNGKVLRFKFAIRTTPWGSIQPFEGFPEPTEEALKSELLAGEPEIIGTSEFPQVKKKA	ATGCCATCGTTTGTAAACCCGGAAAAGTGTGACGGATGTAAGGCGTTGGAGAGAACGGCGTGTGAGTACATCTGCCCCAACGACTTGATGACACTCGATAAAGAGAAGATGAAAGCGTACAACAGAGAGCCGGACATGTGCTGGGAGTGCTACAGCTGTGTTAAGATGTGCCCGCAGGGCGCAATTGACGTGAGAGGCTACGTGGACTACTCCCCGCTTGGCGGAGCCTGTGTGCCAATGAGAGGAACCTCAGACATCATGTGGACGGTCAAGTACAGAAACGGAAAGGTTCTGAGGTTCAAGTTCGCCATCAGAACAACCCCGTGGGGCTCAATTCAGCCCTTCGAGGGATTCCCTGAGCCGACCGAGGAGGCATTGAAGAGCGAACTGCTTGCTGGA…
CP006577.1	Archaeoglobus fulgidus DSM 8774	MVYYPKKYELYKADEVPTEVVETDILIIGGGFSGCGAAYEAAYWAKLGGLKVTLVEKAAVERSGAVAQGLSAINTYIDLTGRSERQNTLEDYVRYVTLDMMGLAREDLVADYARHVDGTVHLFEKWGLPIWKTPDGKYVREGQWQIMIHGESYKPIIAEAAKMAVGEENIYERVFIFELLKDKNDPNAVAGAVGFSVREPKFYVFKAKAVILATGGATLLFRPRSTGEAAGRTWYAIFDTGSGYYMGLKAGAMLTQFEHRFIPFRFKDGYGPVGAWFLFFKCKAKNAYGEEYIKTRAAELEKYKPYGAAQPIPTPLRNHQVMLEIMDGNQPIYMHTEEALAELAGGDKKKLKHIYEEAFEDFLDMTVSQALLWACQNIDPQEQPSEAAPAEPYIMGSHS…	ATGGTATATTATCCGAAAAAGTATGAGTTGTATAAGGCAGATGAAGTGCCGACAGAGGTTGTGGAGACGGACATCTTGATTATCGGAGGAGGTTTCTCCGGCTGTGGTGCAGCGTACGAGGCTGCCTACTGGGCAAAGCTTGGCGGTTTGAAGGTTACGCTTGTTGAGAAAGCAGCAGTTGAGAGAAGCGGAGCTGTTGCCCAGGGTCTTTCAGCCATTAACACATACATCGACCTTACCGGCAGGTCCGAGAGGCAGAACACCCTTGAGGATTACGTCAGATACGTCACCCTCGACATGATGGGATTGGCGAGAGAGGACCTTGTTGCTGACTACGCAAGGCATGTTGACGGAACGGTCCACCTCTTCGAGAAGTGGGGACTGCCCATCTGGAAGACT…	MPSFVNPEKCDGCKALERTACEYICPNDLMTLDKEKMKAYNREPDMCWECYSCVKMCPQGAIDVRGYVDYSPLGGACVPMRGTSDIMWTVKYRNGKVLRFKFAIRTTPWGSIQPFEGFPEPTEEALKSELLAGEPEIIGTSEFPQVKKKA	ATGCCATCGTTTGTAAACCCGGAAAAGTGTGACGGATGTAAGGCGTTGGAGAGAACGGCGTGTGAGTACATCTGCCCCAACGACTTGATGACACTCGATAAAGAGAAGATGAAAGCGTACAACAGAGAGCCGGACATGTGCTGGGAGTGCTACAGCTGTGTTAAGATGTGCCCGCAGGGCGCAATTGACGTGAGAGGCTACGTGGACTACTCCCCGCTTGGCGGAGCCTGTGTGCCAATGAGAGGAACCTCAGACATCATGTGGACGGTCAAGTACAGAAACGGAAAGGTTCTGAGGTTCAAGTTCGCCATCAGAACAACCCCGTGGGGCTCAATTCAGCCCTTCGAGGGATTCCCTGAGCCGACCGAGGAGGCATTGAAGAGCGAACTGCTTGCTGGA…
CP001857.1	Archaeoglobus profundus DSM 5631	MAVEVYKNIETYKPEDVQDVTVETDILIIGGGFSGCGAAYEAAYWAKAAGLKVTLVEKAAIERSGAVAQGLSAINTYLGLSGRAQQVGDKPNTIEDYVRYVTLDMMGIAREDLVADYARHVDGTVHLFEKWGLPIWKDENGKYVREGRWQVMIHGESYKPIIAEAAKMALGEENIYERVFITHLLMDKNDPQRVAGAVGFSVREPKFYIFKAKAVILATGGATLLFRPRSTGEGMGRIWYAVFNTGSGYAMAIEAGAHTCQMEHRFIPSRFKDGYGPVGAWFLLFKSVATNAFDEVYIEKKETIEKYKPYADAVPTPTPLRNHQMLEELINGRGPILMRTEWAIKKLQEEGKDLKKLIEEAWEDFLDMTVSQALLWAALNIEPEKVPSEIMTAEPYMMG…	ATGGCGGTTGAGGTATATAAGAATATAGAGACGTACAAGCCAGAGGATGTACAGGATGTGACTGTAGAGACAGACATATTGATCATCGGTGGTGGTTTCTCTGGCTGTGGTGCAGCCTACGAAGCAGCCTACTGGGCTAAAGCGGCTGGCTTGAAAGTAACACTCGTAGAGAAAGCAGCAATTGAGAGGAGTGGTGCTGTAGCTCAGGGTCTATCTGCTATAAACACCTACCTCGGTCTGTCAGGCAGAGCTCAGCAAGTCGGCGACAAGCCAAACACAATTGAGGACTACGTAAGATACGTAACACTCGACATGATGGGTATCGCAAGAGAGGACTTGGTCGCCGACTATGCAAGACATGTTGATGGAACAGTACACCTCTTCGAGAAGTGGGGACTG…	MPSYVNPDKCDGCKALERTACQYICPNDLMVLDKEKMKAYNQEPDMCWECYSCVKICPQGAIDMRGYVDFVPLGAQCVPMRGTDAIMWTIKFRNGKILRFKFPIRTTPWGSIQPFEGFPEPSLDNLKNELLAGEPQILDLDKLPEVKKKA	ATGCCAAGTTACGTAAATCCAGACAAGTGTGACGGATGTAAGGCTTTAGAGAGAACAGCATGCCAGTACATCTGCCCCAACGACTTGATGGTTTTGGACAAGGAGAAGATGAAAGCGTACAACCAGGAGCCAGACATGTGCTGGGAGTGCTACAGCTGTGTGAAGATCTGCCCACAGGGTGCTATTGACATGAGAGGTTACGTAGACTTCGTGCCCCTCGGGGCACAGTGTGTACCAATGAGAGGTACCGATGCAATCATGTGGACAATCAAGTTCAGAAACGGTAAGATTTTGAGATTCAAGTTCCCGATAAGAACGACCCCATGGGGCTCAATTCAGCCATTCGAGGGTTTCCCAGAGCCAAGCTTGGACAACTTGAAGAACGAGCTTCTTGCGGGA…
CP005290.1	Archaeoglobus sulfaticallidus PM70-1	MPYEAEIKEVEADVLILGGGMSGCGAAVEACYWAKPLGMKVVLVDKAAIDRSGAVAMGLSAINTYLGMSGRASYGQWTPEDFVKYVRTDLMGIVREDLVYDVARHVDSSVHLFEKWGLPIWKDKDGKYVREGPWQVMINGESYKVIVAEAAKSVLDPENIYERVMITHLLTDDNDPNRVCGAVGFSVREDKFYVFKAKAVICAMGGAVHVFRPRSTGEGLGRAWYPPWNAGSTYALMAQVGAELTCMDVRFVPARYKDGYGPVGAWFLLFKCKATNAFGEEYMVTRKAEVEKFQPYGSMKPMPTCLRNHAMLLDMREGKGPIYMRTPEAIQALAEEIPDEKERKKKFKELEAEAWEDFLDMTITQALLWASMNIDPAVEPSEIMPSEPYFIGSHAGASG…	ATGCCATACGAGGCTGAAATAAAGGAAGTTGAAGCAGATGTTTTGATTCTTGGCGGTGGAATGTCTGGATGTGGTGCCGCAGTTGAAGCATGCTACTGGGCAAAACCACTCGGCATGAAAGTTGTCCTTGTAGATAAGGCTGCTATCGATAGAAGCGGTGCAGTTGCAATGGGTCTCTCAGCCATCAACACCTACCTCGGAATGAGTGGTAGGGCAAGCTACGGGCAGTGGACGCCCGAGGACTTTGTGAAGTATGTCAGAACTGACCTGATGGGTATTGTTAGAGAGGATCTCGTTTACGATGTTGCAAGACATGTTGACTCAAGTGTCCACCTCTTCGAGAAGTGGGGGCTCCCAATCTGGAAGGATAAGGACGGCAAGTATGTAAGAGAGGGCCCA…	MPSYVNPEKCDGCKALDKTACQYICPNDLMVLDKEKEKAYNREPEMCWECYNCVKICPQGAIEVRCYADFAPLGARVTPLRGSDSIMWTVQFRNGTVKRFKFPIRTTPEGSIKAHDGFPEAKPEDLDSELLFSEPDTLEVEFPVFKK	ATGCCAAGTTATGTAAACCCGGAAAAGTGTGATGGATGTAAGGCATTGGATAAGACAGCTTGCCAGTACATCTGCCCAAACGACCTTATGGTATTGGATAAGGAGAAGGAGAAAGCATACAACAGAGAGCCAGAGATGTGCTGGGAGTGCTACAACTGTGTGAAGATCTGCCCACAGGGTGCTATTGAGGTAAGATGTTATGCAGACTTTGCTCCACTGGGTGCGAGAGTTACACCCCTAAGGGGTAGTGATTCAATCATGTGGACAGTCCAGTTCAGAAACGGCACAGTAAAGAGGTTCAAATTCCCAATCAGGACAACCCCAGAGGGTTCAATCAAAGCCCACGATGGATTCCCAGAGGCAAAGCCAGAGGATCTCGACAGCGAGTTGCTGTTCTCA…
CP002588.1	Archaeoglobus veneficus SNP6	MAEPKVERVETDILILGGGFSGCGAAYEAAYWGKAAGLKVTLVEKAAIERSGAVAQGLSAINTYMGMSGKVIFGQHTPEEFVKYVTTDMMGIAREDLVYDVARHVDGSVHLFEKWGLPIWKEGDKYVREGPWQVMIHGESYKPIIAEAAKMAIGEENIYERVFITHLLMDKNDPKRVAGAVGFSVREDKFYVFKAKAVIIATGGATLLFRPRSTGEGMGRIWYAIFNTGSGYTMALWAGAELTQMEHRFIPLRFKDGYGPVGAWFLLFKSTATNAYGEEYIKNKDTIAQYEPYASATPTPTPLRNHQALEELTNGRGPIYMRTDIAIQKLQEEGKDLKKLINEAWEDFLDMTVSQAFLWAAQNIEPEKVPSEIYPAEPYIMGSHSGCSGIWVCGPEDIM…	ATGGCTGAGCCAAAGGTTGAGAGAGTTGAGACGGACATTTTGATACTTGGTGGTGGTTTCTCGGGATGTGGTGCTGCGTACGAGGCAGCATACTGGGGTAAGGCCGCTGGCCTTAAAGTTACACTCGTTGAGAAGGCTGCAATTGAGCGCAGTGGTGCCGTTGCCCAGGGTCTCTCTGCTATAAACACCTATATGGGAATGTCCGGTAAGGTAATCTTCGGACAGCACACACCCGAAGAATTCGTCAAGTACGTTACCACTGACATGATGGGTATTGCAAGAGAAGACCTCGTCTACGACGTTGCTAGGCACGTTGATGGTTCTGTGCACCTCTTCGAGAAATGGGGTCTCCCCATCTGGAAAGAGGGCGACAAGTACGTTAGAGAAGGTCCTTGGCAG…	MPSYVNPDKCDGCKALEKTACQYICPNDLMKLNEELMKAYNQEPDMCWECYSCVKICPQGAIEMRGYVDFVPLGAACTPMRGTDAIMWTVKFRNGKILRFKFPIRTTPWGSIQPFEGLPEPSTDGLKDELLTGEPDILEVSELPTLKK	ATGCCAAGCTATGTGAACCCGGATAAGTGCGACGGTTGTAAGGCGTTGGAGAAGACGGCGTGCCAGTACATCTGCCCCAACGACCTGATGAAACTGAACGAAGAGCTGATGAAAGCGTACAACCAGGAGCCCGACATGTGCTGGGAGTGCTACAGCTGTGTCAAGATTTGCCCGCAGGGTGCCATTGAGATGAGGGGTTACGTGGACTTCGTACCTCTTGGTGCAGCCTGTACACCCATGAGGGGTACCGATGCAATCATGTGGACAGTGAAGTTCAGGAACGGCAAGATCTTGAGGTTCAAGTTCCCCATCAGGACAACTCCGTGGGGCTCAATCCAGCCTTTCGAGGGTCTGCCCGAGCCGAGCACTGACGGGCTGAAGGACGAACTGCTTACGGGC…
CP000852.1	Caldivirga maquilingensis IC-167	MVRTRVKQVDSDILIIGGGMAGTGAAWEAKYWCRGCRIVLAEKANINRSGAVAMGLSAINTYLGLKCKENTVEDYVKYVRGDLMGIVREDLVYDYARHVDSTVHLFDEWGLPIWPAPNGCYVREGKWQIMIHGESYKAIVAEAARKAIGDDNIMNRVMVTHLLKSPSNPNRVAGALGFNVNDGTIYVFKAKAIIMAAGGGSQIYRPRSQGEGLGRSWYPPWSSASSYGMMIESGAVMTMFEARFVVPRFKDGYGPVGAYQLMLKTRISNVNGQDFWKPHLEEIRKLYSGKGKYVDLPITPTTLRVYAQRLEWINGRGPSLMRTDETVKKGTDSEAIAFEDFLDMTISQVAIWAGQNHEPSERPYEVITTEPYVMGSHATECGAWASGPEDLSPRKIDGL…	ATGGTTAGAACCAGGGTTAAGCAGGTTGACTCAGACATATTAATAATCGGTGGAGGCATGGCTGGAACTGGGGCTGCTTGGGAGGCTAAGTACTGGTGTAGGGGTTGTAGGATAGTGCTTGCTGAGAAGGCTAACATTAATAGGAGCGGCGCAGTGGCAATGGGGTTATCCGCAATAAACACTTACCTAGGCTTAAAATGCAAGGAGAATACTGTTGAGGATTACGTCAAGTATGTTAGGGGTGACTTAATGGGTATTGTGAGGGAGGACTTGGTTTACGATTACGCTAGGCACGTTGACTCAACGGTGCACTTGTTTGATGAATGGGGATTACCCATATGGCCTGCACCCAATGGGTGCTATGTACGTGAGGGTAAGTGGCAGATAATGATTCATGGT…	MPSYVIPAKCTGCGDCVNICPSHIMRFTKSGVLGRKAVNIEPESCWECYNCVKHCPQGAVQIRGYADFTPLGGSVEVYRDEKTNRVYWTIRYRNGSVKHFVFPIRTKPWNSIKPPEEYPEPPRELLRTPYLSFEHDKLGGNKLGVELPTYKVPEVVKAEVR	ATGCCGTCCTACGTAATCCCCGCCAAGTGCACTGGGTGTGGGGATTGTGTTAACATTTGCCCAAGCCACATAATGAGGTTCACTAAGTCAGGTGTATTAGGTAGGAAGGCCGTTAACATTGAACCTGAGTCATGCTGGGAATGCTACAATTGCGTTAAACACTGCCCACAGGGTGCGGTGCAGATAAGGGGTTACGCAGACTTCACGCCATTGGGTGGTTCAGTTGAGGTTTATAGGGATGAGAAGACTAATAGGGTTTACTGGACTATTAGGTATAGGAATGGTAGTGTTAAGCACTTCGTCTTCCCAATAAGGACTAAACCATGGAATTCAATAAAGCCCCCTGAGGAGTACCCAGAACCCCCAAGGGAGTTGCTGAGGACGCCATACTTATCCTTT…
CP000860.1	Candidatus Desulforudis audaxviator MP104C	MPNFETVEVTTDLLIVGGGMAACGAAVEAAHWAKKHGLKVTLVDKAAMDRSGAVAQGLSAINLYVGLRDNENTVMDYVEYVRNDLMGIARDDLVYNIARHVDSTVHLFEKWGLPIWPKGEDDPFRIGPYQRGGRWQVMINGESYKIIVAEAAKNALGKDNIYERVFIVEPIVENNRIAGAVGFSVREEKFYVFRAKAVLCAMGGCVGVFRPRSSGEGLGRSWYPPFSTGSSAYFTIKAGAEMTCQEVRFIPVRFKDAYGPVGAWFLLFKSVATNAFGENYMVTNAAELEKWGKYGKVKPIPANLRNYLGMIDVSAGKGPIYMQTADAIKRLAAKYEGDEKAFKKKMKHLHDEAWEDFLDMTISQALLWAACNINPEEKESEIAAAEPYFIGSHSGASGA…	ATGCCGAATTTTGAAACTGTAGAAGTCACCACTGATCTCTTGATCGTCGGTGGCGGCATGGCGGCCTGCGGTGCGGCGGTGGAAGCGGCGCACTGGGCGAAAAAGCACGGGCTGAAAGTGACCCTGGTTGACAAAGCCGCCATGGACCGGAGCGGTGCCGTTGCTCAGGGCCTCTCGGCCATCAACCTGTATGTCGGCCTGCGCGACAATGAGAACACCGTGATGGACTACGTGGAGTACGTGCGGAATGACCTGATGGGTATCGCCCGCGACGACCTCGTTTACAACATCGCCCGGCACGTCGACTCCACCGTGCACCTGTTCGAGAAGTGGGGTCTGCCGATCTGGCCGAAAGGCGAAGACGACCCCTTCCGGATCGGTCCGTATCAGCGGGGCGGC…	MPTFVMTEKCDGCKGQDKTACMYICPNDLMVLDKERMKAYNRAPDECWECLCCVKICPQQAMDMRGYADFVPMGAACVPLRGSQDIMWTVKFRNGTVKRFKFPIRTTDEGTAVPDGGYGAGVDDINDVVHLYTEPASLGVAVPKP	ATGCCGACATTTGTAATGACCGAAAAGTGCGACGGCTGCAAGGGGCAGGACAAAACCGCGTGCATGTACATTTGCCCCAACGACTTGATGGTCCTGGACAAGGAAAGAATGAAGGCCTACAACCGGGCTCCGGACGAGTGCTGGGAGTGTCTCTGCTGTGTCAAGATCTGCCCGCAGCAGGCGATGGACATGCGGGGTTACGCCGACTTTGTCCCGATGGGCGCGGCTTGCGTGCCGCTCAGGGGTTCGCAGGACATCATGTGGACCGTTAAGTTCCGGAACGGCACAGTCAAGCGCTTCAAGTTCCCCATCCGGACCACCGACGAGGGCACCGCGGTACCCGATGGCGGATACGGTGCGGGCGTGGACGATATCAACGATGTGGTCCACCTGTACACC…
LACI01001059.1	Candidatus Magnetobacterium bavaricum SAG4244	MEKETCTFSYCARPEIIEHETDILLIGGGMANCGAAFEGARWATPKGIKITLVDKAAMDRSGAVAMGLSAINTYMGENDPANYVKYVKGDLMGIIREDLVYDVGRHVDDSVHLFEEWGLPVWKRADDGHTMDGAQPAKKLSEGGKPVRSGKWQIMINGESYKVIVAEAAKKALEYNRQGTGVAQNLFERVFIVKLLPDPKDANRVAAAVGFSVRENKVYIFKAKAMLLCAGGAVNCFRPRSVAEGQGRAWYPIWNAGSTYAMAAQMGAELVLMENRFVPARFKDGYGPVGAWFLFFKAKATNALGEDYCVTHFEATKAKYGSYCSDPHKLGTAIRNHMMMIDMKAGKGPIYMNTHHAMAELAKTMDAKQIKHLEAEAWEDFLDMCIGQAGVWAGYNIDP…	ATGGAAAAAGAAACTTGTACGTTTTCATACTGCGCACGGCCGGAGATAATAGAGCATGAGACCGACATACTGCTCATCGGCGGTGGCATGGCCAACTGTGGAGCCGCCTTTGAGGGTGCCCGCTGGGCCACACCAAAGGGCATCAAGATAACCCTCGTTGACAAGGCCGCTATGGACAGAAGCGGTGCCGTCGCTATGGGACTCTCCGCTATCAATACATACATGGGTGAGAACGACCCTGCCAACTATGTAAAATATGTAAAGGGCGATCTCATGGGCATAATCAGGGAGGACCTGGTATATGACGTAGGCAGACACGTAGATGACTCCGTACACCTCTTTGAGGAGTGGGGATTACCCGTGTGGAAGCGCGCCGATGACGGCCACACAATGGACGGC…	MTEKCDGCKGQEKTACMYICPNNLMKLDRDRMKAFNQETEQCWECYNCVKICPQQAIEVRGYQDFIPLGGNVIPMRGSDSIMWTVKFRNGSLKRFKFPIRTTAEGSIDPYKGKPEPDFATLKKPGFFNLAQVKTIK	ATGACTGAGAAGTGTGACGGTTGCAAGGGACAAGAGAAGACAGCATGTATGTACATCTGCCCAAACAACCTGATGAAGCTGGACCGTGATAGGATGAAGGCTTTTAACCAGGAGACCGAACAGTGCTGGGAGTGCTACAACTGTGTAAAGATATGCCCACAGCAGGCAATAGAGGTGAGGGGGTATCAGGACTTCATCCCGCTAGGTGGAAACGTAATCCCGATGAGGGGTTCAGACTCAATCATGTGGACCGTAAAGTTTCGCAATGGCTCACTGAAGAGGTTTAAGTTCCCGATCAGAACAACGGCCGAGGGATCGATCGACCCGTACAAGGGCAAGCCGGAGCCGGATTTTGCCACCCTTAAGAAACCTGGTTTCTTCAACTTGGCTCAGGTCAAG…
ATBP01000042.1	Candidatus Magnetoglobus multicellularis Araruama	MALPNKAKGEIKAIRDPEVEEREVDILIVGGGMAACGTAFEIKKWAGDKKILLCDKAAMERSGAVAQGLSAINTYVGDNSPEDYVRMVRNDLMGLVREDLIFDLGRHVDDSVHLFEEWGLPIWKKTEDNKNLDGKKGQKQGTLKSGAKPVRTGKWQIMINGESYKRIVAEAAKLALGEENILERVFIVELLLDANVENQIAGAVGFSTRENKVYIIKAKTMMVACGGAVNIYQPRSVGEGKGRAWYPVWNAGSTYTMCMKVGAELSMMENRFTPARFKDGYGPVGAWFLLFKAKALNGLGEVYVASDAAKKELESFAPYGTAAITPTCLRNHLMLFEMKEGRGPIIMDTVTALAELGKSMDKKELKHLESEAWEDFLDMTCGQANLWCATDTEPEKKNS…	ATGGCATTACCAAATAAAGCAAAGGGTGAAATCAAAGCGATTAGAGATCCCGAAGTCGAAGAACGCGAAGTTGATATTCTGATCGTCGGCGGTGGTATGGCTGCCTGCGGTACAGCTTTTGAAATCAAGAAGTGGGCTGGCGACAAAAAAATCTTGCTTTGCGACAAGGCCGCCATGGAACGAAGTGGTGCTGTAGCACAAGGCCTGTCTGCAATCAACACATATGTTGGTGACAACTCACCTGAAGACTATGTCCGCATGGTTCGTAACGACCTCATGGGACTGGTTCGTGAAGATTTAATTTTTGACCTTGGTCGTCATGTAGATGATTCGGTGCATTTGTTTGAAGAATGGGGATTGCCCATTTGGAAGAAAACCGAAGACAACAAAAACCTTGAT…	MPSFVIQEKCDGCKGGDKTACMYICPNDLMVLDADAMKAYNQEPDQCWECFSCVKICPSQAIEVRGYSDFVPLGSSVMPMLGTEDIMWTCKFRNGTVKRFKFPVRTTAEGSANAYSDVVGKDLDSGLLCTEEVDGKVLQGPSATA	ATGCCAAGTTTTGTCATTCAAGAAAAATGTGATGGTTGTAAAGGTGGGGACAAAACAGCCTGTATGTACATTTGCCCCAATGACCTGATGGTATTGGATGCAGATGCCATGAAAGCTTATAATCAAGAACCCGACCAATGCTGGGAATGCTTTTCATGCGTAAAGATTTGTCCGTCGCAGGCTATCGAAGTACGTGGATATTCGGACTTTGTGCCATTAGGAAGCAGCGTAATGCCAATGCTGGGAACAGAAGATATTATGTGGACATGTAAATTCCGCAATGGAACAGTTAAACGATTTAAGTTTCCTGTTCGCACCACAGCAGAAGGGTCAGCAAACGCCTATTCAGATGTCGTTGGTAAAGATCTGGATAGCGGGCTTCTTTGTACAGAAGAAGTT…
JZJI01000015.1	Candidatus Magnetoovum chiemensis CS-04	MELETCNFSYCQRPEVVEHETDLLLIGGGMGCCGAAYEAARWGERDKIKVTMVDKAATDRSGAVAMGLSAINTYMGENDPADYVRYVRGDLMGIIREDLVYDLGRHVDDSVHLFEEWGLPVWKRADDGHTMDGSQPAPKLTEGGKPVRSGKWQIMINGESYKVIVAEAAKKALEYNRQYTGVKENHFERVFIVKLIADKNDSNRVAAAVGFSVRENKAYMFKAKAMIMACGGAVNVFRPRSVAEGQGRAWYPVWNSGSTYAMAAQMGAELVLMENRFVPARFKDGYGPVGAWFLFFKAKATNSFGEDYCVTHFEDAKKHYGKYAEKLGTALRNYMMMMDMKMGKGPILMNTHLAMAELAKTMTPKQIKHLEAEAWEDFLDMCIGQAGVWAGNNIEPDKA…	ATGGAATTAGAAACTTGTAATTTTTCATACTGCCAAAGGCCAGAAGTTGTAGAGCACGAGACAGACTTACTGTTAATCGGCGGCGGAATGGGCTGCTGCGGCGCGGCTTATGAAGCTGCCCGCTGGGGGGAAAGAGATAAAATAAAGGTAACAATGGTAGACAAGGCAGCTACAGACCGAAGCGGAGCAGTAGCAATGGGTCTTAGCGCTATTAATACATATATGGGCGAAAACGATCCAGCAGATTACGTTCGCTACGTAAGAGGCGACCTGATGGGCATAATAAGAGAAGACCTCGTATATGACCTCGGCAGACACGTAGACGATTCAGTCCATCTCTTTGAAGAATGGGGCCTCCCAGTATGGAAAAGAGCAGACGACGGCCACACAATGGACGGC…	MPSFVITEKCDGCKGQERTACMYICPNNLMKLDRDRMKAFNQETEQCWECYNCVKICPQQAIEVRGYQDFIPLGGNVIPLRGTDSIMWTIKFRNGNLKRFKFPIRTTAEGSVNPYAGKPEPNFDNLKKGGFFNMPTIRKPA	ATGCCGAGTTTTGTAATTACAGAAAAATGTGACGGTTGCAAAGGACAGGAAAGAACCGCATGTATGTACATCTGCCCAAATAACCTAATGAAATTAGACCGTGACAGAATGAAAGCTTTTAACCAAGAAACAGAGCAGTGCTGGGAGTGCTACAATTGCGTAAAAATATGCCCTCAGCAAGCAATAGAAGTAAGAGGTTATCAGGACTTCATACCATTAGGCGGAAACGTTATTCCTTTAAGAGGAACAGACTCCATAATGTGGACAATCAAATTCAGAAACGGTAACCTAAAAAGATTCAAGTTCCCAATAAGAACAACAGCAGAAGGCTCAGTAAATCCTTATGCAGGCAAACCAGAACCGAACTTTGATAATTTGAAAAAAGGCGGCTTCTTTAAT…
DS995298.1	Candidatus Pelagibacter sp. HTCC7211	MAKHKTHYEECDVLVVGGGMAGTGATFEARHWGRDMKIICVEKANIDRSGAVAQGLYAINCYMGMQWGENQPEDHVRYARNDLMGMVREDLGYDMARHVDSTVHMFDEWGLPMMKNEETGRYLREGKWQIMIHGESYKPIVAEAAKKSADKIYNRIMITHLLMDESQENRVGGAVGFNMRTGDFHVFRARAVIVAAGGASHIFKPRAVGEGMGRTWYAPWSNGSAYALPIAAGAKMTQMENRIVLCRFKDGYGPVGAYFLHLKTYTQNANGENYEKKWYEQTKELVGEYIDHHPTPTCLRNHAFIQETMAGGGPIHMVTTEAFQDPHLETVGWENFLGMTVGQAVVWASQNIDPKYTNPELTTSEPYVMGSHATCSGAWVSGPEDLSPPEYFWGYNRML…	ATGGCTAAGCATAAAACACATTATGAAGAATGCGATGTTCTAGTTGTTGGTGGAGGTATGGCTGGAACGGGTGCTACTTTTGAAGCTAGACACTGGGGTAGAGACATGAAAATTATTTGTGTTGAAAAAGCTAACATTGATAGAAGTGGAGCAGTTGCTCAAGGACTTTATGCTATTAACTGCTACATGGGTATGCAGTGGGGTGAGAACCAACCAGAAGATCATGTAAGATATGCAAGAAATGATTTAATGGGAATGGTTAGAGAAGATTTAGGTTATGACATGGCAAGACACGTAGACTCAACAGTTCATATGTTTGATGAGTGGGGCCTTCCAATGATGAAGAATGAAGAAACTGGTAGATATTTAAGAGAAGGTAAATGGCAAATCATGATTCAT…	MHIDENIRRAKNIEPNFCWECYSCVKACPNHAIDVRGYADFAPMGHSVRVRREEEKGTISWKIKFRNGTTKDFVSPITTKPWGKFIPKLADGDKPNQGEINSQRLYTEPEGLNIDGELPAVPKESFKKGVYY	ATGCACATTGATGAAAATATAAGACGTGCAAAAAATATTGAGCCTAACTTTTGTTGGGAATGTTATTCATGTGTAAAAGCGTGTCCAAATCATGCAATTGATGTAAGAGGATACGCTGACTTTGCTCCAATGGGACACAGTGTTAGAGTTAGACGTGAAGAAGAAAAAGGAACTATTTCTTGGAAGATAAAATTTAGAAATGGAACAACAAAAGATTTTGTTTCACCAATTACAACAAAACCATGGGGAAAATTTATTCCAAAGCTTGCTGATGGAGATAAGCCGAACCAAGGTGAAATTAACTCACAACGTTTATACACAGAACCTGAAGGACTTAATATTGATGGTGAATTACCTGCGGTACCAAAAGAATCCTTTAAAAAAGGAGTTTACTACTAA
NZ_ATTF01000016.1	Candidatus Pelagibacter ubique HIMB058	MPKNKTIHENCDVLVVGGGMAGTGAAFEARHWGRDLKIICVEKANIDRSGAVAQGLYAINCYMGMRWNENQPEDHVRYARNDLMGLVREDLGYDMARHVDSTVHMFDEWGLPMMKDKKTGRYQREGKWQIMIHGESYKPIVAEAAKKSADKIYNRIMITHLLMDENKENRVGGAVGFNMRTGDYHVFRAKTVIVAAGGASHIFKPRAVGEGMGRTWYAPWSNGSAYALPIAAGAKMTQMENRIVLCRFKDGYGPVGAYFLHLKTYTQNANGENYEKKWYDQTKKLVGEYIDHHPVPTCLRNHAFIQEVMAGGGPIHMVTKEAFQDPHLETVGWENFLGMTVGQAVVWASQNIDPKYTNPELTTSEPYVMGSHATCSGAWVSGPEDIAPKEYFWGYNRMT…	ATGCCAAAAAATAAAACAATTCACGAAAATTGCGATGTTTTAGTTGTTGGCGGCGGAATGGCCGGTACAGGCGCGGCTTTTGAAGCCAGACACTGGGGAAGAGATCTTAAAATCATTTGTGTTGAAAAAGCTAACATAGATAGAAGTGGAGCAGTAGCTCAAGGCCTATATGCTATAAACTGTTATATGGGAATGAGATGGAACGAAAACCAACCTGAAGATCACGTAAGATATGCAAGAAATGATTTAATGGGTCTTGTTCGAGAAGATTTAGGTTACGACATGGCAAGACACGTAGACTCTACAGTTCATATGTTTGATGAATGGGGTCTTCCAATGATGAAAGATAAAAAAACAGGAAGATACCAAAGAGAAGGTAAATGGCAAATCATGATACAT…	MSTFVYMTRCDGCGHCVDICPSDIMHIDETIRRAKNIEPNFCWECYSCVKACPNHAIDVRGYADFAPMGHSVRVRREEEKGTISWKIKFRNGTEKNFVSPITTKPWGKFIPKLAEGDKPRQGEMNSQVLYSEPEGLDTKKDLPTISKNSFKKGVYY	ATGTCAACATTTGTTTATATGACAAGATGCGATGGTTGCGGTCACTGTGTTGACATATGCCCATCAGACATCATGCATATTGATGAGACAATCAGAAGAGCTAAAAATATTGAACCAAATTTTTGCTGGGAATGTTATTCGTGTGTTAAAGCATGCCCTAATCATGCAATCGATGTAAGAGGTTACGCAGATTTTGCTCCAATGGGTCACAGTGTAAGAGTGAGAAGGGAAGAGGAAAAAGGAACCATCTCATGGAAAATTAAATTTAGAAATGGAACTGAAAAAAACTTTGTTTCTCCAATAACCACAAAGCCTTGGGGTAAATTTATTCCAAAACTTGCCGAAGGCGATAAACCAAGACAAGGAGAAATGAATTCTCAAGTTTTATACTCAGAGCCA…
CP000084.1	Candidatus Pelagibacter ubique HTCC1062	MAKHKTHFEDCDVLVVGGGMAGTGATFEARHWGRDMKIICVEKANIDRSGAVAQGLYAINCYMGMQWGENQPEDHVRYARNDLMGMVREDLGYDMARHVDSTVHMFDEWGLPMMKNEKTGRYLREGKWQIMIHGESYKPIVAEAAKKSADKIYNRIMITHLLMDEAQENRVGGAVGFNMRTGDFHVFRAKTVIVAAGGASHIFKPRAVGEGMGRTWYAPWSNGSAYALPIAVGAKMTQMENRIVLCRFKDGYGPVGAYFLHLKTYTQNANGENYEKKWYDQTKELVGEYIDHHPTPTCLRNHAFIQETIAGGGPIHMVTTEAFQDPHLETVGWENFLGMTVGQAVVWASQNIDPKYTNPELTTSEPYVMGSHATCSGAWVSGPEDLSPPEYFWGYNRML…	ATGGCTAAGCATAAAACACATTTTGAAGATTGCGATGTTCTAGTTGTTGGTGGTGGAATGGCTGGAACTGGTGCTACTTTTGAAGCTAGGCACTGGGGAAGAGACATGAAAATTATTTGTGTTGAAAAAGCTAACATCGATAGAAGTGGAGCGGTTGCTCAAGGTTTATACGCTATTAACTGTTATATGGGTATGCAGTGGGGTGAAAACCAACCTGAAGATCACGTAAGATATGCACGTAATGATTTGATGGGTATGGTTAGAGAAGATTTAGGTTATGACATGGCTCGTCACGTTGATTCAACTGTTCATATGTTTGATGAGTGGGGTCTACCAATGATGAAGAATGAAAAAACAGGTCGTTACCTTAGAGAAGGTAAATGGCAGATCATGATTCAT…	MSTFVYMTRCDGCGHCVDICPSDIMHIDENIRRAVNIEPNFCWECYSCVKACPNHAIDVRGYADFAPMGHSVRVRREEEKGTISWKIKFRNGTTKDFVSPITTKPWGKFIPKLAEGEKPNQGEINSQMLYTEPNGLNIDGKLPVVPKDSFKKGVYY	ATGTCAACTTTTGTATACATGACGAGATGTGATGGATGTGGTCACTGTGTGGATATTTGTCCATCAGATATAATGCACATCGATGAAAATATTAGAAGAGCAGTAAATATTGAACCAAATTTTTGTTGGGAATGTTATTCTTGTGTAAAAGCTTGTCCTAATCATGCAATTGATGTTCGTGGTTATGCTGACTTTGCTCCTATGGGTCACAGTGTAAGAGTTAGACGTGAAGAAGAAAAAGGAACTATTTCTTGGAAAATTAAATTTAGAAATGGAACTACAAAAGATTTTGTATCTCCAATTACAACAAAACCTTGGGGAAAATTTATTCCTAAATTAGCAGAAGGTGAAAAACCTAATCAAGGTGAGATCAATTCTCAAATGCTTTACACCGAGCCT…
CP000488.1	Candidatus Ruthia magnifica Cm	MGIKTIVEDNIDILVVGAGLGGTGAAYEARYWGRNKKIIIAEKANINRSGAVAQGLYAINCYMGTRFGENNPEDHVRYARMDLMGIVREDLLFDMARHVDSAVHKFEEWGLPLMKDPKREDIGAYMREGRWQIMIHGESYKPIVAEAATKQVDKVYNRIMVTHLLMDDAQENRIAGAVGFNVRTGNYHVFKSKTTIVGAGGASNIFKPRSVGEGMGRVWYAPWSSGSAYGLLIEAGAKMTQMENRIVLARFKDGYGPVGAYFLHLKTYTQNGYGDEYESKWFPALSKMVGKEYLDTEGQHLSHKPIPTCLRNHAFISEVNAGRGPIHMVTMEAFQDPHLEEVGWENFLGMTVGQAVLWAATDVDPKYENPELTTSEPYVMGSHATGCGAWCSGPEDVSP…	ATGGGTATTAAAACAATTGTAGAAGACAATATTGATATTTTAGTTGTTGGTGCTGGTTTAGGTGGTACAGGTGCCGCTTATGAGGCTAGATATTGGGGTCGTAATAAAAAAATTATCATTGCAGAAAAAGCAAATATTAACCGTTCAGGTGCTGTTGCTCAAGGTTTATACGCGATTAACTGTTATATGGGCACTCGTTTCGGTGAGAATAATCCTGAAGACCACGTGCGTTATGCGCGTATGGATTTAATGGGTATAGTTCGTGAAGACTTGCTGTTTGACATGGCTCGCCATGTTGACTCTGCAGTGCATAAGTTTGAAGAATGGGGCCTTCCATTGATGAAGGATCCTAAAAGAGAAGACATTGGTGCTTACATGCGTGAAGGTCGTTGGCAGATT…	MPTFVYMTRCDGCGHCVDICPSNIMHIDDKYRRAYNIEPNMCWECYSCVKACPHQAIDVRGYADFAPLGHSVRVIRDEEKGTIAWRVKFRDGRVKNFLSPITTQPWGTKIPDFRNEPEPSDDMRNSQLLAFEPKYIRMDDGDIHTLESNGLKFKEGVYY	ATGCCAACTTTTGTATATATGACTCGTTGTGATGGTTGTGGACATTGTGTAGATATCTGCCCATCTAACATTATGCACATTGATGATAAATATCGTCGTGCTTATAATATTGAACCAAACATGTGTTGGGAGTGTTATTCGTGTGTTAAGGCATGTCCACATCAGGCAATTGATGTTCGTGGTTATGCAGATTTTGCACCACTAGGACACAGCGTTCGCGTTATTCGTGATGAAGAGAAGGGCACCATTGCATGGAGAGTTAAGTTTCGTGACGGTCGTGTCAAGAACTTTTTATCGCCAATTACGACTCAACCATGGGGAACCAAGATTCCTGATTTTAGAAATGAGCCTGAGCCTAGTGACGACATGCGTAACTCGCAGTTATTGGCATTTGAGCCT…
AP009247.1	Candidatus Vesicomyosocius okutanii HA	MGIKTIVEDNIDILVVGAGLGGTGAAYEARYWGRNKKIIIAEKANINRSGAVAQGLYAINCYMGTRFGENNPEDHVRYARMDLMGMVREDLLFDMARHVDSAVHKFEEWGLPLMKDPKREDIGAYMREGRWQIMIHGESYKPIVAEAATKQADKVYNRIMVTHLLMDDEKKNRVAGAVGFNVRTGNYHVFKSKTTIVGAGGASNIFKPRSVGEGMGRVWYAPWSSGSAYGLLIEAGAKMTQMENRIVLARFKDGYGPVGAYFLHLKTYTQNGYGDEYESKWFPALSKMVGKEYLDTEGQHLSHKPIPTCLRNHAFISEVNAGRGPIHMVTMEAFKDPHLEEVGWENFLGMTVGQAVLWAATDVDPKYENPELTTSEPYVMGSHATGCGAWCSGPEDISP…	ATGGGTATTAAAACAATTGTAGAAGACAACATTGATATTTTAGTTGTTGGTGCTGGTTTAGGCGGTACAGGTGCTGCTTATGAGGCTAGATATTGGGGTCGTAATAAAAAAATTATAATTGCAGAAAAAGCAAATATTAATCGTTCAGGTGCTGTTGCTCAAGGTTTGTATGCGATCAACTGTTATATGGGTACTCGTTTCGGTGAAAATAATCCTGAAGACCATGTGCGTTATGCGCGTATGGATTTGATGGGCATGGTTCGTGAAGATTTATTGTTTGACATGGCTCGCCATGTTGACTCTGCAGTACATAAGTTTGAAGAGTGGGGTCTTCCACTAATGAAGGATCCTAAGAGAGAAGATATTGGTGCTTATATGCGTGAAGGTCGTTGGCAGATT…	MPTFVYMTRCDGCGHCVDICPSDIMHIDDKYRRAYNIEPNMCWECYSCVKACPHQAIDVRGYADFAPLGHSVRVIRDEEKGTIAWRVKFRDGRVKNFLSPITTQPWGTKIPDLRNEPEPSNDMRNSQLLAFEPKYIRMDDGDIHTLESNGLKFKEGVYY	ATGCCAACTTTTGTATATATGACTCGTTGTGATGGTTGTGGACATTGTGTAGATATCTGTCCATCTGATATTATGCACATTGATGATAAATATCGTCGTGCTTATAATATTGAACCAAATATGTGCTGGGAATGTTATTCATGTGTTAAAGCATGTCCACATCAAGCAATTGATGTACGTGGTTATGCAGATTTTGCGCCATTAGGGCACAGTGTTCGTGTTATTCGTGATGAAGAGAAAGGCACTATTGCATGGAGAGTTAAATTCCGTGATGGACGTGTAAAGAATTTCTTATCACCAATTACGACTCAGCCATGGGGAACTAAGATTCCTGATCTTAGAAATGAGCCTGAGCCTAGTAATGATATGCGTAACTCACAGTTGTTAGCATTTGAACCT…
EF641905.1	Chlorobaculum limnaeum DSM 1677	MGAEKNEFKFSKKPEVVYVDTDILLIGGGMACCGAAYEAAKWATPKGLRITMVDKAAADRSGAVAMGLSAINTYCGENDPADYVKYVRTDLMGIIREDLVYDLGRHVDNSVHLFEEWGLPVWKRDEDGSTMDGSKPAPKLAEGGKPVRSGRWQIMINGESYKVIVAEAAKKALEYNRKETGVDQNLFERVFISELIHDKNDPSKVAGAIGFSVREHKAYVFTAKTMLLACGGAVNVYRPRSTAEGQGRAWYPIWNAGTTYALAAQAGCELVLMENRFVPARFKDGYGPVGAWFLFFKCKATNSLGEDYCATNLAAANKDFGKYAEDPHKLTTVMRNHMMMIDMKAGKGPILMRTHEAMAALAETMTPKQIKHLEAEAWEDFLDMCIGQAVVWAGNNIEP…	ATGGGAGCTGAAAAAAACGAATTCAAGTTTAGCAAGAAGCCCGAAGTTGTTTATGTGGATACGGATATTCTGCTGATCGGCGGTGGCATGGCTTGCTGCGGCGCTGCGTACGAAGCGGCCAAGTGGGCTACCCCGAAAGGTCTGAGGATCACGATGGTCGACAAGGCTGCCGCTGACAGAAGCGGTGCTGTCGCCATGGGTCTTTCCGCTATCAATACCTATTGCGGCGAGAACGATCCGGCTGATTACGTCAAATACGTAAGAACTGACCTCATGGGCATCATCCGTGAGGACCTCGTCTATGACCTTGGCCGTCACGTTGACAACTCGGTTCATCTTTTCGAAGAGTGGGGTCTTCCGGTATGGAAGCGCGACGAAGACGGTTCGACCATGGACGGT…	DLMKLDVERMKAWNQEPDQCWECYNCVKICPQQAIEVRGYADFVPLGGNVIPLRGTDAIMWTIKFRNGILKRYKFPIRTTSEGSIDLYSGKPEPDYANLKKPGFFNMTEYPTI	GACCTCATGAAGTTGGATGTCGAAAGGATGAAGGCCTGGAACCAGGAGCCCGACCAGTGCTGGGAGTGCTACAACTGCGTGAAGATCTGCCCGCAGCAGGCCATCGAGGTCAGAGGATATGCCGATTTCGTGCCGCTGGGCGGCAACGTCATTCCGCTGAGGGGTACCGACGCCATCATGTGGACCATCAAGTTCAGGAACGGTATTCTGAAGCGCTACAAGTTCCCGATCAGGACCACCTCCGAAGGTTCCATCGATCTGTATTCCGGCAAACCGGAACCGGATTACGCGAACCTCAAGAAGCCTGGCTTCTTCAACATGACTGAATATCCAACCATCTAA
EF641902.1	Chlorobaculum thiosulfatiphilum 2322	MGVEKNEFKFSKKPEVVYVDTDILLIGGGMACCGAAYEAAKWATPKGLKITMVDKAAADRSGAVAMGLSAINTYCGENDPADYVKYVRTDLMGIIREDLVYDLGRHVDNSVHLFEEWGLPVWKRDEDGSTMDGSKPAPKLAEGGKPVRSGRWQIMINGESYKVIVAEAAKKALEYNRKETGVEQNLFERVFISELIHDKNDPSKVAGAIGFSVREHKAYVFTAKTMLLACGGAVNVYRPRSTAEGQGRAWYPIWNAGTTYALAAQAGCELVLMENRFVPARFKDGYGPVGAWFLFFKCKATNSLGEDYCATNLAAANKDFGKYAEDPHKLTTAMRNHMMMIDMKAGKGPILMRTHEAMAALAETMTPKQIKHLEAEAWEDFLDMCIGQAVVWAGNNIEP…	ATGGGAGTTGAAAAAAACGAATTCAAGTTTAGCAAGAAGCCCGAAGTTGTTTATGTGGATACGGATATTCTGCTGATCGGCGGCGGCATGGCTTGCTGCGGCGCGGCGTACGAAGCGGCCAAGTGGGCTACCCCGAAAGGTCTGAAGATCACAATGGTTGACAAGGCTGCCGCTGACAGAAGCGGTGCTGTCGCCATGGGTCTTTCCGCTATCAATACCTATTGCGGCGAGAACGATCCGGCTGATTACGTAAAATACGTAAGAACTGACCTCATGGGCATCATCCGTGAGGACCTCGTCTATGACCTTGGCCGTCACGTTGACAACTCGGTTCATCTTTTCGAAGAGTGGGGTCTTCCGGTATGGAAGCGCGACGAAGACGGTTCGACCATGGATGGT…	DLMKLDVERMKAWNQEPDQCWECYNCVKICPQQAIEVRGYADFVPLGGNVIPLRGTDAIMWTIKFRNGILKRYKFPIRTTSEGSIDLYSGKPEHDYANLKKPGFFNMTEYPTI	GACCTCATGAAGTTGGATGTCGAAAGGATGAAGGCCTGGAACCAGGAGCCCGACCAGTGCTGGGAGTGCTACAACTGCGTGAAGATCTGCCCGCAGCAGGCTATCGAGGTCAGGGGATACGCCGATTTCGTGCCGCTGGGCGGCAACGTCATCCCGCTGAGGGGCACCGACGCCATCATGTGGACCATCAAGTTCAGGAACGGTATTCTGAAGCGCTACAAGTTCCCGATCAGAACCACCTCCGAAGGCTCCATCGATCTCTATTCGGGCAAGCCTGAGCACGATTACGCGAACCTCAAGAAGCCAGGCTTCTTCAACATGACTGAATATCCAACCATCTAA
NC_007514.1	Chlorobium chlorochromatii CaD3	MGEKNEFKYCKKPEVVHVDTDILLIGGGMACCGAAYEAAKWATPKGLKITMVDKASVDRSGAVAQGLSAINTYCGENDPADYVKYVRTDLMGIIREDLVYDLGRHVDDSVHLFEEWGLPVWKRDEDGSSMDGSKPAPKLTEGGKPVRSGRWQIMINGESYKVIVAEAAKKALEYNRKATGVDQNLFERVFISELIFDKNDPSKVAGAIGFSVREHKAYVFTAKTMLLACGGAVNIYRPRSTAEGQGRAWYPIWNAGTTYALAAQAGCELVLMENRFVPARFKDGYGPVGAWFLFFKCKATNSLGEDYCATNLATANKDFGKYAEDPHKLTTAMRNHMMMIDMKAGKGPILMRTHEAMAALGESMTPKQMKHLEAEAWEDFLDMCIGQAVVWAGNNIEPD…	ATGGGAGAAAAAAACGAATTTAAGTATTGCAAGAAGCCTGAAGTTGTTCATGTAGATACGGATATTCTGCTGATTGGCGGTGGTATGGCTTGTTGCGGTGCAGCGTATGAAGCCGCAAAATGGGCAACACCAAAAGGCTTGAAAATCACAATGGTTGACAAAGCATCGGTTGATAGAAGCGGTGCTGTTGCTCAGGGTCTTTCGGCTATTAACACCTATTGCGGTGAGAACGATCCTGCTGATTATGTGAAGTATGTAAGAACTGACCTTATGGGCATTATCCGTGAAGACTTGGTGTATGACCTTGGTCGTCACGTTGATGATTCAGTACACCTTTTTGAAGAGTGGGGTCTTCCTGTTTGGAAAAGAGATGAAGATGGTTCCAGCATGGATGGTTCT…	MPSFVIKEKCDGCKGQERTACMYICPNDLMKLDVDRMVAWNQEPDQCWECYNCVKICPQQAIEVRGYADFVPLGGNVIPLRGTDAIMWTIKFRNGILKRYKFPIRTTAEGSIEPYAGKPEPDYANLKKPGFFNMTEYPTI	ATGCCGAGTTTTGTCATTAAAGAAAAATGTGACGGCTGTAAGGGGCAGGAGAGGACAGCGTGTATGTACATCTGTCCAAACGACCTTATGAAGCTTGATGTGGACAGAATGGTGGCTTGGAATCAGGAACCCGATCAGTGCTGGGAGTGCTACAATTGCGTAAAAATCTGCCCTCAGCAAGCTATTGAGGTTAGAGGCTATGCTGACTTCGTACCGCTGGGAGGCAACGTTATTCCACTTCGTGGTACCGATGCTATTATGTGGACTATCAAATTCAGAAATGGTATTCTCAAACGCTACAAGTTCCCAATCAGAACCACGGCTGAAGGTTCTATTGAGCCTTATGCAGGTAAGCCAGAACCAGATTACGCCAACTTGAAGAAGCCCGGCTTCTTTAAC…
EF641904.1	Chlorobium limicola 2361	MGAEKNEFKFSKKPEVVYVDTDILLIGGGMACCGAAYEAAKWATPKGLRITMVDKAAADRSGAVAMGLSAINTYCGENDPADYVKYVRTDLMGIIREDLVYDLGRHVDNSVHLFEEWGLPVWKRDEDGSTMDGSKPAPKLAEGGKPVRSGRWQIMINGESYKVIVAEAAKKALEYNRKETGVDQNLFERVFISELIHDKNDPSKVAGAIGFSVREHKAYVFTAKTMLLACGGAVNVYRPRSTAEGQGRAWYPIWNAGTTYALAAQAGCELVLMENRFVPARFKDGYGPVGAWFLFFKCKATNSLGEDYCATNLAAANKDFGKYAEDPHKLTTAMRNHMMMIDMKAGKGPILMRTHEAMAALAETMTPKQIKHLEAEAWEDFLDMCIGQAVVWAGNNIEP…	ATGGGAGCTGAAAAAAACGAATTCAAGTTTAGCAAGAAGCCCGAAGTTGTTTATGTGGATACGGATATTCTGCTGATCGGCGGTGGCATGGCTTGCTGCGGCGCTGCGTACGAAGCGGCCAAGTGGGCTACCCCGAAAGGTCTGAGGATCACGATGGTCGACAAGGCTGCCGCTGACAGAAGCGGTGCTGTCGCCATGGGTCTTTCCGCTATCAATACCTATTGCGGCGAGAACGATCCGGCTGATTACGTCAAATACGTAAGAACTGACCTCATGGGCATCATCCGTGAGGACCTCGTCTATGACCTTGGCCGTCACGTTGACAACTCGGTTCATCTTTTCGAAGAGTGGGGTCTTCCGGTATGGAAGCGCGACGAAGACGGTTCGACCATGGACGGT…	DLMKLDVERMKAWNQEPDQCWECYNCVKICPQQAIEVRGYADFVPLGGNVIPLRGTDAIMWTIKFRNGILKRYKFPIRTTSEGSIDLYSGKPEPDYANLKKPGFFNMTEYPTI	GACCTCATGAAGTTGGATGTCGAAAGGATGAAGGCCTGGAACCAGGAGCCCGACCAGTGCTGGGAGTGCTACAACTGCGTGAAGATCTGCCCGCAGCAGGCCATCGAGGTCAGAGGATATGCCGATTTCGTGCCGCTGGGCGGCAACGTCATTCCGCTGAGGGGTACCGACGCCATCATGTGGACCATCAAGTTCAGGAACGGTATTCTGAAGCGCTACAAGTTCCCGATCAGGACCACCTCCGAAGGTTCCATCGATCTGTATTCCGGCAAACCGGAACCGGATTACGCGAACCTCAAGAAGCCTGGCTTCTTCAACATGACTGAATATCCAACCATCTAA
EF641903.1	Chlorobium limicola DSM 257	MGVEKNEFKFSKKPEVVYVDTDILLIGGGMACCGAAYEAAKWATPKGLKITMVDKAAADRSGAVAMGLSAINTYCGENDPADYVKYVRTDLMGIIREDLVYDLGRHVDNSVHLFEEWGLPVWKRDEDGSTMDGSKPAPKLAEGGKPVRSGRWQIMINGESYKVIVAEAAKKALEYNRKETGVEQNLFERVFISELIHDKNDPSKVAGAIGFSVREHKAYVFTAKTMLLACGGAVNVYRPRSTAEGQGRAWYPIWNAGTTYALAAQAGCELVLMENRFVPARFKDGYGPVGAWFLFFKCKATNSLGEDYCATNLAAANKDLGKYAEDPHKLTTAMRNHMMMIDMKAGKGPILMRTHEAMAALAETMTPKQIKHLEAEAWEDFLDMCIGQAVVWAGNNIEP…	ATGGGAGTTGAAAAAAACGAATTCAAGTTTAGCAAGAAGCCCGAAGTTGTTTATGTGGATACGGATATTCTGCTGATCGGCGGTGGCATGGCTTGCTGCGGCGCGGCGTACGAAGCGGCCAAGTGGGCTACCCCGAAAGGTCTGAAGATCACAATGGTTGACAAGGCTGCCGCTGACAGAAGCGGTGCTGTCGCCATGGGTCTTTCCGCTATCAATACCTATTGTGGTGAGAACGATCCGGCTGATTACGTCAAATACGTAAGGACTGACCTCATGGGCATCATCCGTGAGGATCTCGTCTATGACCTTGGCCGTCACGTTGACAACTCGGTTCATCTTTTCGAAGAGTGGGGTCTTCCGGTATGGAAGCGCGACGAAGACGGTTCGACCATGGATGGC…	CVYICPNDLMKLDVERMKAWNQEPDQCWECYNCVKICPQQAIEVRGYADFVPLGGNVIPLRGTDAIMWTIKFRNGILKRYKFPIRTTSEGSIDLYSGKPEHDYANLKKPGFFNMTEYPTI	TGCGTGTATATCTGTCCGAACGACCTCATGAAGTTGGATGTCGAAAGGATGAAGGCCTGGAACCAGGAGCCCGACCAGTGCTGGGAGTGCTACAACTGCGTGAAGATTTGCCCGCAGCAGGCCATTGAGGTCAGGGGATACGCCGATTTCGTGCCGCTGGGCGGCAACGTCATCCCGCTGAGGGGCACCGACGCCATCATGTGGACCATCAAGTTCAGGAACGGCATTCTGAAGCGCTACAAGTTCCCGATCAGAACCACCTCCGAAGGCTCCATCGATCTCTATTCGGGCAAGCCTGAGCATGATTACGCGAACCTCAAGAAGCCAGGCTTCTTCAACATGACTGAATATCCAACCATCTAA
CP001101.1	Chlorobium phaeobacteroides BS1	MGVEKNEFKYCEKPEVVNVDTDILLIGGGMACCGAAYEGAKWATPKGLRITMVDKASADRSGAVAQGLSAINTYCGENDPADYVKYVRTDLMGVIREDLVYDLGRHVDNSVHLFEEWGLPVWKRAEDGSTQDGSKPAPKLTEGGKPVRSGRWQIMINGESYKVIVAEAAKKALEYNRKETGVEQNLYERVFISELIHDKNDPNRVAGAIGFSVRENKVYVFTAKTMLLACGGAVNVYRPRSTAEGQGRAWYPIWNAGTTYALAAQAGCELVLMENRFVPARFKDGYGPVGAWFLFFKCKATNSLGEDYCATNLQAANDDFGKYAEDPHKLTTAMRNHMMMIDMKAGKGPILMRTHEAMQALGETMTPKQMKHLEAEAWEDFLDMCIGQAVVWAGNNIEP…	ATGGGAGTCGAAAAAAACGAGTTTAAATATTGCGAGAAGCCTGAAGTTGTTAATGTAGATACGGATATTCTGCTTATCGGCGGTGGTATGGCTTGTTGTGGAGCTGCTTACGAGGGAGCTAAATGGGCAACTCCGAAAGGATTGAGAATCACGATGGTTGATAAAGCATCGGCAGACAGAAGCGGTGCTGTTGCTCAGGGGCTTTCTGCTATCAATACCTATTGTGGTGAAAATGACCCTGCAGACTACGTGAAGTATGTCAGAACCGACCTTATGGGCGTGATCAGGGAAGATCTCGTTTATGATCTTGGCCGTCACGTAGACAATTCTGTTCATCTTTTCGAGGAGTGGGGACTTCCTGTATGGAAAAGAGCTGAAGACGGCTCTACCCAGGACGGT…	MPSFVIKEKCDGCKGQERTACMYICPNDLMKLDVDRMLAWNQEPDQCWECYNCVKICPQQAIEVRGYADFVPLGGNVIPLRGTDAIMWTIKFRNGTLKRFKFPIRTTAEGSIELYSGKPEHDYDNLKKPGFFNMTEYPTL	ATGCCGAGTTTTGTAATTAAAGAGAAATGTGACGGCTGTAAAGGACAGGAACGGACAGCATGTATGTATATCTGTCCCAATGACCTGATGAAGCTCGATGTTGACAGAATGCTTGCATGGAACCAGGAACCAGACCAGTGCTGGGAATGCTACAACTGTGTCAAGATCTGTCCGCAGCAGGCAATCGAGGTCAGAGGTTATGCTGATTTTGTTCCTCTTGGAGGAAACGTGATCCCATTACGGGGTACGGATGCTATCATGTGGACCATCAAATTCAGGAATGGTACCCTGAAACGGTTCAAGTTCCCGATCCGCACCACGGCAGAAGGTTCGATCGAGCTCTACAGCGGTAAGCCGGAGCACGATTATGACAACCTCAAGAAGCCTGGATTCTTTAAC…
NC_002932	Chlorobium tepidum TLS	MGVEKNEFKFSQKPEVVYVDTDILLIGGGMACCGAAYEAAKWATPKGLRITMVDKAAVDRSGAVAMGLSAINTYCGENDPADYVKYVRADLMGIIREDLVYDLGRHVDNSVHLFEEWGLPIWKRDEDGSTMDGAKPAPKLTEGGKPVRSGRWQIMINGESYKVIVAEAAKKALEYNRKETGVEQNLYERVFISELIHDKNNPSKVAGAIGFSVREHKAYVFTAKTMLLACGGAVNVYRPRSTAEGQGRAWYPVWNAGTTYALAAQAGCELVLMENRFVPARFKDGYGPVGAWFLFFKCKATNSLGEDYCATNLAAANKDFGKYAEDPHKLTTAMRNHMMMIDMKAGKGPILMRTHEAMAALAETMTPKQIKHLEAEAWEDFLDMCIGQAVVWAGNNIEP…	ATGGGAGTTGAAAAAAACGAATTCAAGTTTAGCCAGAAGCCCGAAGTTGTTTATGTGGATACGGATATTCTGCTGATCGGCGGTGGCATGGCTTGTTGCGGCGCGGCTTATGAAGCGGCCAAATGGGCTACCCCGAAAGGTCTGAGAATCACGATGGTTGACAAGGCTGCCGTTGACAGAAGCGGTGCGGTCGCCATGGGTCTTTCCGCCATCAACACCTACTGCGGCGAGAACGATCCGGCCGATTACGTAAAATATGTGAGAGCCGACCTCATGGGCATCATTCGTGAGGATCTGGTCTATGATCTGGGTCGTCACGTTGACAACTCGGTTCATCTTTTTGAAGAGTGGGGTCTTCCAATCTGGAAGCGCGACGAAGATGGTTCGACCATGGATGGC…	MPSFVIKEKCDGCKGQERTACMYICPNDLMKLDVERMKAWNQEPDQCWECYNCVKICPQQAIEVRGYADFVPLGGNVIPLRGTDAIMWTIKFRNGILKRYKFPIRTTSEGSIDPYSGKPEPDYANLKKPGFFNMTEYPTL	ATGCCAAGTTTCGTCATTAAAGAAAAATGTGACGGCTGCAAAGGGCAGGAGAGGACAGCATGCATGTACATCTGTCCGAACGACCTGATGAAGTTGGATGTCGAGAGGATGAAGGCCTGGAACCAGGAGCCCGACCAGTGCTGGGAGTGCTACAACTGTGTGAAGATCTGCCCGCAGCAGGCAATCGAGGTCAGGGGATATGCCGATTTCGTTCCGCTGGGCGGCAACGTTATTCCGCTGCGTGGTACCGACGCCATCATGTGGACCATCAAGTTCAGGAACGGTATTCTGAAGCGCTACAAGTTCCCGATCAGGACCACCTCCGAAGGTTCCATCGATCCTTACTCGGGCAAGCCAGAGCCGGATTACGCGAACCTCAAGAAGCCTGGCTTCTTCAAC…
EF641935.1	Chromatium okenii 6210	MGYKTVVEDGIDVLVCGAGLGGTGAAFEARYWGKDKKIVVAEKANIDRSGAVAQGLYAINCYMGTRFGENNPEDHVRYARIDLMGMVREDLLFDMARHVDSTVHQFEEWGLPLMRNPKTGAYQREGRWQIMIHGESYKPIVAEAAKKSADKVFNRVCVTHLLMDESKDNRVAGAVGFNVRTGDYHVFKSKTVVVAAGGASNIFKPRSVGEGAGRVWYAPWSSGSAYGLLIGAGAKMTQMENRIVLARFKDGYGPVGAYFLHLKTYTQNGLGEEYESKWFPDLEKMVGKRYLDVEASHRTHRPIPTCLRNHAFINEVNAGRGPIHMVTMEAFQDPHLEEIGWHNFLGMTVGQAVLWAATDVNPKYENPELTTSEPYVMGSHATGCGAWCSGPEDVSPDDY…	ATGGGCTACAAGACAGTTGTTGAGGACGGCATCGACGTCCTGGTGTGTGGTGCAGGCCTTGGCGGTACCGGCGCTGCGTTCGAGGCCCGCTACTGGGGCAAAGACAAGAAGATCGTCGTCGCCGAGAAGGCGAATATTGATCGCTCCGGTGCGGTGGCCCAGGGTCTGTACGCCATTAACTGCTACATGGGCACCCGCTTCGGCGAGAACAATCCGGAAGACCATGTGCGCTATGCGCGTATCGATCTGATGGGCATGGTGCGGGAGGACCTCCTGTTCGACATGGCCCGCCACGTGGACTCGACCGTGCACCAGTTCGAGGAATGGGGCCTGCCGCTGATGCGCAACCCCAAGACCGGTGCCTATCAGCGCGAAGGCCGCTGGCAGATCATGATCCAC…	IRRAYNIEPNMCWECYSCVKACPHNAIDVRGYADFAPLGHSVRVRRDEEKGVVAWRIIFRNGEKDMNLLAPITTKPWGQAIPQLADAPAPSQEARDSQFLYNEPKYIRFDDGGLHTLDAAGLKLKTGVYE	ATTCGACGTGCCTATAATATTGAGCCCAACATGTGCTGGGAGTGCTACTCCTGCGTCAAGGCTTGCCCGCACAACGCCATCGACGTTCGCGGCTACGCGGACTTCGCGCCGCTCGGCCACTCGGTGCGGGTACGCCGCGATGAAGAAAAAGGCGTCGTCGCCTGGCGGATTATTTTCCGCAACGGCGAAAAGGACATGAATCTCCTGGCGCCGATCACCACCAAGCCTTGGGGGCAAGCCATTCCCCAGCTGGCCGACGCGCCGGCGCCGAGCCAGGAGGCCCGTGACAGCCAGTTCCTGTACAACGAGCCGAAATACATCCGGTTCGATGATGGCGGTCTGCACACGCTCGATGCGGCCGGGCTCAAACTCAAAACAGGGGTGTACGAATAA
ADZZ01000158.1	Delta proteobacterium NaphS2	MANFETVEVSTDLLILGGGFSACGVATEAAYWAKKNNLKVTLVDKAALDRSGAVAMGLSAINQYVGVRDGDNTCEDYVRYVRQDLMGISREDLVFNIARHVDSSVHLFEKWGLKIWLDENGKYVHEGRWQLMINGESYKILIAEAAKNAIADAGGEIYERVFIVEPLLDGNKCVGAVGFSTREEKFYVFKAKATVATMGGAVHVFRPRSVGEGFGRSWYPPFNSGSSAYFTIKAGAEMTCQEVRFIPVRFKDAYGPVGAWFLLFKSRAISAEGGEYMVVRKEELNNWAPYGLAKPIPANLRNYLGMLDVDAGLGPLYMETAEAMGKIADAYKDDPKGYKKKVKELESEAWEDFLDMTISQAHLWAAMNVKPEEKHSEIAACEPYFIGSHSGASGAWVSG…	ATGGCAAATTTTGAAACAGTAGAAGTCAGCACAGACCTCCTGATACTCGGTGGGGGATTCTCAGCCTGTGGTGTGGCCACTGAAGCCGCCTATTGGGCAAAGAAAAACAACCTTAAAGTTACCCTGGTGGACAAAGCGGCTTTGGATAGAAGCGGCGCCGTGGCCATGGGCCTTTCCGCCATTAACCAGTACGTGGGCGTAAGAGACGGCGACAACACCTGTGAAGACTACGTCCGCTACGTGCGTCAGGACCTCATGGGCATCTCCCGTGAAGACCTGGTTTTCAACATTGCCCGTCACGTGGACTCCTCAGTCCACCTGTTTGAAAAATGGGGCCTCAAAATCTGGCTGGATGAAAACGGCAAGTACGTGCATGAAGGCCGCTGGCAGCTCATGATC…	MPSFVIAEKCDGCKGQDKTACMYICPNDLMLLDKDKMKAFNRDPSMCWECQCCVKICPQQAMDVRGYADFIPLGASCTPLRGSEDIMWTVKFRDGSLKRFKFPIRTTEEGSADPLGGFETQDDLSSQNLATEPASLGVDVPTI	ATGCCAAGTTTCGTAATTGCAGAAAAATGCGATGGTTGCAAAGGGCAGGACAAGACGGCTTGTATGTACATTTGCCCCAACGACCTCATGTTGCTGGATAAAGATAAAATGAAGGCATTTAACCGTGATCCTTCCATGTGCTGGGAGTGCCAGTGCTGTGTCAAAATCTGCCCGCAGCAGGCCATGGATGTTCGTGGTTACGCCGATTTTATTCCTTTGGGCGCTAGCTGTACGCCGCTTCGCGGTTCCGAGGATATTATGTGGACAGTGAAATTTCGCGATGGCAGCCTGAAAAGGTTTAAGTTCCCCATCCGGACCACCGAAGAAGGTTCAGCGGATCCGTTGGGCGGTTTTGAAACCCAGGATGATCTGAGCAGCCAAAATCTGGCAACCGAGCCC…
CP002085.1	Desulfarculus baarsii DSM 2075	MPNFETVQVTTDLLICGGGMAAAGAAVEAAYWAKKNGLKVTLVDKAAFDRSGAVAMGLSAINEYIGYAAGDNSLEDYVKYVRQDLMGIARDDLVYNIARHVDGSVHLFEKWGLPIWTDENGKFVREGRWQIMINGESYKVIVAEAAKNAMKDAGCDIIERVFIVGPIMDGERVAGAYGFSTRENKFYVFNAKATIAVMGGAVHVFRPRSVGEGLGRSWYPPFNSGSTTYFTLQAGAEMTCQEIRFIPVRFKDAYGPVGAWFLLFKSRATSATGGEYMAERKAELNNWAPYGLVKPIPANLRNYLGMLDVDAGLGPLYMETAEAIQKLADAFKDDPKAFKKKMKTLENEAWEDFLDMTCSQALLWASSNIYPEQSRSEIAACEPYFIGSHSGGSGAWVSG…	ATGCCGAATTTCGAGACTGTTCAGGTCACTACCGACCTTCTGATCTGTGGTGGCGGCATGGCTGCGGCCGGCGCCGCCGTCGAGGCCGCTTATTGGGCCAAAAAAAATGGTTTGAAAGTCACCTTGGTTGACAAGGCCGCTTTCGACCGTTCGGGCGCGGTGGCCATGGGCCTCAGCGCCATCAACGAGTACATCGGCTACGCCGCCGGCGACAACTCGCTGGAAGACTACGTGAAGTACGTCCGCCAGGACCTCATGGGCATCGCCCGTGACGACTTGGTGTACAACATCGCCCGTCACGTTGACGGTTCGGTGCATCTGTTCGAAAAATGGGGTCTGCCGATCTGGACCGACGAGAACGGCAAGTTCGTTCGCGAGGGTCGTTGGCAGATCATGATC…	MPSYVIVEKCDGCKGQDKTACMYICPNDLMLLDKDGSMGYGAMKAFNRDVSMCWECYNCVKICPQQAIDIRGYADFMPLGGSVVPLRGSDSIMWTVKFRDGNVKRFKFPIRTTAEGSADPMGGFPVGDGDIKSANLMTEPASCGADVLPTR	ATGCCAAGCTACGTAATCGTCGAAAAGTGCGATGGCTGCAAGGGTCAGGACAAGACTGCTTGCATGTACATCTGCCCCAACGACCTCATGCTGTTGGATAAAGACGGATCCATGGGCTATGGGGCGATGAAGGCTTTTAACCGTGACGTCTCCATGTGCTGGGAATGCTACAACTGCGTGAAGATCTGCCCGCAGCAGGCGATCGACATCCGCGGTTACGCCGACTTCATGCCTCTGGGCGGTAGCGTTGTGCCTCTGCGCGGTTCCGACAGTATCATGTGGACCGTCAAATTCCGCGACGGCAACGTCAAGCGGTTCAAGTTCCCCATCCGCACCACCGCTGAAGGTTCCGCCGATCCGATGGGCGGCTTCCCCGTGGGCGACGGCGACATCAAATCC…
CP001322.1	Desulfatibacillum alkenivorans AK-01	MALPNKPLGELKADLNPEVEEREVDILIVGGGMAACGTAFEIKKWAADKSILLCDKAAMERSGAVAQGLSAINTYVGTNSKEDYVRMVRNDLMGLVREDLIFDLGRHVDDSVHLFEEWGLPVWKKTDDGKNLDGKKGQKMGTLKSGAQPVRTGKWQIMINGESYKRVVAEAAKLALGEENILERVFIVELVLDANEENRIAGAVGFSVRENKIYIIKCNTMMVACGGAVNIYQPRSVGEGKGRAWYPVWNAGSTYTMCMKVGAELSMMENRFTPARFKDGYGPVGAWFLLFKAKTLNGLGEPYAGSDAAKAELEKYAPYGTAAITPTCLRNHLMLFEMKEGRGPIIMDTVTALATLGETMDKKELKHLESEAWEDFLDMTCGQANLWCATNTEPEKKNS…	ATGGCATTACCGAACAAACCTCTGGGAGAACTCAAGGCGGACCTGAATCCTGAAGTAGAAGAGCGGGAAGTTGACATTCTGATCGTGGGCGGCGGCATGGCTGCTTGCGGTACCGCTTTTGAAATCAAAAAATGGGCTGCCGACAAAAGCATCCTGCTTTGCGATAAAGCTGCTATGGAACGCTCCGGCGCTGTTGCGCAGGGCCTCTCCGCCATCAATACCTACGTGGGAACCAACTCCAAGGAAGATTACGTCCGCATGGTTCGTAACGACCTGATGGGTCTGGTCCGCGAAGACTTGATCTTTGACCTTGGCCGTCACGTGGACGATTCCGTCCATCTGTTCGAAGAATGGGGACTTCCCGTTTGGAAGAAAACCGACGACGGAAAGAACCTGGAC…	MPSFVIQEKCDGCKGGEKTACMYICPNDLMVLDPNAMKAYNQEPDQCWECFSCVKICPTQAIEVRGYSDFVPLGSSIMPMMGTEDVMWTCKFRNGTVKRFKFPIRTTAEGSANAYLDLQGKDIDSELLSTEEADGMVMAGPTELA	ATGCCGAGTTTCGTAATTCAAGAAAAATGTGACGGCTGCAAAGGTGGCGAAAAGACCGCATGCATGTACATCTGCCCCAATGACCTGATGGTCTTGGATCCCAATGCCATGAAGGCTTACAACCAAGAGCCCGATCAGTGCTGGGAATGCTTTTCCTGTGTCAAGATCTGCCCGACCCAGGCTATCGAAGTGCGCGGTTACTCCGACTTTGTGCCTCTGGGAAGCTCTATTATGCCAATGATGGGCACCGAAGACGTTATGTGGACCTGTAAGTTCCGCAACGGAACCGTCAAACGCTTTAAGTTCCCCATCCGGACCACTGCTGAAGGATCCGCCAACGCTTATCTGGACCTGCAGGGCAAGGACATTGATTCCGAACTGCTGTCCACCGAAGAAGCC…
EF442906.1	Desulfatibacillum sp. Pnd3	MALPNKPLGELKADLNPEVEEREVDILIVGGGMAACGTAFEIKKWAADKSILLCDKAAMERSGAVAQGLSAINTYVGTNSKEDYVRMVRNDLMGLVREDLIFDLGRHVDDSVHLFEEWGLPVWKKTDDGKNLDGKKGQKMGTLKSGAQPVRTGKWQIMINGESYKRVVAEAAKLALGEENILERVFIVELVLDANEENRIAGAVGFSVRENKIYIIKCNTMMVACGGAVNIYQPRSVGEGKGRAWYPVWNAGSTYTMCMKVGPELSMMENRVTPARFKDGYGPVGAWFLLFKAKTLNGLGEPYAGSDAAKAELEKYAPYGTAAITPTCLRNHLMLFEMKEGRGPIIMDTVTALATLGETMDKKELKHLESEAWEDFLDMTCGQANLWCATNTEPEKKNS…	ATGGCATTACCGAACAAACCTCTGGGAGAACTCAAGGCGGACCTGAATCCTGAAGTAGAAGAGCGGGAAGTTGACATTCTGATCGTGGGCGGCGGCATGGCTGCTTGCGGTACCGCTTTTGAAATCAAAAAATGGGCTGCCGACAAAAGCATCCTGCTTTGCGATAAAGCTGCTATGGAACGCTCCGGCGCTGTTGCGCAGGGCCTCTCCGCCATCAATACCTACGTGGGAACCAACTCCAAGGAAGATTACGTCCGCATGGTTCGTAACGACCTGATGGGTCTGGTCCGCGAAGACTTGATCTTTGACCTTGGCCGTCACGTGGACGATTCCGTCCATCTGTTCGAAGAATGGGGACTTCCCGTTTGGAAGAAAACCGACGACGGAAAGAACCTGGAC…	AMKVYNQEPDQCWECFSCVKICPTQAIEVRGYSDFVPLGSSIMPMMGTEDVMWTCKFRNGTVKRFKFPIRTTAEGSANAYLDLQGKDIDSELLSTEEADGMVMAGPTELA	GCCATGAAGGTCTACAACCAAGAGCCCGATCAGTGCTGGGAATGCTTTTCCTGTGTCAAGATCTGCCCGACCCAGGCTATCGAAGTGCGCGGTTACTCCGACTTTGTGCCTCTGGGAAGCTCTATTATGCCAATGATGGGCACCGAAGATGTTATGTGGACCTGTAAGTTCCGCAACGGAACCGTCAAACGCTTTAAGTTCCCCATCCGGACCACTGCTGAAGGATCCGCCAACGCTTATCTGGACCTGCAGGGCAAGGACATTGATTCCGAACTGCTGTCCACCGAAGAAGCCGATGGCATGGTAATGGCTGGCCCCACCGAACTGGCCTAG
NZ_AULM01000022.1	Desulfatiglans anilini DSM 4660	MANFQTVEVSTDLLIVGGGFAACGAATEAAYWAKKKGLKVTLVDKAALDRSGAVAMGLSAINQYVGIKDGENTCEDYVRYVRQDLMGISREDLVFNIARHVDSTVHLFEKWGLKIWTDEAGKYVHEGRWQLMINGESYKIIIAEAAKNAMKEAGGEIYERVFIVEPLVENNKIVGAVGFSTREEKFYVFKAKAVICAMGGAVHVFRPRSVGEGFGRSWYPPFNTGSSAYFTLKAGAEMTCQEVRFIPVRFKDAYGPVGAWFLLFKSRAVSAEGGEYMAVRKDELQNWAPYGLAKPIPANLRNYLGMLDVDAGLGPLYMETAEAIGKIADAYKDDPKAFKKKMKELEAEAWEDFLDMTISQAHLWASQNVKPEEKHSEIAACEPYFIGSHSGASGAWVSG…	ATGGCAAATTTTCAGACTGTTGAAGTGAGTACCGACCTCCTGATCGTTGGTGGGGGATTTGCAGCTTGCGGCGCCGCCACCGAGGCGGCCTATTGGGCCAAGAAAAAAGGCTTGAAAGTGACGTTGGTCGACAAGGCTGCTCTGGATCGGTCCGGCGCCGTTGCGATGGGCCTCTCTGCCATCAACCAGTATGTTGGCATCAAAGACGGCGAGAACACCTGTGAAGACTATGTACGTTATGTCCGCCAGGACCTGATGGGAATCTCCCGTGAAGACCTGGTTTTCAATATTGCCCGCCACGTCGACTCCACCGTACACCTTTTCGAGAAGTGGGGCCTCAAGATCTGGACGGACGAGGCTGGCAAGTATGTTCACGAAGGCCGCTGGCAGCTCATGATC…	MPSYVITEKCDGCKGQDKTACMYICPNDLMVLDKERMKAYNRDPAMCWECQCCVKICPQQAMDVRGYADFIPMGASVVPLRGSQDIMWTVKFRDGSLKRFKFPIRTTEEGTADPLGGFAAHDDLNSPALATEPASLGLKEVPTIK	ATGCCAAGTTATGTGATCACTGAGAAATGTGACGGTTGCAAAGGGCAGGACAAGACCGCTTGCATGTATATTTGCCCGAACGACCTCATGGTGTTGGATAAGGAGAGGATGAAGGCCTACAACCGCGATCCGGCGATGTGCTGGGAATGCCAGTGCTGCGTCAAGATCTGCCCGCAGCAGGCGATGGACGTGCGCGGCTATGCCGACTTCATCCCGATGGGTGCCAGTGTTGTGCCTCTGCGTGGTTCGCAGGATATTATGTGGACGGTCAAATTCCGCGACGGCAGCCTCAAGCGCTTCAAGTTCCCCATCCGGACGACCGAAGAAGGGACCGCGGATCCGTTGGGCGGCTTTGCTGCGCACGATGATCTGAACAGCCCGGCCCTGGCCACCGAACCG…
NZ_AUCU01000009.1	Desulfatirhabdium butyrativorans DSM 18734	MALPNKPLGETKAVRDPAVDEREVDILIVGGGMAACGAAFEIKKWSGDMKVLLCDKAAMERSGAVAQGLSAINTYIGENKPEDYVRMVRNDLMGLVREDLIYDLGCHVDDSVHLFEEWGLPVWKKDENNKTLDGKKGLKMGTLKSGAKPVRTGKWQIMINGESYKRIVAEAAKKALGVDNILERVFIVELLLDANNENQIAGAVGFSVRENKVYIIKAKTIMVACGGAVNIYMPRSVGEGKGRAWYPVWNAGSTYTMAMKVGAELSMMENRFTPARFKDGYGPVGAWFLLFKAKTLNGLGENFAASEAAKAELQKYAPYGTAAVTPTCLRNHLMLFEMKAGRGPIIMDTVTALAALAQTMDKKDLKHLESEAWEDFLDMTCGQANLWCATNTEPEKKNS…	ATGGCATTACCGAACAAACCTTTGGGTGAAACGAAGGCCGTCAGGGATCCTGCAGTTGATGAACGCGAAGTCGATATTCTCATCGTTGGCGGCGGTATGGCAGCCTGCGGTGCGGCATTCGAAATCAAAAAATGGTCCGGCGACATGAAAGTCCTGCTCTGTGACAAGGCCGCCATGGAACGAAGCGGCGCCGTCGCACAGGGTCTTTCCGCCATCAATACCTATATCGGCGAGAACAAGCCGGAAGATTACGTCCGAATGGTCCGCAACGACCTGATGGGCCTGGTTCGCGAAGACCTGATTTATGACCTGGGCTGCCACGTCGATGACTCCGTTCATCTGTTCGAAGAATGGGGCCTTCCTGTCTGGAAAAAAGACGAAAACAACAAGACCCTCGAC…	MPSYVIAEKCDGCKGGDKTACMYICPNDLMVLDTTAMKAYNQEPDQCWECFSCVKICPSQAIEVRGYSDFVPLGSSVMPMMSSEDVMWTCKFRNGVIKRFKFPIRTTPEGEANAYEGLKGKDLDSPLLATEEADGKQIPKPALL	ATGCCAAGTTACGTAATTGCTGAAAAGTGCGATGGTTGCAAGGGTGGAGACAAAACCGCATGTATGTACATTTGCCCGAACGATCTCATGGTTCTCGACACCACGGCCATGAAGGCCTACAATCAGGAACCGGATCAGTGCTGGGAATGCTTTTCCTGCGTCAAAATCTGCCCCAGCCAGGCCATCGAAGTCCGCGGTTACTCCGATTTCGTACCGCTCGGCAGCAGCGTCATGCCCATGATGAGCTCCGAAGATGTCATGTGGACCTGCAAATTCCGGAACGGCGTCATCAAACGCTTCAAGTTCCCCATCCGCACTACCCCCGAAGGCGAAGCCAATGCCTATGAAGGTCTGAAAGGCAAGGACCTGGACAGCCCCCTGCTGGCTACCGAAGAAGCG…
BCAG01000000	Desulfatitalea tepidiphila S28OL1	MALPNKPLGELKAVRDPEVVEKEVDILIVGGGMAACGTAFEINKWLQPGQTVLLCDKAAMERSGAVAQGLSAINTFIGENSPDDYVRMVRNDLMGLVREDLIFDLGCHVDDSVYLFEEWGLPIWKKSAEGKNLDGKKGQAMGTLKSGAQPVRTGKWQIMINGESYKRVVAEAAKKALGADNIIERCFIVELLLDANKPNTIAGAVGFSVRENKVYIIKCKTMMVACGGAVNIYQPRSVGEGKGRAWYPVWNAGSTYTMCMKVGAELSMMENRFTPARFKDGYGPVGAWFLLFKAKTLNGLGENFAASDAAKKELENYAPYGTAAITPTCLRNHLMLFEMKAGRGPIIMDTVTALANLGKTMDKKELKHLESEAWEDFLDMTCGQANLWCAQDCEPEKKN…	ATGGCATTACCGAATAAGCCTTTGGGTGAACTCAAAGCTGTGCGGGACCCTGAAGTTGTTGAAAAAGAAGTCGACATCCTTATCGTGGGCGGTGGTATGGCTGCTTGCGGTACCGCGTTTGAAATCAATAAATGGTTGCAGCCGGGCCAGACCGTGCTGCTGTGCGACAAGGCCGCCATGGAGCGTTCCGGCGCCGTGGCCCAGGGTCTGTCCGCCATCAACACCTTCATCGGCGAGAACAGCCCGGACGACTACGTCCGCATGGTGCGCAACGACCTGATGGGGCTGGTGCGCGAAGACCTGATCTTCGACCTGGGCTGCCATGTCGATGACTCGGTCTACCTGTTCGAAGAGTGGGGCTTGCCGATCTGGAAAAAATCGGCCGAGGGCAAAAACCTC…	MPSFVIQEKCDGCKGGDKTACMYICPNDLMVLDPNAMKAYNQEPDQCWECFSCVKICPTQAIEVRGYADFVPLGSSIMPMMGTEDVMWTCKFRNGLIKRFKFPIRTTPEGAANAYESLKGKDLDSQLLSTEEADGRALPTPKATV	ATGCCAAGTTTCGTAATTCAGGAAAAATGTGACGGGTGCAAGGGTGGCGACAAGACCGCTTGCATGTACATTTGCCCCAACGATCTGATGGTTTTGGATCCCAACGCCATGAAGGCTTATAACCAAGAGCCGGATCAGTGCTGGGAATGCTTCTCCTGTGTTAAAATCTGCCCCACCCAGGCAATCGAAGTGCGCGGCTATGCCGATTTCGTACCCCTGGGAAGCTCCATCATGCCCATGATGGGTACCGAAGACGTCATGTGGACCTGCAAGTTCCGCAACGGACTCATCAAACGTTTCAAGTTCCCCATTCGCACCACTCCGGAAGGTGCCGCCAATGCTTATGAAAGCCTGAAGGGCAAAGATCTCGACAGCCAGCTGCTTTCCACCGAGGAAGCC…
CP002629.1	Desulfobacca acetoxidans DSM 11109	MALEREFCKWSFCAKPEVVTIETDLLLVGGGMACTGAAVEAAAWAKATGLKTVLVDKAALDRSGAVAMGLSAINTYVGAENKVDDYVKMVRTDLMGIIREDLVHSMGCHVDQTVHDFQDWGLPIWQKDNEGHTVDGQAARDEGLPLLKDGGKCCRSGRWQCMINGESYKVIVAEAAKNALGMDNIYERVFIVKLLTDKNNSNRVCGAVGFSVREHKTYVFKCKAMIIACGGVVNVFRPRSVGEGQGRAWYPVWNAGSTYAMPAEIGAKMVLMENRFVPARFKDGYGPVGAWFLFFKAQATNAYNEDYMAKNWDRVKAEYPGYADSPGTCLRNHAAMIEMREGRGPIMMHTDKAMQELAKVLSKKELKHLEAEAWEDFLDMSISAASLWASFSMEPDKVP…	ATGGCTCTGGAAAGAGAATTTTGTAAATGGTCTTTTTGTGCGAAACCGGAAGTGGTCACTATAGAAACCGACCTGCTGCTGGTGGGCGGTGGCATGGCCTGCACCGGTGCCGCGGTTGAAGCTGCAGCTTGGGCGAAAGCCACCGGCTTGAAGACCGTTTTGGTAGATAAGGCCGCTTTGGATCGCTCCGGCGCGGTGGCTATGGGTCTGTCCGCTATCAATACCTACGTTGGTGCGGAAAATAAAGTCGACGATTATGTAAAAATGGTCCGCACCGACCTCATGGGCATCATTCGGGAAGACCTGGTCCACTCCATGGGTTGCCATGTCGACCAAACCGTGCATGACTTCCAGGATTGGGGCCTCCCCATTTGGCAAAAAGACAACGAAGGCCACACC…	MPSFVIAEKCDGCKALDKTACQYICPNDLMVLNAEIKKAYNQEPDQCWECYNCVKICPQQAIEVRHYADIMPLGSSTIPLRGTDSIMWTIKFRDGKTVKRFKFPIRTTAEGSIDCFKGKTLPSDVADLKKPGFFSGPARTE	ATGCCCAGTTTTGTAATTGCTGAAAAATGTGACGGTTGTAAAGCGTTAGACAAGACCGCTTGTCAGTACATCTGCCCCAACGACCTGATGGTCTTGAATGCCGAGATCAAGAAGGCTTACAACCAGGAGCCGGACCAGTGCTGGGAATGCTATAACTGCGTTAAAATCTGCCCCCAGCAGGCCATTGAAGTCCGCCATTACGCTGATATCATGCCTTTGGGCTCCAGCACCATTCCGTTGCGCGGCACCGACTCCATTATGTGGACCATTAAGTTCCGGGATGGCAAGACCGTGAAGCGGTTCAAGTTCCCCATCCGGACCACGGCTGAAGGTTCCATTGATTGTTTTAAGGGCAAGACCCTGCCCAGCGATGTGGCCGATCTGAAGAAACCCGGTTTC…
NZ_KB892901	Desulfobacter curvatus DSM 3379	MALPNKPAGEIKTVREPEVEKRDVDVLIVGGGMAACGTAFEIKKWADDDTKILLVDKAALERSGAVAQGLSAINTYIGDNKPEDYVRMVRNDLMGIVREDLIFDLGRHVDDSVHLFEEWGLPIWKKTDDGKNLDGKKGQKAGTLKAGATPVRTGKWQIMINGESYKRIVAEAGKKALGDENILERVFIVEILNDKDDPTRAAGAVGFSVRENKVYIISAKVMMVACGGAVNIYQPRSVAEGKGRAWYPVWNAGSTYTMALRAGAELSMMENRFTPARFKDGYGPVGAWFLLFKAKTVNGLGENYAGSDDAKAELEKYAPYGTAAVTPTCLRNHLMMKEYKEGRGPIIMETTKALAALGETMDKKELKHLESEAWEDFLDMSVGQAGLWCATNTEPEKKD…	ATGGCATTACCTAACAAACCTGCTGGTGAAATTAAAACCGTTAGAGAGCCAGAGGTAGAAAAAAGAGACGTTGATGTTCTGATCGTCGGCGGTGGTATGGCTGCTTGCGGTACTGCATTTGAGATCAAAAAATGGGCTGACGACGACACAAAAATCCTGCTCGTCGACAAAGCTGCCCTTGAACGGTCCGGCGCTGTTGCTCAAGGTCTGTCCGCCATCAACACTTACATTGGTGACAACAAACCTGAAGATTATGTCCGCATGGTTCGTAACGACCTGATGGGTATTGTTCGCGAAGACTTGATCTTTGACCTTGGCCGTCACGTTGACGACTCCGTACATCTGTTCGAAGAATGGGGACTTCCCATCTGGAAAAAAACCGACGACGGTAAAAACCTC…	MPSFVIAEKCDGCKGGDKTACMYICPNDLMVLDANAMKAYNQEPDQCWECYSCVKICPSQAIEVRGYSDFVPMGAAVQPMMGTEDIMWTCKFRNGVVKRFKFPIRTTPEGEANSYDDLKGKDLSSGLLSTEEADGMTLVAPTELA	ATGCCATCTTTTGTAATCGCAGAAAAATGTGACGGCTGTAAAGGCGGAGATAAAACCGCATGCATGTACATCTGCCCCAATGACCTGATGGTTCTGGATGCAAATGCAATGAAAGCTTACAACCAAGAACCGGATCAGTGCTGGGAATGCTACTCTTGCGTAAAAATCTGCCCCTCCCAAGCCATCGAAGTAAGAGGTTACTCTGACTTCGTGCCCATGGGCGCTGCTGTACAGCCCATGATGGGTACCGAGGACATTATGTGGACCTGTAAGTTCAGAAACGGCGTTGTAAAACGCTTTAAGTTCCCCATCAGAACCACTCCCGAAGGCGAAGCCAACTCCTATGATGATCTGAAGGGTAAAGACCTTTCTTCAGGCCTGCTGTCCACTGAAGAAGCT…
NZ_AGJR00000000.2	Desulfobacter postgatei 2ac9	MALPNKPAGEIKTVREPEVEKRDVDVLIIGGGMAACGTAFEIKKWADDDTKILLVDKAALERSGAVAQGLSAINTYIGSNKPEDYVRMVRNDLMGIVREDLIFDLGRHVDDSVHLFEEWGLPIWKKSDDGKNMDGKKGMKSGTLKAGATPVRTGKWQIMINGESYKRIVAEAGKKALGDENILERVFIVEILNDKNDPKRVAGAVGFSVRENKVYIFNAKVIMVACGGAVNIYQPRSVAEGKGRAWYPVWNAGSTYTMALRAGAELSMMENRFTPARFKDGYGPVGAWFLLFKAKTVNGLGENYAGSEDAKAELAKYAPYGTAAVTPTCLRNHLMMKEYKEGRGPIIMETTKALAALGETMDKKELKHLESEAWEDFLDMSVGQAGLWCATNTEPEKKD…	ATGGCATTACCTAACAAACCTGCTGGTGAAATTAAAACCGTTAGAGAGCCAGAGGTAGAGAAGAGAGACGTTGATGTTCTAATCATCGGCGGTGGCATGGCTGCCTGCGGTACTGCATTTGAGATCAAAAAATGGGCTGACGACGACACCAAAATTCTGCTTGTCGACAAAGCCGCTCTTGAAAGATCCGGTGCTGTTGCCCAGGGTCTGTCCGCCATCAACACCTACATCGGCTCCAACAAACCTGAAGACTATGTCCGCATGGTTCGTAACGACCTGATGGGTATTGTTCGTGAAGACTTGATCTTTGACCTTGGCCGTCACGTTGACGATTCCGTACATCTGTTCGAGGAATGGGGACTTCCCATCTGGAAAAAAAGCGACGATGGCAAAAATATG…	MPSFVIAEKCDGCKGGDKTACMYICPNDLMVLDATAMKAYNQEPDQCWECYSCVKICPSQAIEVRGYSDFVPMGASVQPMMGTEDIMWTCKFRNGVVKRFKFPIRTTPEGEANAYEGLKGKDLYSGLLSTQEADGMELKAPTELA	ATGCCATCTTTTGTAATCGCAGAAAAATGTGACGGCTGTAAAGGCGGGGATAAAACCGCATGCATGTACATCTGCCCCAATGACCTGATGGTTCTGGATGCAACTGCAATGAAAGCTTACAACCAAGAACCGGATCAGTGCTGGGAATGCTACTCTTGCGTAAAAATCTGCCCCTCCCAGGCCATTGAAGTAAGAGGCTACTCTGACTTCGTGCCCATGGGCGCATCCGTACAGCCCATGATGGGTACTGAGGACATTATGTGGACTTGTAAGTTCAGAAACGGCGTTGTAAAACGCTTCAAGTTCCCCATCAGAACCACTCCCGAAGGCGAAGCCAACGCTTATGAAGGCCTGAAGGGCAAAGACCTGTATTCAGGCCTGCTGTCTACTCAGGAAGCC…
EF442908.1	Desulfobacter sp. DSM 2035	MALPNKPAGELKIVREPEVEKRDVDVLIIGGGMAACGTAFEIKKWADDDTKILLVDKAALERSGAVAQGLSAINTYIGDNKPEDYVRMVRNDLMGIVREDLIFDLGRHVDDSVHLFEEWGLPIWKKTDDNKNLDGKKGLKLGTLKGGATPVRTGKWQIMINGESYKRIVAEAGKKALGDENILERVFIVEILNDKDDPKRAAGAVGFSVRENKVYIISAKVMMVACGGAVNIYQPRSVAEGKGRAWYPVWNAGSTYTMALRAGAELSMMENRFTPARFKDGYGPVGAWFLLFKAKVVNGLGEFYAGNEESKKELEKYAPYGTAAVTPTCLRNHLMMKEYKEGRGPIIMETTKALAALGETMDKKELKHLESEAWEDFLDMSVGQAGLWCATNTEPEKKD…	ATGGCATTACCTAACAAACCGGCTGGTGAACTTAAAATCGTTAGAGAGCCAGAGGTAGAAAAAAGAGACGTTGATGTTCTGATCATCGGCGGTGGTATGGCTGCCTGCGGTACTGCATTTGAAATCAAAAAATGGGCTGATGACGACACCAAAATCCTGCTGGTTGACAAAGCCGCTCTTGAACGGTCCGGCGCTGTTGCCCAGGGTCTGTCCGCCATCAACACCTACATCGGTGATAACAAGCCTGAAGATTATGTCCGCATGGTCCGTAACGACCTGATGGGTATTGTTCGTGAAGACTTGATCTTTGACCTTGGACGTCACGTTGATGATTCCGTACATCTGTTCGAAGAATGGGGACTTCCCATCTGGAAAAAAACCGACGACAACAAAAACCTC…	YNQEPDQCWECYSCVKICPSQAIEVRGYSDFVPMGASVQPMMGTEDIMWTCKFRNGVVKRFKFPIRTTPEGEANAYDDLKGKDLNSGLLSTQEADGYELVAPSELA	TACAACCAAGAACCGGATCAGTGCTGGGAATGCTACTCTTGCGTAAAAATCTGCCCCTCCCAGGCCATTGAAGTAAGAGGCTACTCTGACTTCGTACCCATGGGCGCGTCCGTACAGCCCATGATGGGTACTGAGGACATTATGTGGACCTGTAAGTTCAGAAACGGCGTTGTAAAACGCTTCAAGTTCCCCATCAGAACCACTCCCGAAGGCGAAGCCAACGCTTATGACGATCTGAAGGGTAAAGACCTGAATTCAGGCCTGCTTTCCACTCAGGAAGCAGACGGTTATGAGCTGGTTGCTCCTTCCGAACTGGCATAG
EF442909.1	Desulfobacter sp. DSM 2057	MALPNKPAGELKIVREPEVEKRDVDVLIIGGGMAACGTAFEIKKWADDDTKILLVDKAALERSGAVAQGLSAINTYIGENKPEDYVRMVRNDLMGIVREDLIFDLGRHVDDSVHLFEEWGLPIWKKTDDGKNMDGKKGLKLGTLKEGATPVRTGKWQIMINGESYKRIVAEAGKKALGDENILERVFIVEILNDKDDPKRVAGAVGFSVRENKVYIINAKVMMVACGGAVNIYQPRSVAEGKGRAWYPVWNAGSTYTMALRAGAELSMMENRFTPARFKDGYGPVGPWFLLFKAKMVNGLGEFYAGNEESKKELVKYAPYGTAAATPTCLRNHLMMKAYQEGRGPIIMETTKAPAALGETMDKKELNHLESEAWEDFLDMSVGQAGLWCATNTEPEKKD…	ATGGCATTACCTAACAAACCTGCTGGTGAGCTTAAAATTGTCAGAGAGCCAGAGGTAGAAAAAAGAGACGTTGATGTTCTGATCATCGGCGGTGGTATGGCTGCCTGCGGTACTGCATTTGAAATCAAAAAATGGGCTGACGACGACACCAAAATCCTGCTCGTTGACAAAGCCGCTCTTGAACGGTCCGGCGCTGTTGCCCAGGGTCTGTCTGCTATCAACACCTACATCGGTGAAAACAAACCTGAAGATTATGTCCGCATGGTTCGTAATGACCTTATGGGTATTGTTCGTGAAGACTTGATCTTTGACCTTGGCCGTCACGTTGATGATTCCGTACATCTGTTTGAAGAATGGGGACTTCCCATCTGGAAAAAAACCGATGACGGCAAAAACATG…	EMKAYNQEPDQCWECYSCVKICPSQAIEVRGYSDFVPMGASVQPMMGTEDIMWTCKFRNGVVKRFKFPIRTTPEGEANAYEDLKGKDLNSGLLSTQEADGYELVAPSELA	GAAATGAAAGCTTACAACCAAGAACCCGATCAGTGCTGGGAATGCTACTCTTGCGTAAAAATCTGCCCTTCCCAGGCCATTGAAGTAAGAGGTTACTCTGACTTCGTACCCATGGGCGCATCTGTACAGCCCATGATGGGTACTGAGGACATTATGTGGACCTGTAAGTTCAGAAACGGCGTTGTAAAACGCTTCAAGTTCCCCATCAGAACCACTCCCGAAGGCGAAGCCAACGCTTATGAAGATCTGAAGGGTAAAGACCTGAATTCAGGCCTGCTTTCCACTCAGGAAGCAGACGGTTATGAGCTGGTTGCTCCTTCCGAACTGGCATAG
NC_012108.1	Desulfobacterium autotrophicum DSM 3382	MALPNKPVGELKAVRDPEVDKRDVDVLIIGGGMAACGTAFEIKKWASDDTKILLCDKAALERSGAVAQGLSAINTYIGENKIEDYVRMVRNDLMGIVREDLIYDLGRHVDDSVHLFEEWGLPVWKKTEDNKNMDGKKGQKLGTLKGGATPVRTGKWQIMINGESYKRIVAEAGKLALGEDNILERCFIVEILNDKNDPTRVAGAVGFSLRENKVYIINAKVIMCACGGAVNVYQPRSVGEGKGRAWYPIWNAGSTYTMALRAGAELSMMENRFTPARFKDGYGPVGAWFLLFKAQTVNGLGENYAASDAAKEELAKYAPYGTAAITPTCLRNHLMMKEYKEGRGPIIMKTSAALAKLGETMSKKELKHLESEAWEDFLDMSVGQAGLWCATDTEPEKKD…	ATGGCATTACCTAACAAGCCTGTTGGAGAGCTAAAGGCAGTAAGGGATCCGGAAGTTGACAAGAGGGATGTTGACGTTCTGATCATCGGCGGCGGTATGGCTGCCTGTGGAACAGCATTTGAGATCAAAAAATGGGCATCAGACGACACAAAGATCCTTCTTTGCGACAAAGCAGCCCTTGAGAGATCCGGCGCTGTAGCCCAGGGCCTTTCTGCAATCAACACCTACATAGGCGAAAACAAGATTGAAGACTATGTCCGCATGGTCAGAAACGACCTCATGGGAATCGTACGTGAGGATTTGATCTACGATCTTGGCCGCCATGTTGATGACTCTGTTCATCTGTTTGAAGAGTGGGGACTCCCCGTCTGGAAAAAGACAGAAGACAACAAGAACATG…	MPSFVIAEKCDGCKGGDKTACMYICPNDLMVLDPNAMKAYNQEPDQCWECYSCVKICPSQAIEVRGYSDFVPMGASVVPMMGTEDIMWTCKFRNGVVKRFKFPIRTTPEGQANAYADLKGKDLNSGLLSTQEADGMVLTTPQELA	ATGCCATCTTTTGTAATCGCAGAAAAGTGCGACGGCTGCAAGGGTGGGGACAAGACAGCATGCATGTACATCTGTCCCAATGACCTTATGGTTCTTGATCCCAACGCAATGAAAGCATACAACCAGGAGCCAGATCAGTGCTGGGAGTGCTACTCCTGCGTAAAGATCTGTCCGTCCCAGGCAATCGAAGTCAGGGGTTACTCTGACTTTGTACCCATGGGAGCAAGCGTAGTTCCCATGATGGGCACCGAGGACATCATGTGGACCTGCAAATTCAGAAACGGTGTTGTAAAACGCTTCAAGTTCCCGATCAGAACCACCCCCGAAGGCCAGGCTAACGCCTATGCAGATCTTAAGGGTAAAGATCTTAACAGTGGGCTTCTCTCCACACAGGAAGCA…
EF442933.1	Desulfobacterium corrodens DSM 15630	MALPNKPKGELKAVVNPEVVEKDVDVLIIGGGMAACGTAFEIKKWAPEDLKIVLVDKASLERSGAVAQGLSAINTYIGENPIESYVKMVRNDLMGVVREDLIYDCGRHVDESVKLFEEWGLPIWKKDADGENLDGAKPAPTLREGGTPVRTGKWQIMINGESYKCIVAEPAATALGADNIIERVFIVKLMLDKNKPNQIAGAAGFSTRENKVYVFRCKTALVACGGAVNIFRPRSTGEGKGRAWYPVWNAGSTYTLAAQVGATLTMMENRFTPARFKDGYGPVGAWFLLFKAKVSNGLGEFYANSDSVKDELGKFMPYGASAVTPTCLRNHLMINELKAGRGPIYMATDVALNAFLDDRKAAGMDEKSLKKFWKHLESEAWEDFLDMSVGQAGLWAGMN…	ATGGCATTACCAAATAAACCGAAAGGTGAATTGAAGGCCGTAGTGAATCCGGAAGTCGTTGAGAAGGACGTAGACGTTCTTATCATCGGTGGCGGTATGGCTGCGTGTGGCACTGCTTTTGAAATCAAAAAGTGGGCACCTGAAGATCTGAAAATCGTTCTGGTTGATAAAGCATCTCTGGAGCGCTCCGGTGCTGTTGCCCAGGGTCTTTCAGCTATCAACACCTACATAGGTGAGAATCCCATCGAGAGTTACGTAAAAATGGTTCGTAACGATCTCATGGGCGTTGTCCGAGAAGATCTTATTTACGACTGTGGTCGTCACGTAGATGAGTCCGTTAAACTTTTTGAAGAATGGGGCCTGCCCATTTGGAAAAAAGACGCTGACGGCGAGAACCTT…	XDLMVLNVESMLAYNQEPDACWECYSCVKICPQGAIFVRGYDDFVPMGGQVHPMRSSDSIMWTVKFRNGAMKRFKFPIRTTAEGAANGYVGEKGANLDDECLLLEADLPTPK	ANCGATCTGATGGTTTTGAACGTTGAATCGATGTTGGCTTACAATCAGGAGCCCGACGCATGCTGGGAATGTTATTCCTGTGTGAAAATTTGTCCACAGGGCGCAATTTTTGTGCGTGGATACGACGATTTTGTACCAATGGGCGGTCAAGTACATCCAATGAGGTCTTCTGATTCCATTATGTGGACGGTCAAGTTCCGTAATGGCGCGATGAAACGCTTCAAATTTCCTATTCGGACAACCGCTGAGGGTGCTGCGAATGGCTATGTAGGTGAGAAAGGCGCAAACCTTGATGACGAATGTCTGCTTCTCGAAGCTGATCTTCCGACACCTAAGTAA
EF442911.1	Desulfobacterium indolicum DSM 3383	MALPNKPMGDLKAVRLPEVEEREVDVLIVGGGMAACGTAFEIKRWAGDEQTVLLCDRAAMERSGAVAQGLSAINTYIGENKPSDYVRMVRNDLMGIVREDLIYDLGCFVDDSVHLFEEWGLPVWKKTDDGKNLDGKKGQKLGTLKSGATPVRTGKWQIMINGESYKRIVAEAAKKALGDDNILERVFIVELLLDANKENQIAGAVGFSVRENKVYIIKCKTMMVACGGAVNIYQPRSVGEGKGRAWYPVWNAGSTYTMCMKVGAELSMMENRFTPARFKDGYGPVGAWFLLFKAKLQNGLGENFAASDAAKAELERYAPYGTAAITPTCLRNHLMLFEMKEGRGPILMDTVTALGTLGETMDKKELKHLESEAWEDFLDMTCGQANLWCAQDCEPEKKN…	ATGGCATTACCGAATAAGCCGATGGGAGATCTAAAGGCCGTTAGACTTCCTGAAGTTGAGGAGAGAGAGGTTGATGTTCTTATCGTGGGCGGTGGTATGGCCGCTTGCGGTACCGCCTTTGAAATTAAGAGATGGGCCGGTGATGAGCAGACCGTTCTTCTGTGTGACAGGGCCGCCATGGAGAGAAGCGGTGCGGTTGCCCAGGGTCTGTCCGCTATCAACACCTATATCGGCGAAAACAAACCGAGTGATTACGTTCGCATGGTCCGTAACGACCTGATGGGCATTGTTCGCGAAGACTTGATCTACGATCTGGGCTGCTTCGTCGATGACTCCGTACATCTGTTCGAAGAGTGGGGGCTGCCGGTTTGGAAAAAAACCGATGACGGCAAAAACCTC…	DLMVLDPDAMKAYNQEPDQCWECFSCVKICPTQAIEVRGYADFVPLGSSIMPMLGTEDVMWTCKFRNGLIKRFKFPIRTTPEGAANSYDDLKGKDLESPLLATQEAEGYTLPTPDDLA	GACCTTATGGTATTGGATCCTGATGCCATGAAGGCTTATAACCAAGAACCGGATCAGTGCTGGGAATGTTTTTCCTGCGTAAAGATCTGCCCGACCCAGGCTATTGAAGTTCGCGGCTATGCCGATTTCGTTCCCTTGGGAAGTAGCATCATGCCCATGCTGGGTACCGAAGATGTTATGTGGACCTGTAAGTTCAGAAATGGCCTTATCAAACGCTTTAAGTTCCCCATTCGGACCACACCTGAAGGCGCTGCCAATTCTTATGATGACCTGAAAGGTAAAGATCTTGAAAGCCCGCTGCTGGCCACCCAGGAAGCAGAAGGCTACACACTGCCGACTCCGGATGACCTTGCTTAA
EF442913.1	Desulfobacterium sp. PM4	MALPNKPVGELKAVRDPEVEKRDVDVLIIGGGMAACGTAFEIKKWASDDTKILLCDKAALERSGAVAQGLSAINTYIGENKVEDYVRMVRNDLMGIVREDLIYDLGRHVDDSVHLFEEWGLPVWKKTDDGKNLDGKKGQKSGTLKAGATPVRTGKWQIMINGESYKRIVAEAGKLALGEDNILERCFIVEILNDKDDPKRVAGAVGFSLRENKVFIINAKVIMCACGGAVNVYQPRSVGEGKGRAWYPVWNAGSTYTMALRAGAELSMMENRFTPARFKDGYGPVGAWFLLFKAQTVNGLGENYAASDATKEELAKYAPYGTAAVTPTCLRNHLMMKEYKEGRGPIIMKTSDALAKLGETMSTKELKHLESEAWEDFLDMSVGQAGLWCATNTEPEKKD…	ATGGCATTACCTAATAAGCCTGTTGGTGAGCTAAAGGCAGTAAGGGATCCCGAAGTTGAGAAACGGGATGTTGACGTTCTGATCATTGGCGGCGGTATGGCTGCCTGTGGAACAGCATTTGAGATTAAAAAATGGGCCAGCGACGACACAAAAATTCTTCTTTGTGACAAAGCAGCTCTGGAAAGAAGCGGCGCGGTTGCCCAGGGTCTTTCCGCCATCAATACTTATATTGGTGAAAACAAGGTTGAAGATTATGTCCGCATGGTCCGTAATGACCTTATGGGTATTGTCCGTGAAGATTTGATCTACGATCTGGGTCGTCACGTTGATGATTCTGTTCATCTTTTTGAAGAATGGGGACTTCCTGTTTGGAAAAAAACCGATGATGGTAAAAACCTT…	AMKAYNQEPDQCWECYSCVKICPSQAIEVRGYSDFVPMGASVVPMMGTEDIMWTCKFRNGVVKRFKFPIRTTPEGEANAYLDLKGKDLNSGLLSTQEADGYVLTTPQELA	GCAATGAAAGCTTACAACCAAGAGCCCGATCAGTGCTGGGAATGCTATTCCTGCGTTAAAATCTGTCCGTCCCAGGCCATCGAAGTAAGAGGATACTCTGACTTTGTACCCATGGGAGCCAGCGTTGTCCCCATGATGGGTACAGAAGACATCATGTGGACCTGCAAGTTCAGAAACGGCGTTGTAAAACGTTTCAAGTTCCCCATCAGAACCACTCCCGAAGGCGAGGCCAATGCCTACCTTGATCTTAAGGGCAAAGACCTGAACAGCGGTCTTCTTTCTACACAAGAAGCTGACGGTTATGTACTGACAACTCCCCAGGAATTGGCATAA
EF442917.1	Desulfobacterium zeppelinii DSM 9120	MALPNKPVGELRAVRDPEVEKRDVDVLIIGGGMAACGTAFEIKKWASDDVSILLCDKAALERSGAVAQGLSAINTYIGENKVEDYVRMVRNDLMGIVREDLIYDLGRHVDDSVHLFEEWGLPIWKKTDDGKNLDGKKGLKLGSLKGGATPVRTGKWQIMINGESYKRIVAEAGKLALGEDNILERCFIVEILNDKDDPKRVAGAVGFSLRENKIFIINAKVIMCACGGAVNVYQPRSVGEGKGRAWYPVWNAGSTYTMALRAGAELSMMENRFTPARFKDGYGPVGAWFLLFKAQTVNGLGENYAASDATKAELAKYAPYGTAAVTPTCLRNHLMMKEYKEGRGPIIMKTSDALARLGETMSKKELKHLESEAWEDFLDMSVGQAGLWCATNTEPEKKD…	ATGGCATTACCTAATAAGCCTGTTGGTGAGCTAAGGGCAGTAAGGGATCCTGAAGTTGAGAAACGTGATGTTGACGTTCTGATCATTGGCGGCGGTATGGCTGCTTGTGGAACTGCATTTGAGATTAAAAAATGGGCCAGCGATGATGTATCCATCCTGCTGTGCGACAAAGCTGCNCTGGAAAGAAGCGGTGCAGTTGCCCAGGGTCTTTCCGCCATCAACACCTATATCGGCGAAAACAAAGTCGAAGATTATGTCCGCATGGTCAGAAACGACCTTATGGGTATTGTTCGAGAGGATCTTATTTACGATTTGGGTCGTCATGTTGATGATTCTGTTCATCTGTTTGAAGAGTGGGGACTGCCCATCTGGAAAAAAACCGATGATGGTAAGAACCTC…	LMVLDPHAMKAYNQEPDQCWECYSCVKICPTQAIEVRGYSDFVPMGASVVPMLGTEDIMWTCKFRNGVVKRFKFPIRTTPEGEANAYLDLKGKDLNSGLLSTQEADGYVLTTPQELA	CTTATGGTTCTTGATCCCCACGCAATGAAAGCTTACAACCAGGAGCCCGATCAGTGCTGGGAATGCTATTCCTGTGTTAAAATTTGTCCGACCCAGGCCATCGAAGTACGTGGCTACTCTGACTTCGTACCCATGGGAGCCAGCGTTGTTCCCATGCTGGGTACAGAAGACATCATGTGGACTTGCAAGTTCAGAAACGGTGTTGTAAAACGCTTCAAGTTCCCCATCAGAACGACTCCGGAAGGCGAGGCCAATGCCTACCTTGATCTTAAGGGCAAAGACCTGAACAGCGGTCTTCTTTCCACACAAGAAGCTGACGGTTATGTGCTGACAACTCCCCAGGAGCTGGCATAA
EF442918.1	Desulfobacula phenolica DSM 3384	MALPNKPIGELKAVRDPEVEKRDVDVLIVGGGMAACGTAFEIKKWASDDTKILLCDKAALERSGAVAQGLSAINTYIGENKPEDYVRMVRNDLMGIVREDLIFDLGRHVDDSVHLFEEWGLPVWKKTDDGKNLDGKKGLKSGSLKSGATPVRTGKWQIMINGESYKRIVAEAGKKALGEENIIERCFIVELLNDKDDPTKIAGAVGFSVRENKVYIISAKTIMVACGGAVNVYQPRSVGEGKGRAWYPVWNAGSTYTMAARAGAELSMMENRFTPARFKDGYGPVGAWFLLFKAQTVNGLGENYAASDHAKAELEKYAPYGAAAVTPTCLRNHLMMTEYKEGRGPIIMKTSDALAKLGETMSKKELKHLESEAWEDFLDMSVGQAGLWCATNTEPEKKD…	ATGGCATTACCTAATAAGCCTATTGGAGAACTTAAAGCTGTAAGAGACCCAGAGGTTGAGAAAAGAGATGTTGATGTTCTGATCGTTGGCGGCGGTATGGCTGCTTGCGGAACAGCATTTGAAATTAAAAAATGGGCAAGCGACGACACAAAAATTCTTCTTTGTGACAAAGCAGCCCTTGAAAGATCAGGCGCAGTAGCCCAGGGTCTTTCTGCTATCAATACATATATTGGCGAAAACAAACCAGAAGATTACGTTCGTATGGTCAGAAACGACCTTATGGGTATTGTACGTGAAGATTTGATCTTTGACCTTGGTCGTCATGTTGATGATTCCGTACATCTTTTCGAAGAATGGGGACTCCCTGTTTGGAAAAAAACCGATGATGGAAAAAACCTT…	CVYICPNDLMVLDPNEMKAYTQEPDQCWECFSCVKICPSQAIEVRGYSDFVPMGGSTVPMMGTEDVMWTCKFRNGVVKRFKFPIRTTPEGEANDYADLKGKDLDSGLLSTQEADGYVLVAPTELA	TGCGTGTACATATGTCCCAATGACCTGATGGTTCTTGATCCTAATGAAATGAAAGCATATACCCAGGAACCCGATCAGTGCTGGGAATGCTTTTCATGTGTAAAAATCTGTCCTTCCCAGGCAATAGAAGTCAGAGGATATTCTGACTTTGTACCCATGGGAGGTTCTACTGTTCCTATGATGGGAACTGAAGATGTTATGTGGACATGTAAATTCAGAAACGGCGTTGTAAAACGCTTTAAGTTCCCAATCAGAACTACTCCCGAAGGTGAAGCAAATGATTATGCTGACCTTAAAGGTAAAGATCTTGACAGTGGACTTCTTTCTACACAGGAAGCAGACGGTTATGTACTTGTAGCTCCAACTGAGCTGGCATAA
FO203503.1	Desulfobacula toluolica Tol2	MALPNKPIGELKAVRDPEVEKRDVDVLIVGGGMAACGTAFEIKKWASDDTKILLCDKAALERSGAVAQGLSAINTYIGENKPEDYVRMVRNDLMGIVREDLIFDLGRHVDDSVHLFEEWGLPVWKKTDDGKNLDGKKGLKSGSLKSGATPVRTGKWQIMINGESYKRIVAEAGKKALGEENIIERCFIVELLNDKDDPTKIAGAVGFSVRENKVYIISAKTIMVACGGAVNVYQPRSVGEGKGRAWYPVWNAGSTYTMAVRAGAELSMMENRFTPARFKDGYGPVGAWFLLFKAQTVNGLGENYAASDHAKAELEKYAPYGTAAVTPTCLRNHLMMTEYKEGRGPIIMKTSDALAKLGETMSKKELKHLESEAWEDFLDMSVGQAGLWCATNTEPEKKD…	ATGGCATTACCTAATAAACCTATTGGAGAACTTAAAGCTGTAAGAGACCCAGAGGTTGAGAAAAGAGATGTTGATGTTCTGATCGTTGGCGGCGGTATGGCTGCTTGCGGAACAGCATTTGAAATTAAAAAATGGGCAAGCGACGACACAAAAATTCTTCTTTGTGACAAAGCAGCCCTTGAAAGATCAGGCGCAGTAGCCCAGGGTCTTTCTGCTATCAATACATATATTGGCGAAAACAAACCAGAAGATTACGTTCGTATGGTCAGAAACGACCTTATGGGTATTGTACGTGAAGATTTGATCTTTGACCTTGGTCGTCATGTTGATGATTCCGTACATCTTTTCGAAGAATGGGGACTCCCTGTTTGGAAAAAAACCGATGATGGAAAAAACCTT…	MPSFVIAEKCDGCKGGDKTACMYICPNDLMVLDPNEMKAYNQEPDQCWECFSCVKICPSQAIEVRGYSDFVPMGGSTVPMMGTEDVMWTCKFRNGVVKRFKFPIRTTPEGEANDYADLKGKDLDSGLLSTQEADGYVLVAPTELA	ATGCCATCTTTTGTAATTGCAGAAAAATGTGACGGCTGCAAAGGTGGGGACAAAACAGCATGCATGTACATCTGTCCCAATGACCTGATGGTTCTTGATCCTAATGAAATGAAAGCATATAACCAGGAACCCGATCAGTGCTGGGAATGCTTTTCATGTGTAAAAATCTGTCCTTCCCAGGCAATAGAAGTCAGAGGATATTCTGACTTTGTACCCATGGGAGGTTCTACTGTTCCTATGATGGGAACTGAAGATGTTATGTGGACATGTAAATTCAGAAACGGCGTTGTAAAACGCTTTAAGTTCCCAATCAGAACTACTCCCGAAGGTGAAGCAAATGATTATGCTGACCTTAAAGGTAAAGATCTTGACAGTGGACTTCTTTCTACACAGGAAGCA…
EF442920.1	Desulfobotulus sapovorans DSM 2055	MTLPNQPQGELKCVENPEIIEKEVDILIVGGGMAACGTAFEIKKWADKRTRFLLVDKAAMERSGAVAQGLSAINTYIGDNKVDDYVGMVRNDLMGIVREDLIFNLGRHVDDSVHLFEEWGLPIWKKDADNKNVDGKKGLKLGLLKDGAKPVRTGKWQIMINGESYKRIVAEAAKKALGEENIIERVFIVELLRDKNEPNPIAGAVGFSTRENKVYYIKCNTMMVACGGAVNIYQPRSVGEGKGRAWYPVWNAGSTYTMALRAGAELSMMENRFTPARFKDGYGPVGAWFLLFKAHLENSLGENYAASQAAKDELAKYAPYGTAPITPTCLRNHLLMNEVKQGRGPIMMVTSKALQKLGETMDKKELKHLEAEAWEDFLDMTCGQANLWCATNTEPEKKD…	ATGACATTGCCGAATCAGCCGCAGGGCGAACTGAAATGCGTTGAAAATCCTGAAATCATCGAGAAGGAAGTTGATATCCTGATCGTTGGTGGTGGTATGGCTGCATGTGGTACCGCTTTTGAAATCAAAAAGTGGGCCGACAAACGTACCAGATTTCTTCTGGTGGATAAAGCTGCCATGGAGCGCTCCGGTGCTGTAGCACAGGGCCTTTCCGCCATCAATACTTACATCGGCGACAACAAAGTNGATGACTATGTCGGCATGGTTCGCAACGACCTGATGGGTATTGTGCGTGAAGACCTTATCTTCAACCTGGGCCGTCACGTGGATGATTCCGTTCATCTGTTTGAAGAATGGGGTCTGCCCATTTGGAAAAAAGATGCGGATAACAAGAACGTT…	MKVYNQEPDACWECFSCIKICPNQAIGVRGYSDFVPMGSDLVPMMGTEDIMWTCKFRNGVIKRFKFPIRTTAEGTANAYDGAKGKDLNTEFLFTEEEAGFKQATPVDAPRMEILIF	ATGAAGGTCTACAATCAGGAGCCGGATGCATGCTGGGAGTGCTTCTCTTGCATCAAAATTTGCCCGAACCAGGCTATCGGTGTTCGTGGCTACTCTGACTTCGTTCCCATGGGTTCCGACCTTGTCCCCATGATGGGTACCGAAGACATTATGTGGACCTGTAAGTTCCGCAACGGCGTTATCAAGCGCTTCAAGTTCCCCATTCGTACCACGGCTGAAGGTACTGCCAATGCATACGATGGTGCCAAGGGTAAAGACCTGAATACTGAATTCCTTTTCACTGAAGAAGAGGCTGGATTCAAGCAGGCTACTCCCGTAGACGCCCCCCGTATGGAAATCCTGATCTTTTGA
NZ_JYNP01000016.1	Desulfonatronovibrio magnus AHT22	MPVIPSKSQNIGIPLAEPEVVELEKDILMVGGGMGCCGAAFEVKKWADPHNISYLMVDKAALERSGAVAQGLSAINTYVGENDPDDYVRMVRTDLMGIVREDLIFDLGRHVDDSVHLFEEWGLPCWVKDENGKNLDGAQAKKKGLSLRTGATPVRSGRWQIMINGESYKVIVAEAAKNAIGQDNYIERLFIVKLLLDKNEPNRVAGAVGFSTRENKIYVIKCNAMLVACGGAVNVYRPRSTGEGLGRAWYPVWNAGSTYTMCAQVGAEMTMMENRFVPARFKDGYGPVGAWFLLFKAKATNAKGEDYCVTNREMLKSYEDQGYAKGQIIPTCLRNHMMMKEMKEGRGPIYMDTATALQTTFKELSKKEQKHLESEAWEDFLDMCVGQANLWACLNIEPE…	ATGCCAGTAATTCCATCTAAAAGTCAGAACATCGGTATCCCTCTTGCCGAGCCTGAAGTTGTAGAACTTGAGAAAGACATTCTCATGGTCGGCGGCGGCATGGGTTGTTGTGGAGCAGCCTTTGAAGTTAAGAAATGGGCTGATCCCCACAATATCAGTTACCTGATGGTTGACAAGGCAGCTCTTGAGCGCTCCGGTGCAGTTGCCCAGGGTCTTTCAGCCATTAACACATATGTTGGTGAAAATGATCCTGACGACTATGTACGCATGGTTCGCACAGACCTCATGGGTATTGTTCGTGAAGACCTGATCTTCGACCTTGGACGTCACGTTGATGATTCAGTTCATCTGTTTGAAGAGTGGGGACTTCCCTGCTGGGTTAAAGATGAAAATGGTAAG…	MPTFVNPEKCDGCKGGEKTACMYICPNDLMILDPEEMKAYNQEPEACWECYSCVKICPQGAIGARPYGDFAPMGGTSIPMRSGSDIMWTIQFRNGNIKRFKFPIRTTEEGSIKPYEGKPDAGDLENELLFTETELAKPKEVLGKKFDVDQPEFTQCWFEPSCELGNR	ATGCCAACCTTTGTAAATCCGGAAAAGTGCGACGGCTGTAAGGGCGGAGAAAAGACAGCATGCATGTACATCTGCCCTAACGACCTGATGATCCTCGATCCTGAGGAAATGAAGGCTTACAACCAGGAGCCTGAAGCTTGCTGGGAATGCTATTCATGCGTAAAGATCTGCCCCCAGGGCGCCATTGGAGCACGTCCTTATGGTGACTTTGCACCCATGGGTGGAACATCTATCCCCATGCGCAGTGGATCAGACATTATGTGGACAATTCAGTTCCGTAATGGAAACATCAAGCGCTTCAAGTTCCCCATCAGAACAACTGAAGAAGGTTCCATCAAGCCTTACGAAGGAAAACCTGATGCAGGCGATCTGGAAAACGAACTGCTCTTCACTGAAACT…
NZ_JHZB01000023	Desulfobulbus elongatus DSM 2908	MALPNKPKGELAAVVDPEIVEHSCDVLIVGGGMAACGAAFEIKKWAPEGMKIILCDKAAMERSGAVAQGLSAINTYIGENAIEDYVKMVRNDLMGVVREDLIYDLGRHVDESVKLFEEWGLPVWKKAEDGSNLDGAKPAKTLREGGAPVRTGKWQIMINGESYKCVVAEPAKKALGEENIMERIFIVKMLLDKNKENTIAGAVGFSTRENKVHVFKCKAALVACGGAVNIFRPRSTGEGKGRAWYPVWNAGSTYTMCAQVGATLTMMENRFTPARFKDGYGPVGAWFLLFKAKVQNGLGEFYANSPAVKDELSKFMPYGQSAVTPTCLRNHLMLNELKAGRGPIYMATDVALNAFLDAQRASGKDEKEVKKFWKHLESEAWEDFLDMSVGQAGLWAGMD…	ATGGCATTACCGAATAAGCCAAAAGGCGAGCTTGCTGCCGTTGTCGATCCGGAAATCGTTGAGCATAGCTGTGATGTGCTGATCGTTGGTGGTGGTATGGCTGCCTGCGGCGCCGCTTTCGAGATCAAGAAGTGGGCACCCGAAGGCATGAAGATCATTCTCTGCGACAAGGCCGCCATGGAGCGTTCCGGCGCCGTTGCCCAGGGGCTGTCCGCCATCAACACCTACATCGGCGAGAACGCCATCGAAGACTATGTCAAGATGGTCCGCAACGACCTGATGGGCGTTGTCCGCGAAGACCTGATCTATGACCTTGGCCGTCACGTTGACGAGTCCGTTAAGCTCTTCGAGGAGTGGGGTCTGCCCGTCTGGAAGAAAGCAGAAGACGGTTCCAACCTG…	MPSYVDPSKCDGCKGGDKTACMYICPNDLMVLNVEAMRAYNQEPDACWECYSCVKICPQGAIFVRGYDDFVPLGGQVHPMRSSDSIMWTVKFRNGNVKRFKFPIRTTAEGASNEYAGQKGANLDDECLLLESNLPAPTKLA	ATGCCAAGTTACGTAGATCCTTCAAAGTGTGATGGTTGCAAGGGTGGAGATAAAACCGCCTGCATGTACATCTGCCCCAACGACCTGATGGTGCTCAACGTTGAGGCCATGAGGGCGTACAATCAGGAGCCGGATGCATGCTGGGAGTGCTATTCCTGTGTGAAGATCTGCCCGCAGGGTGCGATCTTTGTTCGTGGTTACGACGACTTCGTGCCGTTGGGCGGTCAGGTGCACCCGATGCGGTCTTCCGACTCCATCATGTGGACCGTCAAGTTCCGCAACGGCAACGTCAAACGTTTCAAATTCCCCATCCGGACAACCGCTGAAGGCGCTTCCAACGAGTATGCCGGTCAGAAGGGTGCCAATCTGGATGACGAATGCTTGCTGCTCGAGAGCAAC…
EF442934.1	Desulfobulbus marinus DSM 2058	MALPNKPLGELAAVVDPEVVEHECDVLIVGGGMAACGTAFEIGKWAPEGMKIILCDKASLERSGAVAQGLSAINTYIGENAIEDYVKMVRNDLMGVVREDLIYDLGRHVDESVKLFEEWGLPVWKKNDAGENLDGAKPAPTLREGGAPVRTGKWQIMINGESYKCIVAEPAKKALGEDNIHERVFIVKMLLDKNKENTIAGAVGFSTRENKVHVYKCKTAMVACGGAVNIFRPRSTGEGKGRAWYPVWNAGSTYTMCAQVGATLTMMENRFTPARFKDGYGPVGAWFLLFKAKVQNGLGEFYANTDAVKDQLEKFMPYGASAVTPTCLRNHLMINELKEGRGPIYMATDVALNAFLDDQRAAGKDEKAVKKFWKHLESEAWEDFLDMSVGQAGLWAGMN…	ATGGCATTACCAAATAAGCCACTGGGCGAACTCGCTGCAGTAGTGGATCCAGAAGTTGTAGAGCATGAGTGTGATGTGTTGATCGTAGGTGGCGGAATGGCTGCTTGTGGTACAGCTTTTGAGATCGGAAAGTGGGCCCCAGAAGGAATGAAAATCATCCTTTGTGACAAAGCTTCTCTTGAGCGCTCCGGTGCTGTTGCTCAGGGCCTGTCCGCGATCAATACCTACATCGGTGAGAACGCCATCGAAGATTACGTAAAAATGGTACGTAATGACCTTATGGGCGTTGTACGCGAAGACCTTATCTATGACCTTGGTCGTCACGTTGATGAGTCTGTTAAGTTGTTCGAAGAGTGGGGTCTGCCCGTTTGGAAGAAGAACGATGCTGGCGAGAACCTT…	CVYICPNDLMVLNVEEMKAYNQEPDACWECYSCVKICPQGAIFVRGYDDFVPMGGQVHPMRSSDSIMWTVKFRNGNMKRFKFPIRTTAEGAANEYXXETGANLDDECLLLESDLPTPSKLA	TGCGTGTACATATGTCCAAACGACCTGATGGTCCTCAATGTTGAGGAAATGAAGGCGTACAATCAAGAGCCAGATGCATGTTGGGAGTGTTATTCCTGTGTTAAGATTTGTCCACAGGGCGCAATCTTTGTTCGTGGTTATGATGACTTTGTACCAATGGGTGGCCAAGTTCATCCAATGCGGTCTTCTGACTCCATCATGTGGACAGTTAAGTTCCGTAATGGCAACATGAAGCGCTTCAAGTTCCCTATTCGGACAACTGCTGAAGGTGCTGCCAACGAATATYCTNNTGAAACAGGTGCAAACCTTGATGACGAGTGTTTGCTTCTTGAGAGCGATCTGCCTACACCTAGCAAACTGGCGTAA
CP002364.1	Desulfobulbus propionicus DSM 2032	MALPNKPKGELAAVVDPEIVEHSCDVLIVGGGMAACGAAFEIKKWAPEGMKIILCDKAAMERSGAVAQGLSAINTYIGENAIEDYVKMVRNDLMGVVREDLIYDLGRHVDESVKLFEEWGLPVWKKADDGSNLDGAKPAKTLREGGVPVRTGKWQIMINGESYKCVVAEPAKKALGEENIMERIFIVKMLLDKNKENTIAGAVGFSTRENKVHVFKCKAALVACGGAVNIFRPRSTGEGKGRAWYPVWNAGSTYTMCAQVGATLTMMENRFTPARFKDGYGPVGAWFLLFKAKVQNGLGEFYANSPAVKEELSKFMPYGQSAVTPTCLRNHLMLNELKAGRGPIYMATDVALNAFLDAQRASGKDEKEVKKFWKHLESEAWEDFLDMSVGQAGLWAGMD…	ATGGCATTACCGAATAAGCCGAAAGGCGAGCTTGCCGCCGTTGTCGATCCGGAAATCGTAGAGCATAGCTGTGACGTGCTGATCGTTGGTGGTGGTATGGCTGCTTGCGGCGCCGCTTTCGAGATCAAGAAATGGGCACCCGAAGGCATGAAGATCATTCTGTGCGACAAGGCTGCCATGGAGCGTTCCGGCGCCGTTGCTCAGGGTCTGTCCGCCATTAATACCTACATCGGCGAGAACGCTATCGAAGACTATGTCAAGATGGTTCGTAACGACCTGATGGGCGTTGTTCGTGAAGACCTGATCTATGACCTTGGCCGTCACGTGGACGAGTCTGTTAAGCTGTTTGAGGAGTGGGGTCTGCCCGTTTGGAAGAAAGCTGATGATGGGTCCAACCTT…	MPSYVDPSKCDGCKGGDKTACMYICPNDLMVLNVEAMRAYNQEPDACWECYSCVKICPQGAIFVRGYDDFVPLGGQVHPMRSSDSIMWTVKFRNGNVKRFKFPIRTTAEGASNEYAGQKGANLDDECLLLESNLPTPTKLA	ATGCCAAGTTACGTAGATCCTTCGAAATGTGATGGTTGCAAGGGTGGAGATAAGACCGCCTGCATGTACATCTGCCCCAACGACCTGATGGTGCTCAACGTCGAGGCGATGAGAGCATACAATCAAGAGCCGGATGCATGCTGGGAGTGCTATTCCTGCGTCAAGATCTGCCCCCAGGGCGCGATCTTTGTTCGTGGTTATGATGACTTTGTACCGTTGGGCGGCCAAGTGCATCCGATGCGTTCTTCCGACTCCATCATGTGGACCGTTAAGTTCCGCAATGGTAATGTAAAGCGCTTCAAGTTCCCGATTCGGACCACCGCTGAAGGTGCTTCCAATGAGTATGCCGGTCAGAAAGGCGCAAATCTTGATGACGAATGTTTGCTGCTCGAGAGCAAC…
EF442936.1	Desulfobulbus sp. DSM 2033	MALPNKPKGELAAVVNPEIVEHSCDILIVGGGMAACGTAFEIKKWAPEGMKIILCDKASMERSGAVAQGLSAINTYIGENAIEDYVKMVRNDLMGVVREDLIYDLGRHVDESVKLFEEWGLPVWKKNAEGENLDGAKPAKTLREGGTPVRTGKWQIMINGESYKCIVAEPAKKALGEENVMERVFIVKMLLDKNKDNTIAGAVGFSTRENKVHVFKCKAALVACGGAVNIFRPRSTGEGKGRAWYPVWNAGSTYTMCAQVGATLTMMENRFTPARFKDGYGPVGAWFLLFKAKVQNGLGEFYANTDAVKDELAQFMPYGASAVTPTCLRNHLMLNELKAGRGPIYMATEVALNAFLDNQRAAGKDEKEVKKFWKHLESEAWEDFLDMSVGQAGLWAGAN…	ATGGCATTACCAAATAAGCCGAAAGGCGAGCTTGCCGCCGTTGTCAATCCGGAAATCGTTGAGCACAGCTGTGATATCCTGATCGTTGGCGGTGGTATGGCTGCTTGCGGTACCGCTTTTGAGATCAAAAAATGGGCCCCCGAAGGAATGAAAATCATCCTTTGTGACAAGGCTTCCATGGAGCGCTCCGGAGCCGTTGCTCAGGGTCTGTCCGCCATTAACACCTACATCGGTGAGAATGCCATCGAAGATTACGTAAAGATGGTACGTAATGACCTGATGGGCGTTGTTCGCGAGGATCTGATCTACGACCTTGGTCGTCACGTAGATGAGTCCGTTAAGCTGTTTGAGGAGTGGGGTCTGCCGGTTTGGAAGAAAAACGCTGAAGGCGAGAACCTT…	MRAYNQEPDACWECYSCVKICPQGAIFVRGYDDLVPLGGQVHPMRSSDSIMWTVKFRNGNVKRFKFPIRTTAEGAANEYPGEKGANLDDECLLLESNLPTPTKLA	TATGAGAGCATACAATCAAGAGCCGGATGCATGCTGGGAGTGCTATTCCTGTGTTAAGATCTGCCCGCAGGGTGCTATCTTCGTTCGCGGTTATGACGACTTGGTACCGTTGGGCGGTCAGGTTCATCCGATGCGTTCTTCCGATTCCATCATGTGGACGGTCAAGTTCCGTAACGGTAACGTAAAGCGCTTCAAATTCCCGATCCGGACAACTGCAGAGGGCGCTGCCAACGAGTATCCCGGTGAGAAAGGTGCTAACCTGGATGACGAGTGCTTGCTGCTCGAAAGCAATCTGCCGACTCCCACCAAGCTTGCCTAA
EF442898.1	Desulfocaldus sp. Hobo	MPQIPVKDPVKGLPLAEPELVELETDALIVGGGMGACGVAYEACRWADKHGVRVLLVDKASLERSGAVAQGLSAINTYLGENEPDDYVRMVRTDLMGLVREDLIFDLGRHVDDSVHLFEEWGLPCWIKKDGKNLDGAEAKKQGLSLRNGDAPVRSGRWQIMINGESYKCIVAEAAKKALGEERYMERIFIVKLLLDAKEENRIAGAVGFSVRENKVYVIKANAICCACGGAVNVYRPRSTGEGMDRAWYPVWNAGSTYTMCAQVGAEMTMMENRFVPARFKDGYGPVGAWFLLFKAKATNAKGEDYCVTNRAMLKPYEDRGYAKGQVIPTCLRNHMMLREMREGRGPIYMDTATALQTTFKELTPKEQKHLESEAWEDFLDMCVGQANLWAAMNIKPEE…	ATGCCTCAGATTCCTGTGAAAGATCCTGTAAAAGGTTTGCCCCTGGCCGAGCCGGAGCTCGTGGAACTGGAAACCGATGCCCTTATCGTGGGCGGTGGTATGGGCGCCTGCGGCGTGGCTTATGAGGCCTGCCGCTGGGCGGACAAGCACGGCGTGCGCGTGCTTCTGGTCGACAAGGCTTCCCTGGAGCGCTCCGGTGCGGTGGCGCAGGGCCTGTCCGCCATCAACACCTACCTTGGCGAAAACGAGCCCGATGACTACGTGCGCATGGTGCGTACCGACCTCATGGGCCTGGTGCGCGAAGACCTGATCTTCGACCTGGGCCGCCACGTGGATGATTCCGTTCATCTGTTCGAAGAGTGGGGCCTGCCCTGCTGGATCAAGAAGGACGGCAAGAAC…	MRAYNQEPAACWECYSCVKICPQVAITARPYADFAPMGGTSIPLRSAEDIMWTVQFRSGEVKRFKFPIRTTPEGSIDPYAGKPEPGNLDDELLFTETALKKPQTALGKKFEVAEADLKQVFKSAVA	ATGCGTGCCTACAACCAGGAGCCTGCGGCCTGCTGGGAGTGCTACTCCTGCGTGAAAATTTGTCCTCAGGTTGCCATTACGGCCCGTCCGTACGCGGACTTCGCCCCCATGGGCGGCACCTCGATCCCGCTGCGGAGCGCCGAAGACATCATGTGGACGGTGCAGTTCCGTTCGGGTGAGGTCAAGCGCTTCAAGTTCCCCATCCGTACCACTCCTGAAGGCTCCATTGATCCCTACGCTGGCAAGCCCGAGCCCGGCAATCTGGATGACGAGCTGCTGTTCACCGAGACCGCGCTGAAGAAGCCCCAGACCGCTCTGGGCAAGAAGTTCGAGGTGGCCGAGGCCGATCTGAAGCAGGTCTTCAAGTCTGCCGTTGCCTAA
CP003985.1	Desulfocapsa sulfexigens DSM 10523	MALPNKPNGELKAVENPEIVEHDVDVLIVGGGMAACGTAFEIKKWASDDLKIVLCDKASMERSGAVAQGLSAINTYIGENPIENYVKMVRNDLMGVVREDLIYDCGRHVDESVKLFEEWGLPVWKKDADGENLDGSKPAPTLREGGTPVRTGKWQIMINGESYKCIVAEPAKAALGEENCLERIFIVKMLLDKNKPNQIAGAVGFSTRENKVHVFRCKAALVACGGAVNIFRPRSTGEGKGRAWYPVWNAGSTYTMCGQVGATMTMMENRFTPARFKDGYGPVGAWFLLFKAKVQNGLGEFYANTDAVKDELEKFMPYGASAVTPTCLRNHLMLNELKEGRGPIYMATDVALNAFLDERREAGMDEKSLKKFWKHLESEAWEDFLDMSVGQAGLWAGAN…	ATGGCGTTACCAAATAAACCCAACGGCGAGCTTAAGGCCGTTGAGAATCCCGAGATCGTTGAGCACGATGTTGACGTACTCATTGTTGGTGGTGGTATGGCTGCTTGCGGTACTGCTTTCGAGATCAAAAAATGGGCCAGCGATGACCTGAAGATTGTCCTTTGTGACAAAGCTTCCATGGAGCGTTCCGGTGCTGTTGCTCAGGGTCTGTCTGCTATCAACACCTATATTGGTGAGAATCCAATCGAAAACTACGTGAAGATGGTTCGTAATGACCTGATGGGCGTTGTTCGTGAGGATCTTATCTATGACTGTGGACGTCACGTGGATGAGTCCGTTAAGCTTTTCGAAGAGTGGGGTCTCCCCGTTTGGAAGAAAGATGCTGATGGCGAAAACCTT…	MPSYVDPSKCDGCKGGDKTACMYICPNDLMVLNKEEMRAYNQEPDACWECYSCVKICPQGAIFVRGYDDFVPMGGQVHPMRSADSIMWTVKFRNGNMKRFKFPVRTTAEGAANAYPGEKGANLDDECLLLESSLPTPK	ATGCCAAGTTATGTAGATCCTTCCAAGTGCGATGGTTGCAAGGGTGGAGACAAGACTGCATGTATGTACATCTGTCCCAACGACCTGATGGTACTTAACAAAGAGGAAATGCGTGCCTACAATCAAGAGCCAGATGCGTGCTGGGAATGTTACTCTTGTGTTAAAATTTGTCCGCAGGGCGCAATCTTTGTTCGTGGATACGATGACTTCGTACCCATGGGCGGACAGGTTCATCCTATGCGTAGTGCTGATTCCATCATGTGGACCGTTAAGTTCCGTAATGGTAACATGAAACGTTTCAAATTCCCTGTTCGTACTACTGCTGAGGGTGCTGCTAACGCATATCCCGGTGAGAAGGGTGCTAACCTGGATGACGAGTGCCTTCTCCTCGAGTCCAGT…
EF442938.1	Desulfocapsa thiozymogenes DSM 7269	MALPNKPNGEIPAVVNPEIVEHDVDCLIVGGGMAACGTAFEIMKWAPADMKIVLVDKASMERSGAVAQGLSAINTYIGENPIENYVKMVRNDLMGVVREDLIYDCGRHVDESVKLFEEWGLPVWKLDANGNNLDGAAPAKSLREGGTPVRTGKWQIMINGESYKCIVAEPAKTALGADNCLERIFIVKMLLDKNKPNQIAGAVGFSTRENKVHVFRCKTALVACGGAVNIFRPRSTGEGKGRAWYPVWNAGSTYTMCAQVGATLTMMENRFTPARFKDGYGPVGAWFLLFKAKVQNGLGEFYANSPAVKEELSKFMPYGASAVTPTCLRNHLMLNELKAGRGPIYMATHVARTAFLDAKRAAGMDEKEVKKYWNHLDSEAWEDFLDMSVGQAGLWAGAN…	ATGGCATTACCAAATAAACCAAATGGTGAAATTCCTGCCGTGGTAAATCCAGAGATCGTTGAGCATGATGTTGATTGTCTCATCGTTGGTGGCGGTATGGCTGCTTGTGGTACCGCTTTTGAGATCATGAAGTGGGCTCCCGCTGACATGAAGATCGTCCTCGTTGATAAGGCTTCCATGGAGCGTTCCGGTGCTGTTGCCCAGGGACTTTCTGCTATCAACACCTATATCGGCGAGAACCCCATTGAGAACTATGTAAAGATGGTTCGTAATGACCTTATGGGCGTTGTTCGTGAAGACTTAATCTATGACTGTGGTCGTCACGTAGATGAGTCCGTAAAGCTGTTCGAGGAATGGGGTCTTCCTGTTTGGAAGCTCGATGCCAATGGTAACAACCTT…	MRAYNQEPDACWECYSCVKICPQGAIFVRGYDDFVPMGGQVHPMRSAADIMWTVKFRNGNIKRFKFPIRTTSEGAANAYVGTKGANLDDECLALESALPTPSK	ATGCGAGCCTACAATCAGGAGCCGGATGCCTGTTGGGAGTGCTATTCCTGTGTAAAGATTTGCCCACAAGGCGCAATCTTTGTTCGTGGCTATGATGACTTTGTGCCTATGGGTGGTCAGGTTCATCCAATGCGCAGTGCAGCTGATATTATGTGGACTGTTAAGTTCCGTAATGGAAATATCAAACGCTTTAAGTTCCCGATTCGTACCACCTCTGAAGGTGCTGCCAACGCATACGTTGGGACCAAGGGTGCGAATTTGGATGATGAGTGTCTGGCCCTTGAGTCAGCTCTTCCAACACCAAGCAAATAG
EF442922.1	Desulfococcus multivorans DSM 2059	MALPNKPMGELKAVRDPEVDEREVDILIVGGGMAACGAAFEIKKWAGDKKVLLCDKAAMERSGAVAQGLSAINTYIGSNTPDDYVRMVRNDLMGLVREDLIFDLGCHVDDSVHLFEEWGLPIWKKTEDGKNLDGKKGQKMGTLKSGAAPVRTGKWQIMINGESYKRIVAEAAKLALGEDNIIERCFIVELLLDANEENRIAGAVGFSVRENKVYIIKANTMMVACGGAVNIYQPRSVGEGKGRAWYPVWNAGSTYTMCMKVGAELSMMENRFTPARFKDGYGPVGAWFLLFKAKTLNGLGEAFAGSAAAKSELEKYAPYGTAAITPTCLRNHLMLFEMKEGRGPIIMDTVTALAELGKTMDKKELKHLESEAWEDFLDMTCGQANLWCATNTEPEKKNS…	ATGGCATTACCGAACAAACCGATGGGAGAGCTTAAAGCGGTTAGGGATCCTGAAGTTGACGAGCGCGAAGTTGACATTCTGATCGTAGGCGGCGGTATGGCTGCTTGCGGCGCGGCCTTTGAAATCAAGAAATGGGCCGGCGACAAGAAGGTCCTTCTCTGCGACAAGGCCGCCATGGAAAGAAGCGGCGCCGTTGCCCAGGGCCTCTCGGCCATCAATACCTATATCGGCAGCAATACCCCTGACGACTATGTCCGGATGGTCCGTAACGACCTGATGGGCCTGGTTCGTGAAGACCTGATCTTCGACCTGGGCTGCCATGTCGACGACTCCGTGCATCTGTTCGAGGAATGGGGCCTGCCGATCTGGAAAAAGACCGAGGACGGAAAGAACCTCGAC…	MPSFVIQEKCDGCKGGDKTACMYICPNDLMVLDPNAMKAYNQEPDQCWECFSCVKICPTQAIEVRGYADFVPLGSSIMPMMGTEDVMWTCKFRNGVIKRFKFPIRTTPEGAANAYADLKGKDLDSELLATEETDGVTLKKPIATV	CAGGAGCCCGATCAGTGCTGGGAATGCTTCTCCTGCGTGAAAATCTGCCCGACTCAGGCCATCGAGGTCAGAGGCTATGCCGATTTCGTGCCCCTGGGAAGCTCCATTATGCCGATGATGGGTACCGAAGACGTCATGTGGACCTGTAAGTTCAGAAATGGTGTTATCAAACGCTTCAAATTCCCCATCCGTACCACTCCCGAAGGCGCCGCCAATGCATACGCCGACCTGAAGGGCAAGGATCTCGACAGCGAGCTGCTCGCCACCGAAGAGACGGACGGCGTCACCCTGAAGAAGCCGATCGCCACGGTCTAA
CP000859.1	Desulfococcus oleovorans Hxd3	MALPNKPLGELKAVRDPEVEEREVDILIVGGGMAACGTAFEIKKWSGDKKVLLVDKAAMDRSGAVAQGLSAINTYIGENAPEDYVRMVRNDLMGIVREDLIFDLGCHVDDSVHLFEEWGLPIWKKSEDGKNMDGKKGLAMGSLKKGAKPVRTGKWQIMINGESYKRVVAEAAKLALGEDNILERVFIVELLNDANDPGRIAGAVGFSVRENKVYIIKAKAIMVACGGAVNIYQPRSVGEGKGRAWYPVWNSGSTYTMALRAGAELSMMENRFTPARFKDGYGPVGAWFLLFKAKALNGLGENFAASDAAKAELQNYAPYGTAAITPTCLRNHLMLFEMKAGRGPIIMDTVTALAELGKTMDKKELKHLESEAWEDFLDMTCGQANLWCAQNCEPEKKNS…	ATGGCATTACCGAATAAACCATTGGGTGAACTCAAGGCCGTAAGAGATCCCGAAGTTGAAGAGCGCGAAGTCGACATCCTCATCGTCGGCGGCGGCATGGCTGCCTGCGGCACTGCTTTTGAAATCAAGAAATGGTCCGGCGACAAGAAGGTCCTGCTGGTCGACAAAGCCGCCATGGACAGAAGCGGCGCCGTTGCCCAGGGCCTTTCCGCCATCAATACCTATATCGGCGAAAACGCTCCGGAAGACTACGTCCGCATGGTCCGCAACGACCTGATGGGCATTGTCCGTGAAGACCTGATCTTTGACCTGGGCTGCCACGTGGATGACTCCGTTCATCTGTTTGAGGAGTGGGGTCTGCCGATCTGGAAGAAGAGCGAAGACGGAAAGAACATGGAC…	MPSFVIAEKCDGCKGGDKTACMYICPNDLMVLDANAMKAYNQEPDQCWECFSCVKICPTQAIEVRGYADFVPLGSSIMPMMGTEDVMWTCKFRNGTVKRFKFPIRTTDEGTANAYKDLQGKDLDSGLLSTEEADGRTLPTPKTV	ATGCCAAGTTTCGTAATTGCTGAAAAGTGTGACGGCTGTAAGGGCGGGGACAAAACCGCTTGTATGTACATTTGTCCCAACGACCTGATGGTTCTGGATGCCAACGCCATGAAAGCCTACAACCAGGAGCCGGATCAGTGCTGGGAATGCTTTTCCTGCGTCAAGATCTGCCCCACCCAGGCGATCGAGGTCAGAGGCTATGCCGACTTTGTTCCCCTTGGAAGCAGCATCATGCCGATGATGGGCACCGAGGACGTGATGTGGACCTGCAAGTTCCGCAACGGTACCGTAAAACGGTTCAAGTTCCCCATCCGTACAACCGATGAAGGTACGGCAAACGCTTACAAAGACCTTCAGGGCAAAGACCTGGATTCCGGTCTGCTTTCCACCGAAGAAGCC…
EF442923.1	Desulfococcus sp. DSM 8541	MALPNKPMGELKAVRDPEVDEREVDILIVGGGMAACGAAFEIKKWAGDKKVLLCDKAAMERSGAVAQGLSAINTYIGSNTPDDYVRMVRNDLMGLVREDLIFDLGCHVDDSVHLFEEWGLPIWKKTEDGKNLDGKKGQKMGTLKSGAAPVRTGKWQIMINGESYKRIVAEAAKLALGEDNIIERCFIVELLLDANEENRIAGAVGFSVRENKVYIIKANTMMVACGGAVNIYQPRSVGEGKGRAWYPVWNAGSTYTMCMKVGAELSMMENRFTPARFKDGYGPVGAWFLLFKAKTLNGLGEAFAGSAAAKSELEKYAPYGTAAITPTCLRNHLMLFEMKEGRGPIIMDTVTALAELGKTMDKKELKHLESEAWEDFLDMTCGQANLWCATNTEPEKKNS…	ATGGCATTACCGAACAAACCGATGGGAGAGCTTAAAGCGGTTAGGGATCCTGAAGTTGACGAGCGCGAAGTTGACATTCTGATCGTAGGCGGCGGTATGGCTGCTTGCGGCGCGGCCTTTGAAATCAAGAAATGGGCCGGCGACAAGAAGGTCCTTCTCTGCGACAAGGCCGCCATGGAAAGAAGCGGCGCCGTTGCCCAGGGCCTCTCGGCCATCAATACCTATATCGGCAGCAATACCCCTGACGACTATGTCCGGATGGTCCGTAACGACCTGATGGGCCTGGTTCGTGAAGACCTGATCTTCGACCTGGGCTGCCATGTCGACGACTCCGTGCATCTGTTCGAGGAATGGGGCCTGCCGATCTGGAAAAAGACCGAGGACGGAAAGAACCTCGAC…	AMKAYNQEPDQCWECFSCVKICPTQAIEVRGYADFVPLGSSIMPMMGTEDVMWTCKFRNGVIKRFKFPIRTTPEGAANAYADLKGKDLDSELLATEETDGVTLKKPIATV	GCAATGAAAGCCTACAATCAGGAGCCCGATCAGTGCTGGGAATGCTTCTCCTGCGTGAAAATCTGCCCGACTCAGGCCATCGAGGTCAGAGGCTATGCCGATTTCGTGCCCCTGGGAAGCTCCATTATGCCGATGATGGGTACCGAAGACGTCATGTGGACCTGTAAGTTCAGAAATGGTGTTATCAAACGCTTCAAATTCCCCATCCGTACCACTCCCGAAGGCGCCGCCAATGCATACGCCGACCTGAAGGGCAAGGATCTCGACAGCGAGCTGCTCGCCACCGAAGAGACGGACGGCGTCACCCTGAAGAAGCCGATCGCCACGGTCTAA
NZ_JAEX01000001.1	Desulfocurvus vexinensis DSM 17965	MPKIPVKESPKGLPLAEPTIVEHDVDILMIGGGMGNCGAAWEAVAWANKYAPEAKILLVDKAALERGGAVAQGLSAINTYLGDNNADDYVRMVRTDLMGLVREDLIFDLGRHVDDSVHHFEEWGLPVWCKDEHDHNLDGAAAKAAGKSIRKGAKPVRSGRWQIMINGESYKCIVAEAAKNALGEERYMERIFVVKLLLDANQPNRIAGAVAMNARENKVHIFRCNCAVVACGGAVNVYRPRSTGEGLGRAWYPVWNAGSTYTMCAQAGAEMTMMENRFVPARFKDGYGPVGAWFLLFKAKATNYKGEDYCETNRAMIKPYEERGYAKGHIIPTCLRNHMMLREMREGRGPIFMDTKTALQTSFATMTPAQQKHLEAEAWEDFLDMCVGQANLWAATNCA…	ATGCCTAAGATTCCTGTTAAAGAATCCCCCAAGGGCCTGCCCCTGGCCGAGCCCACCATCGTCGAGCATGACGTCGACATCCTGATGATCGGCGGCGGCATGGGCAACTGCGGCGCCGCCTGGGAAGCCGTGGCCTGGGCCAACAAGTACGCCCCCGAAGCCAAGATCCTGCTGGTGGACAAGGCCGCCCTCGAGCGCGGCGGCGCCGTCGCCCAGGGCCTGTCGGCCATCAACACCTACCTCGGCGACAACAATGCCGACGACTACGTCCGCATGGTCCGCACCGACCTGATGGGCCTGGTCCGCGAAGACCTGATCTTCGACCTGGGCCGCCACGTGGACGACTCCGTGCACCACTTCGAGGAGTGGGGCCTGCCCGTCTGGTGCAAGGACGAGCAC…	MPTFVDPSKCDGCKGGEKTACMYICPNDLMILDPEEMKAYNQEPDACWECYSCVKICPQGAITARPYADFAPMGGTSIPMRSSEDIMWTIKFRDGSVKRFKFPIRTTPEGSIKPFDGKPEPGDIESELLFTETALATPKEALCQKFDVADGGKSQCWQDIPCE	ATGCCGACTTTTGTTGATCCCTCGAAGTGCGATGGATGCAAGGGTGGCGAGAAAACCGCTTGCATGTACATCTGCCCCAACGACCTCATGATCCTGGATCCTGAGGAGATGAAGGCGTACAACCAGGAGCCGGACGCCTGTTGGGAGTGTTACTCCTGCGTGAAGATCTGCCCCCAGGGCGCCATCACGGCCCGCCCCTACGCCGACTTCGCGCCCATGGGCGGCACCTCGATTCCCATGCGCTCCTCCGAAGACATCATGTGGACCATCAAGTTCCGCGACGGTTCCGTGAAGCGCTTCAAGTTCCCCATTCGCACCACCCCTGAGGGCTCCATCAAGCCCTTCGACGGCAAGCCCGAGCCCGGCGACATCGAGAGCGAGCTGCTCTTCACCGAGACC…
EF442924.1	Desulfofrigus sp. HRS-La3x	MALPNKPLGELKAVRDPEVVEMEVDILIVGGGMAACGTAFEVKKWASDDTKILLVDKASMERSGAVAQGLSAINTYIGDNTCDDYTRMVRNDLMGIIREDLSFDVGRHVDDSVHLFEEWGLPMWKKSAEGKTLDGKKGLKMGLLKDGATPVRTGKWQIMINGESYKRIVAEAAKKALGDENILERVFIVELLNDKNDPKKIAGAVGFSTRENKVYIIKAKTMMVACGGAVNIYQPRSIGEGKGRAWYPVWNAGSTYTMCLRAGAELSMMENRFTPARFKDGYGPVGAWFLLFKAHLENGIGENYAATDRSKDELANYAPYGTAAITPTCLRNHLMIFEMKAGRGPIIMKTTLALQKLGETMDKKELKHLESEAWEDFLDMTCGQANLWCATNTEPEKKD…	ATGGCATTACCTAACAAGCCTTTGGGAGAACTGAAAGCTGTTCGCGACCCTGAAGTCGTCGAAATGGAAGTTGACATCCTTATCGTTGGCGGCGGTATGGCTGCCTGCGGTACCGCTTTCGAAGTAAAAAAATGGGCCAGCGACGACACCAAGATTCTTCTTGTTGACAAAGCGTCCATGGAGCGTTCCGGTGCTGTAGCTCAGGGCCTCTCCGCCATCAACACCTACATCGGTGACAACACTTGCGATGATTACACCCGAATGGTTCGTAACGACCTCATGGGTATCATCCGTGAAGACCTCTCCTTTGACGTAGGCCGTCACGTTGACGACTCCGTCCACCTTTTCGAAGAGTGGGGCCTTCCCATGTGGAAGAAGTCCGCTGAAGGAAAGACCCTG…	DLMVLDPNCLKAYNQEPDECWECFSCVKICPSQAIEVRGYSDFVPMGSSIMPMMGTEDIMWTCKFRNGVIKRFKFPIRTTSEGSANAYEDFQGKDLRSNLLFTEEADGATLARPIELA	AGACCTGATGGTACTGGACCCCAACTGCCTGAAGGCCTACAACCAGGAGCCTGATGAGTGCTGGGAGTGTTTTTCCTGCGTTAAGATCTGCCCATCACAGGCCATTGAAGTTCGTGGATATTCCGACTTCGTGCCAATGGGATCCAGCATCATGCCCATGATGGGCACCGAGGACATCATGTGGACCTGTAAGTTCCGCAACGGCGTCATCAAGCGTTTCAAGTTCCCCATCCGAACCACCTCCGAAGGTTCCGCCAACGCCTACGAAGACTTCCAAGGCAAAGACCTCCGCTCAAACCTCCTCTTCACCGAGGAAGCTGACGGCGCTACCCTTGCACGCCCCATCGAGCTTGCATAG
EF442939.1	Desulfofustis glycolicus DSM 9705	MALPNKPKGELKATVNPEVVEMDVDALIVGGGMAACGTAFEIKKWAPDDMKILLVDKAALERSGAVAQGLSAINTYIGENPIQDYVKMVRNDLMGVIREDLVYDCGRHVDESVKLFKEWGLPVWKKGADGENLDGAKPAKSLREGGTPVRTGKWQIMINGESYKCIVAEPAKTALGDDNILERVFIVKLLLDKNKPNQIAGAAGFSVRENKVYVIKCKTAVVACGGAVNIFRPRSTGEGKGRAWYTVWNAGSTYTLAAQVGATLTMMENRFTPSRFKDGYGPVGAWFLLFKAKVSNGLGEFYAGGEAAKAELHKYLPYGDSPVTPTCLRNHLMLNELKEGRGPIYMATEVALNAFLEERRASGMDEKELKKFWKHLESEAWEDFLDMSVGQAGLWAGMN…	ATGGCATTACCAAACAAACCGAAAGGCGAGCTCAAGGCCACTGTGAACCCTGAAGTCGTCGAAATGGACGTCGATGCTCTGATCGTCGGCGGTGGTATGGCAGCATGCGGTACCGCTTTTGAGATCAAGAAATGGGCACCGGATGACATGAAGATCCTGCTGGTCGACAAGGCTGCACTCGAGCGTTCCGGCGCCGTTGCCCAGGGTCTGTCCGCAATCAACACCTACATCGGCGAAAACCCGATCCAAGACTACGTCAAGATGGTCCGCAACGACTTGATGGGCGTTATCCGTGAAGACCTTGTCTATGACTGCGGTCGTCACGTTGACGAGTCGGTCAAACTGTTCAAGGAGTGGGGACTGCCGGTCTGGAAGAAAGGCGCCGACGGCGAGAACCTG…	TDLMVLNVEEMKAYNQEPDACWECYSCVKICPQGAVFVRGYDDFVPMGGQVHPMRSSDSIMWTVKFRNGNLKRFKFPIRTTAEGAANAYTGEKGANLDDEILTLEKELPTP	ACCGACCTGATGGTACTCAACGTTGAGGAGATGAAGGCTTACAACCAAGAGCCGGATGCCTGCTGGGAATGTTACTCCTGTGTGAAGATCTGCCCGCAGGGTGCGGTCTTCGTCCGCGGTTACGACGACTTCGTACCGATGGGCGGCCAGGTTCATCCGATGCGTTCTTCCGATTCCATCATGTGGACCGTCAAGTTCCGCAATGGCAATTTGAAGCGCTTCAAATTCCCGATCCGCACCACGGCTGAGGGTGCTGCCAATGCGTACACGGGCGAGAAGGGAGCCAACCTCGACGACGAGATCCTGACCCTTGAGAAAGAACTGCCGACCCCGTGA
CP001734.1	Desulfohalobium retbaense DSM 5692	MPQIPVKDEPKGLPLAEPEVVEMDVDALIVGGGMGSCGTAFEAVRWADKYAPELKILLLDKAALERSGAVAQGLSAINTYLGDNEPDDYVRMVRTDLMGIVREDLIYDLGRHVDDSVHLFEEWGLPCWVKKDGKNLDGAKAKSEGLSLRTGATPVRSGRWQMMINGESYKNIVAEAAKNALGEDRYMERIFIVKLLLDANEPNRIAGAVGFSARENKVFIFKANAINVACGGAVNVYRPRSTGEGMGRAWYPVWNAGSTYTMVAQVGGEMTMMENRFVPARFKDGYGPVGAWFLLFKAKATNAKGEDYCQTNAAMLKPYQDRGYAVGAVIPTCLRNHMMLREMREGRGPIYMDTATALQTTFKELNKQEQKHLESEAWEDFLDMCVGQANLWAAMNIKP…	ATGCCTCAGATTCCTGTGAAAGATGAGCCCAAAGGTCTGCCGCTGGCAGAACCTGAAGTGGTAGAGATGGATGTCGATGCGTTGATTGTTGGTGGCGGAATGGGCTCCTGCGGAACGGCTTTCGAGGCTGTTCGCTGGGCCGACAAGTACGCCCCTGAACTGAAGATCCTGCTGCTCGACAAAGCCGCTCTGGAGCGCTCCGGTGCTGTGGCCCAGGGGCTGTCGGCTATCAATACCTATCTCGGCGACAATGAACCCGACGACTACGTCCGCATGGTCCGGACCGACCTCATGGGCATTGTCCGCGAAGACCTGATCTACGACCTTGGCCGCCACGTTGACGATTCCGTTCACCTCTTCGAGGAATGGGGTCTGCCGTGCTGGGTCAAGAAAGACGGC…	MPTYVNPEKCDGCKGGEKTACMYICPNDLMILDEKEMKAFNQEPEACWECYSCVKICPQGAITARPYADFAPLGGTSIPLRSAEDIMWTVQFRNGEVKRFKFPIRTTAEGSIKPFEGKPEPGDLDSELLFTEAELPTPKELLNKRFDCQDEDLTQCWLDTACAGANR	ATGCCAACCTATGTCAATCCGGAAAAGTGCGATGGCTGCAAGGGTGGCGAAAAGACGGCCTGCATGTACATTTGTCCGAACGATCTGATGATCCTGGACGAAAAAGAAATGAAGGCCTTCAACCAGGAGCCTGAGGCTTGCTGGGAATGCTACTCCTGCGTCAAGATCTGCCCCCAGGGCGCGATCACCGCACGTCCCTACGCTGACTTCGCTCCCTTGGGCGGCACCAGCATCCCGCTGCGCAGCGCCGAGGACATCATGTGGACCGTTCAGTTCCGCAACGGCGAAGTAAAGCGCTTCAAATTCCCCATCCGTACCACTGCGGAAGGCTCCATCAAACCGTTCGAGGGCAAGCCCGAGCCGGGCGATTTGGACAGTGAACTCCTGTTCACCGAGGCC…
CP001629.1	Desulfomicrobium baculatum DSM 4028	MPQIPVKDVIKGLACAEPELVEIDTDILMVGGGMGNCGTAFEAVRWADKVGGDIKILLVDKAAVDRGGAVAQGLSAINTYIGENDVDDYVRMVRTDLMGIVREDLIYDLGRHVDDSVHLFEEWGLPCWVKKDGKNLDGAQAKKEGMSLRSGAAPVRSGRWQIMINGESYKVIVAEAAKNALGSDRYLERIFIVKLLLDAKTPNRIAGAVGFSVRENKVYVIKANAMSVACGGAVNVYRPRSTGEGLGRAWYPVWNAGSTYTMCAQVGAEMTMMENRFVPARFKDGYGPVGAWFLLFKAKATNAKGEDYCVTNRAMLKPYEDRGYAKGHVIPTCLRNHMMLREMREGRGPIYMDTATALQTTFKDLSKAEQKHLESEAWEDFLDMCVGQANLWAAMNIKP…	ATGCCTCAGATTCCTGTTAAAGACGTGATCAAGGGTCTGGCCTGCGCAGAGCCCGAACTCGTTGAGATTGATACCGACATTCTTATGGTCGGTGGTGGTATGGGTAACTGCGGTACTGCTTTTGAAGCAGTGCGCTGGGCCGACAAAGTTGGCGGCGACATCAAGATCCTCTTGGTTGACAAGGCTGCTGTCGATCGCGGCGGCGCGGTTGCTCAGGGTCTTTCCGCCATCAACACCTATATCGGCGAGAACGATGTTGACGACTATGTCCGCATGGTCCGCACCGACCTCATGGGTATTGTTCGCGAAGACTTGATCTACGACCTTGGCCGCCACGTGGATGACTCCGTTCATCTGTTCGAAGAATGGGGCCTGCCTTGCTGGGTCAAGAAAGACGGC…	MPTFVDPAKCDGCKGGEKTACMYICPNDLMILDPVEMKAYNQEPAACWECYSCIKICPQGAITARPYADFAPMGGTCIPLRGAEDIMWTVQFRNGEVKRFKFPIRTTVEGSIKPFEGKPEGANLEDELLFTETALATPKEALGQKIEVGEADLKVTFKSAVA	ATGCCAACCTTTGTTGATCCAGCAAAGTGTGATGGATGCAAGGGCGGTGAAAAGACTGCCTGTATGTACATCTGTCCTAACGACCTGATGATCCTGGACCCTGTAGAGATGAAGGCTTACAATCAGGAGCCGGCCGCTTGCTGGGAATGTTACTCCTGTATCAAGATTTGTCCCCAGGGCGCGATCACCGCTCGTCCGTATGCTGACTTCGCCCCCATGGGCGGCACCTGCATCCCGCTGCGCGGCGCAGAAGACATCATGTGGACCGTTCAGTTCCGCAATGGCGAAGTAAAGCGCTTTAAGTTCCCCATCCGCACCACTGTGGAAGGTTCCATCAAGCCCTTCGAAGGTAAGCCCGAAGGCGCGAACCTGGAAGATGAGCTTCTGTTCACCGAGACC…
NZ_AUAR01000002.1	Desulfomicrobium escambiense DSM 10707	MPQIPVKDTIKGLALAEPEVVELETDILMVGGGMGNCGTAFEAVRWGDPLGVKIMLVDKAAIDRGGAVAQGLSAINTYIGENNSDDYVRMVRTDLMGLVREDLIFDLGRHVDDSVHLFEEWGLPCWIKKDGKNLDGAQAKKEGLSLRKGDAPVRSGRWQIMINGESYKVIVAEAAKNALGSDRYIERLFIVKLLLDAKVSNQIAGAVGFSVRENKVYIIKAKAMSVACGGAVNVYRPRSTGEGLGRAWYPVWNAGSTYTMCAQVGAEMTMMENRFVPARFKDGYGPVGAWFLLFKAKATNAKGEDYCVTNRAMLKPYEDRGYAKGHVIPTCLRNHMMLREMREGRGPIYMDTATALNTTFATLSKAEQKHLESEAWEDFLDMCVGQANLWAAMNIKPEE…	ATGCCTCAGATTCCTGTTAAAGATACGATCAAGGGCCTGGCCCTTGCTGAGCCGGAAGTTGTTGAGCTTGAAACCGACATTCTCATGGTCGGCGGTGGTATGGGTAACTGCGGCACGGCGTTCGAAGCCGTGCGTTGGGGCGATCCCCTCGGTGTGAAGATCATGCTGGTCGACAAGGCCGCCATCGACCGCGGCGGCGCGGTTGCCCAGGGTCTGTCCGCCATCAACACCTACATCGGTGAAAACAACTCCGACGACTATGTCCGCATGGTCCGCACCGACCTCATGGGCCTGGTCCGCGAAGACCTGATCTTCGACCTGGGCCGCCACGTCGACGATTCCGTCCACCTGTTCGAAGAGTGGGGCCTGCCCTGCTGGATCAAGAAAGACGGCAAGAAC…	MPTFVDPAKCDGCKGGEKTACMYICPNDLMILDPVEMKAYNQEPAACWECYSCVKICPQGAITARPYADFAPMGGTCIPLRGAEDIMWTVQFRSGEVKRFKFPIRTTVEGSIKPFDGKPEPGDLESELLFTESALATPKEALGKKIEVGEADLKVTFKSAVA	ATGCCAACCTTTGTTGATCCAGCAAAGTGTGATGGATGCAAGGGCGGTGAGAAGACTGCCTGCATGTACATCTGTCCTAACGACCTGATGATCCTGGACCCCGTTGAGATGAAGGCTTACAACCAGGAGCCGGCCGCTTGCTGGGAATGTTACTCCTGCGTCAAGATCTGCCCCCAGGGCGCGATCACTGCCCGCCCCTACGCCGACTTCGCTCCCATGGGCGGCACCTGCATCCCGCTGCGCGGCGCTGAAGACATCATGTGGACCGTCCAGTTCCGCAGCGGCGAAGTGAAGCGTTTCAAGTTCCCCATCCGTACCACTGTTGAAGGTTCCATCAAGCCTTTCGATGGCAAGCCCGAACCCGGCGATCTGGAAAGCGAACTGCTGTTCACCGAGTCT…
CP003360.1	Desulfomonile tiedjei DSM 6799	MANFETIEVTTDILLCGGGMAACGAAVEASYWANKNGLKVTLVDKAAMDRSGAVAMGLSAINQYVDINSGNNTCEDYVRYVRTDLMGVARDDLVYDIARHVDSSVHLFEKWGLPIWLDADGKYVHEGRWQLMINGESYKVIVAEAAKNALAQNGGEYFERVFITYPLLDGDRIAGAVGFSTREEKFYVFKAKAVLAAMGGAVHVFKPRSAGEGLGRAWYPPWNSGSSLYFTLMAGAEQTCQEVRFIPVRFKDAYGPVGAWFLLFKSRATNAMGGEYMVERKPELENWAPYGLAKPIPANLRNYLGMLDEFEGKGPIYMRTEEAIQKIANQYADDPKAFKKKMKELEAEAWEDFLDMTISQAILWAGTNVQPEEKSSEIAAAEPYFIGSHSGASGAWVSG…	ATGGCGAATTTTGAAACTATCGAAGTTACCACTGATATCCTTTTGTGCGGCGGCGGCATGGCTGCATGCGGCGCGGCAGTCGAAGCCTCCTACTGGGCAAACAAGAATGGCCTGAAGGTCACCTTGGTTGACAAAGCCGCTATGGACCGCTCCGGCGCAGTTGCAATGGGCCTTTCGGCCATCAACCAGTATGTGGATATCAATAGCGGAAACAACACCTGTGAAGACTATGTTCGCTACGTGCGCACCGACCTTATGGGTGTTGCCCGCGACGACCTGGTTTATGACATAGCCCGTCACGTCGATTCCTCAGTCCATCTGTTCGAAAAATGGGGTCTGCCGATCTGGTTGGATGCAGATGGCAAGTATGTCCACGAAGGTCGTTGGCAGCTCATGATC…	MPSYVILEKCDGCKGQDKTACMYICPNDLMVLDKEKMKAWNRAPEMCWECYNCVKICPQQAIDVRGYADFVPMGASVVPLRGSEDIMWTVKFRSGMIKRFKFPIRTTPEGSAKPDGGFGEVTPDLASQCLYNEPTALKLDALPTVKK	ATGCCAAGTTATGTAATTTTGGAGAAATGTGATGGATGCAAGGGTCAGGATAAGACTGCTTGCATGTACATCTGCCCGAATGACTTGATGGTGCTGGATAAGGAAAAAATGAAAGCCTGGAATAGGGCTCCTGAAATGTGCTGGGAGTGCTACAACTGCGTGAAAATTTGTCCGCAACAGGCAATTGACGTGAGAGGTTACGCAGACTTCGTGCCTATGGGCGCTTCAGTTGTTCCTCTACGAGGTTCTGAAGATATCATGTGGACGGTCAAATTCCGCAGTGGAATGATCAAACGGTTCAAGTTCCCCATCCGGACCACTCCTGAAGGATCGGCAAAACCCGATGGCGGTTTCGGTGAGGTCACTCCTGATCTGGCCAGCCAATGTTTGTACAATGAG…
NZ_JMKT01000008.1	Desulfonatronovibrio hydrogenovorans DSM 9292	MPVIPSKSQNIGIPLAEPEIVELEKDILMVGGGMGNCGAAIEIKKWADPQGLSYLMVDKAALERGGAVAQGLSAINTYIGENDPDDYVRMVRTDLMGIVREDLIFDLGRHVDDSVHLFEEWGLPIWVKDENDKNLDGGQAKKKGLAIREGAKPVRSGRWQIMINGESYKVIVAEAAKNAIGQDNYIERLFIVKLLLDANKPNTIAGAVGFSVRENKVYVIKAKGMLVACGGAVNVYRPRSTGEGMGRAWYPVWNAGSTYTMCAQVGAEMTMMENRFVPARFKDGYGPVGAWFLLFKAKATNAKGEDYCVTNRDMLKKYEEQGYAKGHIIPTCLRNHMMMKEMKEGRGPIYMDTATALQTTFKELSKKEQKHLESEAWEDFLDMCVGQANLWACMNIEPE…	ATGCCAGTTATTCCATCAAAAAGTCAAAACATAGGCATACCTCTTGCCGAGCCGGAAATAGTAGAACTTGAGAAAGACATTCTCATGGTCGGCGGTGGTATGGGTAACTGCGGAGCAGCCATTGAAATCAAGAAATGGGCTGATCCCCAGGGCCTGAGCTATCTTATGGTTGACAAGGCCGCTCTGGAACGCGGTGGTGCTGTTGCTCAGGGTCTGTCCGCCATCAATACCTATATTGGCGAAAATGATCCTGATGATTATGTCCGCATGGTCCGCACCGACCTGATGGGCATTGTCCGCGAAGATTTGATCTTCGACCTGGGCCGTCACGTTGATGATTCTGTTCATCTGTTCGAAGAATGGGGCCTTCCCATCTGGGTAAAGGATGAAAACGACAAG…	MPTFVNPEKCDGCKGGEKTACMYICPNDLMILDPEAMLAYNQEPEACWECYSCVKICPQGAIEARPYGDFAPMGGTSIPMRSGSDIMWTVQFRNGNIKRFKFPIRTTEEGSIKPYEGKPEPGNLEDELLFTEKELAKPKEVLGKKFEIDQPEFTQCWFEPTCEAPKD	ATGCCAACCTTTGTAAATCCGGAAAAGTGCGACGGCTGTAAGGGCGGAGAAAAGACAGCTTGCATGTACATCTGCCCGAACGACCTCATGATCCTCGATCCTGAGGCCATGCTAGCATACAACCAGGAGCCTGAAGCTTGCTGGGAATGCTATTCCTGCGTAAAGATCTGCCCTCAGGGCGCCATTGAAGCCCGCCCCTACGGAGACTTTGCTCCCATGGGCGGTACCTCCATTCCAATGCGCAGCGGCTCCGACATTATGTGGACCGTTCAGTTCCGCAATGGAAACATCAAGCGCTTCAAGTTCCCCATCAGGACCACTGAAGAAGGCTCGATCAAGCCTTACGAAGGAAAGCCTGAACCAGGTAATCTTGAAGATGAATTGCTTTTCACTGAAAAA…
NZ_JAFE00000000.1	Desulfonatronum lacustre DSM 10312	MTTIPSKIAPQGVPIAEPEVVTIEKDVLIIGGGMAACGTAVEIKPWADKHGVSYIMVDKAALERSGAVAQGLSAINTYLGDNTPDDYVRMVRTDLMGVVREDLIFDLGRHVDDSVHLFEEWGLPCWVKEGDHNLDGAQAKAKGLSLRTGAKPVRSGKWQIMINGESYKVLVAEAAKNAIGQDNYLERIFVVKLLLDANTPNRVAGAVGFSLRDNKVYVFKCNACLVASGGAVNVYRPRSVGEGKGRAWYPVWNAGSGYTLVAQAGGEMTMMENRFCPARFKDGYGPVGAWFLLFKAKAVNALGQDYCVTNDDMIKGYREKGYAKGHIIPTCLRNHMMLEEMQAGRGPIYMDTATALQTTFATLDKKQQKHLESEAWEDFLDMCVGQANLWACMNIEPEK…	ATGACCACAATTCCTTCAAAAATCGCCCCCCAAGGGGTGCCGATCGCTGAACCGGAAGTTGTTACGATCGAAAAAGACGTGCTGATCATCGGCGGCGGCATGGCCGCTTGCGGCACCGCCGTTGAAATCAAGCCCTGGGCCGACAAGCACGGCGTGAGCTACATCATGGTCGACAAGGCCGCTCTGGAGCGCTCCGGCGCGGTTGCCCAGGGTCTGTCCGCCATCAACACCTACCTTGGCGACAACACCCCGGACGACTATGTCCGCATGGTCCGCACCGACCTGATGGGCGTTGTCCGCGAAGACCTGATCTTCGACCTGGGCCGCCACGTGGACGATTCCGTGCACCTGTTCGAAGAGTGGGGCCTGCCCTGCTGGGTCAAGGAAGGCGATCACAAC…	MPTFVNPEKCDGCKGGEKTACMYICPNDLMILDAQEMKAFNQEPDACWECYSCVKICPQGAIEARPYADFAPMGGTSIPLRSGDAIMWTIKFRNGNIKRFKFPIRTTAEGSIKPYEGKPEPGDLENELLFTETELKKPAEVVNKKFEFTNADYTQCWTEPTCGA	ATGCCTACTTTTGTCAATCCGGAGAAATGTGACGGTTGCAAGGGTGGTGAAAAGACAGCATGTATGTACATCTGTCCGAACGACCTGATGATCCTGGATGCCCAGGAAATGAAGGCGTTCAACCAGGAACCCGATGCTTGCTGGGAGTGCTACTCCTGCGTGAAGATTTGCCCCCAGGGCGCCATTGAAGCCCGTCCCTACGCCGACTTCGCCCCCATGGGCGGCACCAGCATCCCGCTGCGTTCCGGCGACGCCATCATGTGGACCATCAAGTTCCGCAACGGGAACATCAAGCGCTTCAAGTTCCCCATCCGGACCACCGCTGAAGGCTCCATCAAGCCCTATGAAGGTAAGCCCGAGCCCGGCGATTTGGAAAATGAACTGCTCTTCACCGAGACC…
NZ_JPIK01000013.1	Desulfonatronum thiodismutans MLF-1	MTTIPSKIAPQGVPIAEPEVVTIEKDVLIVGGGMAACGAAVEIKPWADKHGVSYIVVDKAALERSGAVAQGLSAINTYLGDNTPDDYVRMVRTDLMGVVREDLIFDLGRHVDDSVHLFEEWGLPCWVKEGEHNLDGAQAKAKGLSLRTGAKPVRSGKWQIMINGESYKVLVAEAAKNAIGQDNYLERIFVVKLLLDANTPNRVAGAVGFSLRENKVYVFKCNACLVASGGAVNVYRPRSVGEGKGRAWYPVWNAGSGYTLVAQAGGEMTMMENRFCPARFKDGYGPVGAWFLLFKAKAVNALGEDYCVTNDDMIKGYREKGYAKGHIIPTCLRNHMMLEEMQAGRGPIYMDTATALQTTFATLDKKQQKHLESEAWEDFLDMCVGQANLWACMNIEPEK…	ATGACCACAATTCCTTCAAAAATCGCACCCCAAGGGGTACCGATCGCTGAACCGGAAGTTGTTACGATCGAAAAAGACGTGCTGATCGTGGGCGGCGGTATGGCCGCTTGCGGCGCCGCCGTTGAGATCAAGCCTTGGGCCGACAAGCACGGCGTGAGCTACATCGTTGTGGACAAGGCCGCTCTGGAGCGCTCCGGCGCTGTTGCCCAGGGGTTGTCCGCCATCAACACCTACCTTGGCGACAACACCCCGGACGACTACGTACGCATGGTCCGCACAGACTTGATGGGCGTTGTCCGCGAAGACCTGATCTTCGACCTGGGCCGCCACGTTGACGATTCCGTGCACCTGTTCGAAGAGTGGGGCCTGCCCTGCTGGGTCAAAGAAGGCGAACACAAC…	MPTFVNPEKCDGCKGGEKTACMYICPNDLMILDAQEMKAFNQEPDACWECYSCVKICPQGAIEARPYADFAPMGGTSIPLRSGDAIMWTIKFRNGNIKRFKFPIRTTAEGSIKPYEGKPAPGDLENELLFTETELKKPAEVVNKKFEFTNTDYTQCWTEPTCGA	ATGCCTACTTTTGTCAATCCGGAGAAATGTGACGGTTGCAAGGGTGGTGAAAAGACAGCATGTATGTACATCTGTCCCAACGACCTGATGATCCTGGATGCCCAGGAAATGAAGGCGTTTAACCAGGAACCCGATGCTTGTTGGGAGTGCTACTCCTGCGTGAAGATCTGCCCCCAGGGCGCCATTGAAGCCCGCCCTTACGCCGACTTCGCCCCCATGGGCGGCACCAGCATCCCGCTGCGTTCCGGCGACGCCATCATGTGGACCATCAAGTTCCGTAACGGGAACATCAAGCGCTTCAAGTTCCCCATCCGGACCACGGCTGAAGGCTCCATCAAGCCTTACGAGGGCAAGCCCGCTCCCGGTGACCTGGAAAACGAACTGCTCTTCACCGAGACC…
EF442904.1	Desulfonauticus autotrophicus DSM 4206	MPQIPAKAKPKGLPLAEPEIVEIKTDVLLVGGGMGACGAAFEAKRWADKYGVKVLLVDKAALERSGAVAQGLSAINTYIGENDPDDYVRMVRTDLMGIVREDLIFDLGRHVDDSVHLFEEWGLPVWVTLEDGKRVDGATAKKKGLAIRNGAKPVRSGRWQIMINGESYKCIVAEAAKNALGEYREEDGKGTGYLERIFVVKLLLDANQPNRIAGAVGFSVRENKVYIFKTNAMLVACGGAVNVYRPRSTGEGMGRAWYPVWNAGSTYTLCSQVGAEMTMMENRFVPARFKDGYGPVGAWFLLFKAKATNAFGEDYCQTNREMLKQYEEKGYAHGPIIPTCLRNHMMLKEMQEGRGPIFMDTATALQKTFKTLDKKEQKHLEAEAWEDFLDMCVGQANLW…	ATGCCTCAGATTCCTGCTAAAGCCAAACCTAAGGGTTTACCCTTGGCTGAGCCTGAAATCGTAGAGATCAAAACCGATGTATTACTCGTCGGTGGTGGTATGGGTGCTTGTGGTGCTGCTTTTGAAGCCAAGAGATGGGCTGACAAATATGGCGTAAAAGTTCTCTTGGTAGATAAAGCTGCTTTGGAAAGATCTGGTGCTGTTGCTCAGGGTCTTTCTGCTATTAATACTTATATTGGTGAAAATGATCCTGATGATTATGTACGCATGGTTCGTACTGACCTTATGGGAATCGTTCGTGAAGACTTAATTTTTGACCTTGGTCGTCACGTTGATGATTCTGTTCATCTTTTTGAAGAATGGGGTCTTCCTGTTTGGGTTACCTTAGAAGATGGTAAG…	DLMILDPEEMKAYNQEPDACWECYSCVKICPQGAIEARPYADFAPMGGTSIPMRSASDIMWTIQFRNGNIKRFKFPIRTTDEGSIKPYEGKPEAGDLDNELLFTETELKQPKEVLGKKFEVANADYVETWVDPKV	GATCTNATGATCTTAGATCCTGAGGAAATGAAGGCTTACAACCAAGAACCTGATGCTTGCTGGGAATGTTATTCCTGCGTAAAGATTTGCCCTCAGGGTGCTATTGAAGCCCGTCCTTATGCTGACTTCGCTCCTATGGGCGGAACCAGTATTCCTATGCGCAGTGCTTCTGACATTATGTGGACCATTCAGTTCAGAAATGGTAACATCAAACGTTTTAAGTTCCCCATCAGAACTACTGATGAAGGCTCCATTAAACCTTATGAAGGTAAGCCAGAAGCTGGTGATTTAGATAATGAGCTTCTTTTTACTGAAACTGAACTCAAACAACCTAAGGAAGTATTAGGTAAGAAGTTTGAAGTTGCTAATGCTGATTATGTAGAGACTTGGGTTGATCCC…
NZ_AVAG01000038.1	Desulfonauticus sp. A7A	MPQIPAKAKPLGLPLAEPEIVEIKTDVLLVGGGMGACGAAFEAKRWADKYGVKVLLVDKAALERSGAVAQGLSAINTYLGENDPDDYVRMVRTDLMGIVREDLIFDLGRHVDDSVHLFEEWGLPVWVTLENGKRVDGAMAKKKGLAIRNGAKPVRSGRWQIMINGESYKCIVAEAAKNAIGEYREEDGKGTGYLERIFVVKLLLDANQPNRIAGAVGFSVRENKVYIFKCNAMLVACGGAVNVYRPRSTGEGMGRAWYPVWNAGSTYTLCSQVGAEMTMMENRFVPVRFKDGYGPVGAWFLLFKAKATNAFGEDYCQTNREMLKQYEEKGYAHGPIIPTCLRNHMMLKEMQEGRGPIFMDTATALQETFKTLDKKEQKHLEAEAWEDFLDMCVGQANLW…	ATGCCTCAGATTCCTGCTAAGGCCAAACCATTGGGTTTACCTTTGGCTGAGCCTGAAATTGTAGAAATCAAAACCGATGTTTTACTCGTCGGTGGTGGTATGGGTGCTTGTGGTGCTGCTTTTGAAGCCAAGAGATGGGCTGACAAATATGGCGTAAAAGTTCTCTTGGTTGACAAGGCTGCTTTGGAAAGATCTGGTGCTGTTGCTCAGGGTCTTTCTGCTATTAACACCTATCTTGGTGAAAACGATCCTGATGATTATGTACGCATGGTTCGTACTGACCTTATGGGAATCGTTCGTGAAGACTTGATTTTTGACCTTGGTCGTCATGTTGATGATTCTGTTCATCTTTTTGAAGAATGGGGTCTTCCTGTTTGGGTTACCTTAGAAAATGGTAAG…	MPTFVNPAKCDGCKGGEKTACMYICPNDLMILDPEEMKAYNQEPDACWECYSCVKICPQGAIEARPYADFAPMGGTSIPMRSASDIMWTIQFRNGNIKRFKFPIRTTDEGSIKPYDGKPEPGDLDNELLFTETELKQPKEVLGKKFEVANADYVETWVDPKYRK	ATGCCAACCTTTGTTAATCCAGCCAAGTGTGACGGCTGCAAGGGTGGAGAGAAAACTGCTTGCATGTACATCTGCCCCAATGACCTTATGATCTTAGATCCTGAGGAAATGAAGGCTTACAACCAAGAACCTGATGCTTGTTGGGAATGTTATTCCTGCGTAAAGATTTGCCCTCAGGGTGCTATTGAAGCCCGTCCTTATGCTGACTTCGCTCCTATGGGCGGAACCAGTATTCCTATGCGCAGTGCTTCTGACATTATGTGGACCATTCAGTTCAGAAATGGTAACATCAAACGCTTTAAATTCCCCATCAGAACCACTGATGAAGGTTCCATCAAGCCTTATGATGGAAAGCCTGAACCAGGTGATTTAGACAATGAACTTCTTTTCACTGAGACT…
IMG Submission ID: 64555	Desulfonauticus submarinus DSM 15269	MPQIPAKAKPLGLPLAEPEVVELTTDVLLVGGGMGCCGAAFEAKRWADKYGVKVLLVDKAALERSGAVAQGLSAINTYLGENTPDDYVRMVRTDLMGIVREDLIFDLGRHVDDSVHLFEEWGLPLWVQTDEGKRLDGAQAKKKGLQVRNGAKPVRSGRWQIMINGESYKCIVAEAAKNALGEFREEDGKATGYIERLFIVKLLLDANVPNRIAGAVGFSLRENKVYIIKCNAMLVACGGAVNIYRPRSTGEGMGRAWYPVWNAGSTYTLCSQVGAEMTMMENRFVPARFKDGYGPVGAWFLLFKAKATNAKGEDYCQTNRDMLKQYEEKGYAHGPVIPTCLRNHMMLKEMKEGRGPIFMDTATALQETFKTLDKKEQKHLEAEAWEDFLDMCVGQANLW…	ATGCCTCAGATTCCTGCTAAGGCCAAACCATTAGGGTTGCCTTTGGCTGAACCCGAAGTTGTAGAATTGACAACCGACGTATTGCTCGTCGGTGGTGGTATGGGTTGTTGTGGTGCTGCTTTTGAGGCCAAAAGATGGGCTGATAAATATGGTGTAAAAGTTCTTTTGGTAGATAAGGCTGCTTTAGAAAGATCTGGTGCTGTTGCTCAGGGTCTTTCTGCTATTAATACTTATTTAGGCGAAAATACTCCTGATGATTATGTTCGCATGGTAAGAACTGACTTGATGGGTATTGTTCGTGAAGACCTTATCTTTGATCTTGGTCGTCACGTTGATGATTCTGTTCATCTTTTTGAAGAATGGGGTCTTCCTCTCTGGGTTCAAACCGATGAAGGTAAA…	MPTFVNPAKCDGCKGGEKTACMYICPNDLMILDPEEMKAYNQEPDACWECYSCVKICPQGAIEARPYADFAPMGGTSIPMRSASDIMWTIQFRNGNIKRFKFPIRTTDEGSIKPYEGKPEAGDLDNELLFTETELKKPIEVLGKKYEVANADLVETWVDPKFRK	ATGCCAACCTTTGTTAATCCAGCCAAATGTGACGGCTGCAAGGGTGGAGAAAAGACTGCTTGTATGTACATCTGCCCCAATGATCTTATGATCTTGGATCCTGAGGAAATGAAAGCTTATAACCAAGAACCTGATGCTTGCTGGGAATGTTATTCCTGCGTAAAGATTTGTCCTCAGGGTGCTATTGAGGCTCGTCCTTATGCTGACTTTGCTCCTATGGGTGGTACTAGTATTCCTATGCGCAGTGCTTCTGACATTATGTGGACAATTCAATTTAGAAACGGCAACATTAAGCGTTTCAAATTCCCTATCAGAACCACTGATGAAGGTTCTATCAAGCCTTATGAAGGAAAACCTGAAGCAGGCGATTTAGATAATGAGCTTCTTTTCACTGAGACT…
IMG Submission ID: 1013	Desulfonema limicola Jadebusen	MALPNKPLGELKAVRDPEVDEREVDILIVGGGMAACGTAFEIKKWAGDKKVLLCDKAAMERSGAVAQGLSAINTYIGSNTPDDYVRMVRNDLMGLVREDLIFDLGNHVDDSVHLFEEWGLPVWKKTEDGKNLDGKKGLKAGTLKAGATPVRTGKWQIMINGESYKRIVAEAAKLALGEDNIIERCFIVELLLDANEENRIAGAVGFSVRENKVYIIKAKTMMVACGGAVNIYQPRSVGEGKGRAWYPVWNAGSTYTMCMKVGGELSMMENRFTPARFKDGYGPVGAWFLLFKAKALNGLGENFAASDAAKAELEKYAPYGTAAITPTCLRNHLMLFEMKEGRGPILMDTVTALATLGETMDKKELKHLESEAWEDFLDMTCGQANLWCAQNCEPEKKNS…	ATGGCATTACCGAATAAACCTTTGGGAGAACTTAAAGCTGTTAGGGATCCGGAAGTTGACGAGCGTGAGGTTGACATTCTTATCGTTGGTGGTGGTATGGCTGCCTGCGGTACAGCATTTGAAATTAAAAAATGGGCAGGCGACAAGAAAGTTCTGCTTTGCGACAAAGCCGCTATGGAACGCAGTGGTGCTGTAGCTCAGGGTCTTTCTGCTATCAATACATATATTGGAAGCAATACCCCTGATGACTATGTTCGCATGGTCCGCAACGACTTGATGGGTCTGGTTCGTGAAGACCTTATTTTTGATCTTGGAAACCATGTTGATGATTCTGTTCATCTGTTTGAAGAATGGGGTCTGCCTGTATGGAAAAAAACCGAAGACGGTAAAAACCTGGAC…	MPSFVIQEKCDGCKGGDKTACMYICPNDLMVLDSNAMKAYNQEPDQCWECFSCVKICPTQAIEVRGYADFVPLGSSIMPMMGTEDVMWTCKFRNGLIKRFKFPIRTTPEGQANAYADLQGKDLDSELLSTEETDGYTLKTPIATV	ATGCCAAGTTTTGTAATTCAGGAAAAATGTGACGGCTGCAAGGGCGGCGACAAGACAGCTTGTATGTACATCTGCCCCAATGATCTGATGGTTCTGGATTCTAATGCAATGAAAGCTTACAACCAGGAACCGGATCAGTGCTGGGAATGTTTCTCTTGCGTAAAAATTTGCCCCACCCAGGCTATTGAAGTTAGAGGCTATGCCGACTTCGTACCGCTGGGAAGCAGCATTATGCCTATGATGGGTACCGAGGATGTTATGTGGACATGTAAGTTCAGAAACGGACTTATCAAACGCTTTAAATTCCCCATTCGTACTACTCCAGAAGGCCAGGCAAATGCTTATGCTGATTTGCAGGGTAAAGATCTTGACAGTGAACTGCTTTCCACTGAAGAGACA…
EF442926.1	Desulfonema magnum Montpellier	MALPNKALGEIKAVRDPEVEEREVDILIVGGGMAACGTAFEVKKWMDDGQSVLLCDKAAMERSGAVAQGLSAINTYIGENTPDDYVRMVRNDLMGLVREDLIFDLGCHVDDSVHLFEEWGLPVWKKDDKGKNLDGKKGLKLGTLKSGAAPVRTGKWQIMINGESYKRIVAEAAKLALGEENILERVFIVELLLDANKENQIAGAVGFSVRENKVFIIKCKTMMVACGGAVNIYQPRSVGEGKGRAWYPVWNSGSTYTLCMRVGAELSMMENRFTPARFKDGYGPVGAWFLLFKAKALNGLGESFAGSDAAKAELEKYAPYGTAAITPTCLRNHLMLFEMKEGRGPILMDTVTALAELGKTMDKKELKHLESEAWEDFLDMTCGQANLWCATNTEPEKKN…	ATGGCATTACCGAACAAAGCTTTGGGCGAAATTAAGGCTGTAAGAGATCCGGAAGTTGAGGAGCGTGAGGTTGATATTCTGATCGTGGGCGGTGGTATGGCTGCCTGCGGTACTGCTTTTGAAGTCAAAAAATGGATGGATGACGGACAGTCTGTTCTGCTGTGTGACAAAGCGGCTATGGAACGTAGCGGTGCTGTTGCCCAGGGCCTCTCAGCTATCAATACATATATTGGCGAAAATACTCCGGATGATTATGTCCGCATGGTCCGTAACGACCTGATGGGCCTTGTCCGTGAAGACCTGATCTTTGATCTGGGCTGTCATGTGGATGACTCTGTTCATCTGTTTGAGGAATGGGGACTTCCTGTATGGAAAAAAGATGACAAGGGTAAAAACCTG…	ICPNDLMVLDPNAMKAYNQEPDQCWECFSCVKICPTQAIEVRGYSDFVPLGTSVMPMLGTEDVMWTCKFRNGTVKRFKFPIRTTAEGQANAYADLKGKDIESQLLSTEESEGRELPKPIATV	ATATATGCCCCAACGATCTCATGGTTCTGGATCCGAACGCAATGAAGGCTTACAATCAGGAGCCGGATCAGTGCTGGGAATGTTTCTCCTGCGTAAAAATTTGCCCGACCCAGGCAATCGAAGTAAGAGGTTATTCTGACTTTGTGCCGCTGGGAACCAGTGTAATGCCGATGCTGGGTACCGAAGATGTTATGTGGACCTGTAAGTTCAGAAACGGTACTGTAAAACGCTTTAAGTTCCCCATCCGTACAACAGCTGAAGGACAGGCCAATGCTTATGCGGATCTGAAAGGAAAAGACATCGAAAGTCAGTTGCTTTCAACTGAAGAATCCGAAGGCAGGGAACTTCCGAAACCCATTGCAACTGTCTAA
FJ548988.1	Desulfopila aestuarii MSL86	MALPNKPKGELVAVVNPEVVEHDVDVLIVGGGMAACGAAFEIKKWAPADMKIMLVDKASLERSGAVAQGLSAINTYIGENPIESYVKMVRNDLMGVVREDLIYDCGRHVDESVKLFEEWGLPIWKKDADGENLDGAKPAPTLRESGQPVRTGKWQIMINGESYKCIVAEPAATALGSENILERVFIVKMLLDKNKPNQVAGAVGFSTRENKVHVFRCKAALVACGGAVNIFRPRSTGEGKGRAWYPVWNAGSTYTMCAQVGATLTMMENRFTPARFKDGYGPVGAWFLLFKAKVANGLGEFYANGDAAKEELKKFMPYGASPVTPTCLRNHLMINELKEGRGPIYMATDVALNAFLDDRRAAGMDEKNLKKFWKHLESEAWEDFLDMSVGQAGLWAGMN…	ATGGCATTACCGAATAAACCAAAAGGTGAGTTAGTTGCCGTGGTGAATCCTGAGGTTGTAGAGCATGATGTAGATGTTCTCATCGTCGGCGGTGGTATGGCTGCTTGTGGAGCTGCTTTCGAGATCAAGAAGTGGGCTCCTGCTGATATGAAAATCATGCTCGTAGACAAAGCTTCCCTCGAGCGTTCTGGTGCTGTTGCCCAGGGTCTTTCCGCTATCAACACCTACATCGGTGAGAATCCGATTGAGAGCTACGTCAAGATGGTTCGTAACGACCTGATGGGCGTTGTTCGTGAGGACCTTATCTACGATTGTGGTCGTCACGTAGATGAGTCTGTTAAGCTGTTCGAAGAGTGGGGCCTGCCTATCTGGAAGAAAGATGCAGACGGCGAGAACCTT…	EMRPYNQEPDACWECYSCVKICPQGAIFVRGYDDFVPMGGQVHPMRSADSIMWTVKFRNGAIKRFKFPVRTTAEGAANGYVGQTGANLDDECLLLESNLPTPNK	GAGATGAGGCCTTACAATCAGGAGCCGGATGCATGCTGGGAGTGCTACTCCTGTGTTAAGATTTGCCCACAGGGTGCGATTTTTGTTCGTGGTTATGACGACTTCGTTCCGATGGGTGGTCAGGTTCATCCGATGCGTAGTGCCGATTCCATTATGTGGACCGTAAAGTTCCGTAATGGCGCTATCAAGCGTTTTAAATTCCCGGTACGTACCACCGCTGAGGGTGCTGCAAATGGTTATGTTGGCCAGACCGGCGCTAACCTTGACGACGAATGCCTGCTTCTCGAAAGCAATCTTCCTACCCCCAATAAGTAA
FJ548989.1	Desulfopila inferna JS_SRB250Lac	MAYQNNPKGEMKAVVNPEVVEHDVDVMIIGGGMTACGAAFEIKKWHLKDLKIVLVDKASLERSGAVAQGLSAINTYIGENPIENYVKMVRNDLMGVVREDLIYDCGRHVDESVKLFEEWGLPIWKKDDKGENLDGAKPAPTLREGGTPVRTGKWQIMINGESYKCIVAEPAATALGADNIIERVFIVKLLLDKNKPNQIAGAAGFSTRENKVHVFRCKAALIACGGAVNIFRPRSTGEGKGRAWYPVWNAGSTYTLAAEVGATLTMXENRFTPARFKDGYGPVGAWFLLFKAKVSNGLGEFYANSDAVKDELEKFMPYGGSAVTPTCLRNHLMINELRAGRGPIYMATDVALNAFLDERKEAGMDEKSLKKFWKHLESEAWEDFLDMSVGQAGLWAGMN…	ATGGCATACCAAAATAACCCGAAAGGTGAAATGAAAGCCGTAGTCAATCCAGAAGTCGTTGAGCATGACGTGGATGTCATGATCATCGGTGGTGGTATGACTGCCTGTGGCGCTGCTTTTGAGATCAAGAAGTGGCACCTGAAAGATCTGAAGATCGTTCTTGTAGATAAGGCGTCTTTGGAGCGCTCCGGTGCTGTAGCTCAGGGCCTTTCTGCTATTAACACCTACATCGGTGAGAACCCGATTGAGAACTATGTGAAAATGGTTCGCAACGATCTCATGGGCGTTGTTCGTGAAGATCTCATCTATGACTGTGGCCGCCACGTAGACGAATCGGTTAAGCTTTTCGAGGAATGGGGACTTCCAATTTGGAAGAAAGACGATAAAGGCGAGAACCTC…	PDRLLYICPNDLMVLNVEEMLAYNQEPDACWECYSCVNICPQGAIFVRGYHDFVPMGGQVHPMRSSDSIMWTVKFRNGAMKRFKFPIRTTAEGAANGYVGEKGASLDDECLLLEADLPTPK	ATCCAGATCGCCTGCTGTACATCTGTCCNAACGATCTGATGGTTTTGAACGTTGAAGAGATGCTGGCTTATAATCAAGAGCCCGACGCATGCTGGGAATGCTATTCCTGCGTTAATATTTGTCCGCAGGGTGCGATCTTTGTACGTGGATACCATGACTTCGTACCAATGGGTGGGCAGGTACACCCAATGAGGTCTTCCGATTCCATTATGTGGACGGTCAAGTTCCGTAATGGCGCGATGAAACGCTTTAAGTTCCCCATCCGCACAACGGCAGAAGGTGCCGCTAATGGCTATGTAGGTGAAAAGGGTGCAAGTCTGGATGACGAATGTCTGCTTCTTGAGGCCGATCTTCCAACTCCTAAGTAA
BDFE00000000.1	Desulfoplanes formicivorans Pf12B	MPRIPVKEEPRGIALAEPTVEEKEVDILLVGGGMGCCGAAVEAVRWADKVGGDIKIFLVDKAALERSGAVAQGLSAINTYMGKNDPDDYVRMVRTDLMHLVRDDLIFDVGRHVDNSVKMFEEWGLPIWIRDDDGKILNGAKAKAKGKSLRNGDAPVNEGKWQIMINGESYKCIVAEAAKNALGEDRYMERMFIVKLLLDANEPNRIAGAVGFSVRENKVVLFKTNAMLVACGGAVNVYRPRSTGEGLGRAWYPVWNAGSTYTMCAQVGAEMTMMENRFVPCRFKDGYGPVGAWFLLFKAKATNAFGEDYCVKNAAMLAPYEKRGYAKGNIIPTCLRNHMMLREMRDGRGPIYMDTATALQTTFSTMTEPEQKQLEAEAWEDFLDMCVGQANLWAAMNIE…	ATGCCTCGTATTCCTGTAAAAGAAGAGCCCAGAGGGATCGCTCTCGCTGAGCCTACTGTTGAAGAAAAGGAAGTCGATATCCTGCTGGTTGGTGGTGGTATGGGTTGCTGTGGCGCGGCTGTTGAAGCCGTTCGCTGGGCCGACAAGGTCGGTGGCGACATCAAGATTTTCCTCGTGGACAAGGCTGCCCTTGAACGCTCCGGTGCTGTTGCTCAGGGTCTGTCCGCCATCAACACCTACATGGGCAAGAACGATCCCGATGACTACGTCCGCATGGTCCGTACCGACCTCATGCACCTGGTTCGCGACGACTTGATTTTTGACGTCGGCCGTCACGTTGATAACAGCGTCAAGATGTTCGAAGAATGGGGTCTGCCCATCTGGATTCGTGACGACGAC…	MPTYVNPEKCDGCKGGEKTACMYVCPNDLMILDPDEMKAYNQEPEGCWECYSCVKICPQGAITARPYADFAPMGGTSIPMRSAEDIMWTIQFRNGQVKRFKFPIRTTPEGSIKPYEGKPEGSDLEDSLMFNETEIVTPKEVLNKKFDVEEADLSETWVSAAHK	ATGCCAACCTATGTAAACCCGGAAAAGTGTGACGGCTGTAAGGGCGGCGAAAAGACTGCCTGCATGTACGTCTGCCCCAACGATCTGATGATTCTCGATCCTGACGAGATGAAGGCTTACAACCAGGAACCCGAGGGTTGCTGGGAATGTTATTCCTGCGTCAAGATCTGTCCCCAGGGCGCGATCACTGCTCGTCCTTATGCCGACTTCGCACCCATGGGTGGTACCTCCATCCCCATGCGGAGCGCTGAAGACATCATGTGGACCATTCAGTTCCGCAATGGTCAGGTAAAACGTTTCAAATTCCCCATCCGGACCACTCCCGAAGGTTCCATCAAGCCTTATGAAGGGAAGCCCGAAGGCAGTGACCTCGAAGACAGCCTCATGTTCAACGAGACC…
NZ_AUEY00000000.1	Desulforegula conservatrix DSM 13527	MALPNKAQGELKCIEAPEIVEKEVDVLIVGGGMAACGTAFEIKKWADDNTKILLVDKAAMERSGAVAQGLSAINTFIGDNAIDDYVRMVRNDLMGIVREDLIFDLGRHVDDSVHLFEEWGLPIWKKDEANKNLDGKQGLKLGTLKAGAKPVRTGKWQIMINGESYKRIVAEAAKKALGEENILERVFIVELLNDKNEPNRIAGAVGFSTRENKVYYIKANAVMVACGGAVNIYQPRSVGEGKGRAWYPVWNAGSTYTMALRAGAELSMMENRFTPARFKDGYGPVGAWFLLFKAHLENSMGENYATAQSSKDELAKYAPYGTAPITPTCLRNHLMLFEMKAGRGPIMMVTSKALQKLGETMDKKELKHLEAEAWEDFLDMTCGQANLWCATNTEPEKKD…	ATGGCTTTACCAAACAAGGCACAAGGCGAACTCAAGTGTATTGAGGCTCCTGAAATAGTTGAAAAAGAAGTTGACGTACTCATCGTCGGCGGCGGTATGGCAGCTTGCGGTACTGCTTTTGAAATAAAGAAATGGGCAGATGACAACACGAAGATCCTTCTTGTTGACAAAGCTGCTATGGAAAGATCAGGCGCTGTTGCTCAGGGCCTTTCCGCTATCAACACCTTCATTGGTGACAACGCAATCGACGACTACGTACGTATGGTTCGTAACGACCTTATGGGTATCGTTCGCGAAGACCTTATTTTCGACCTTGGCCGTCACGTTGATGACTCTGTTCATCTTTTCGAAGAATGGGGACTCCCAATCTGGAAAAAAGACGAAGCAAACAAGAACCTT…	MPSFVIAEKCDGCKGGEKTACMYICPNDLMVLDPTAMKAYNQEPDACWECFSCIKICPNQAIGVRGYSDFVPMGSDLVPMMGTEDIMWTCKFRNGVIKRFKFPIRTTSEGSANAYLGAKGKDLESELLFNEEAEGVTLAAPKEPAVWKK	ATGCCAAGTTTTGTAATTGCAGAAAAATGTGACGGCTGCAAAGGCGGAGAAAAAACTGCATGCATGTACATTTGCCCCAACGACCTTATGGTTCTTGATCCAACAGCCATGAAGGCTTACAATCAGGAGCCAGATGCATGCTGGGAGTGTTTTTCCTGCATTAAAATTTGTCCAAACCAGGCGATCGGTGTACGTGGATACTCAGACTTCGTACCAATGGGTTCCGACCTTGTTCCAATGATGGGTACTGAAGACATCATGTGGACCTGTAAGTTCCGTAATGGCGTTATCAAACGCTTCAAGTTCCCAATCAGAACCACTTCTGAAGGTTCAGCTAACGCATACCTTGGCGCAAAAGGCAAGGATCTCGAAAGCGAACTTCTTTTCAATGAAGAAGCA…
EF442950.1	Desulforhabdus sp. BKA11	MPNFETVVVDTDLLIIGGGMSACGATFEAAYWAKKHGLKVTVVDKAAMDRSGAVAMGLSAINQYIGYAKGKNTLEDYVKYVRQDLMGISREDLVYDIARHVDSSVHLFEKWGLPIWKDEKGEYVHEGRWQIMINGESYKVIVAEAAKNAMNEAGFKDWLYERVFIVEPLMDGDKCIGGVGFSVREDKFYVFKAKATIAMMGGAVHVFRPRSVGEGLGRAWYPPWNSGSTAYFTIKAGAEMTCQEVRFIPVRFKDGYGPVGAWFLLFKSRATNALGEEYMVTRANELPNWAPYGLAKPIPANLRNWLGMEDIMAGKGPIYMRTEEAIANLAAKYKDDPKAFKKKMKELEAEAWEDFLDMTISQGLLWAGSNIQPEEKSSEIAPAEPYFIGSHSGASGAWV…	ATGCCTAATTTTGAAACCGTAGTCGTCGATACCGATCTTCTGATCATTGGCGGTGGTATGTCCGCCTGTGGCGCTACCTTCGAAGCTGCTTACTGGGCAAAAAAACATGGTCTGAAGGTAACCGTGGTTGATAAGGCAGCTATGGACCGTTCCGGCGCTGTTGCTATGGGTCTTTCCGCCATCAACCAGTACATTGGCTACGCCAAGGGCAAGAACACCCTTGAAGATTACGTAAAATACGTACGTCAGGACCTCATGGGCATCTCCCGTGAAGACCTGGTATATGATATCGCACGCCACGTTGACTCTTCCGTTCATCTTTTTGAAAAATGGGGTCTTCCCATCTGGAAAGATGAAAAGGGCGAGTATGTTCATGAAGGCCGCTGGCAGATCATGATC…	KEKMKGYNRAPEMCWECYNCVKICPQQAIDVRAYADFVPMGASVVPLRGSEDIMWTVKFRNGQVKRFKFPIRTTPEGKANPLAGYATGTDDIKSPILCTEPASTGQDTLPTLK	AAAGAGAAAATGAAAGGTTACAACCGCGCTCCCGAAATGTGCTGGGAATGCTACAATTGCGTTAAGATCTGTCCCCAGCAGGCCATTGACGTACGCGCCTACGCCGACTTCGTTCCTATGGGAGCTTCAGTGGTGCCCCTCCGTGGTTCCGAAGACATTATGTGGACCGTTAAGTTCCGTAACGGCCAGGTAAAACGCTTCAAGTTCCCCATCCGGACCACCCCGGAAGGCAAGGCGAATCCTTTGGCAGGGTATGCAACGGGTACGGATGACATCAAGAGCCCCATCCTCTGTACCGAACCTGCTTCTACTGGCCAGGATACCCTTCCCACCCTGAAGTAA
EF442951.1	Desulforhabdus sp. DDT	MPNFETVVVDTDLLIIGGGMSACGATFEAAYWAKKNGLKVTVVDKAAMDRSGAVAMGLSAINQYIGYGKGKNTLEDYVKYVRQDLMGISREDLVYDIARHVDSSVHLFEKWGLPIWKDEKGEYVHEGRWQIMINGESYKVIVAEAAKNAMNEAGFKDWLYERVFIVEPLMDGDRCVGGVGFSVRENKFYVFKAKATIAMMGGAVHVFRPRSVGEGLGRAWYPPWNSGSTAYFTIKAGAEMTCQEVRFIPVRFKDGYGPVGAWFLLFKSRATNAMGEEYMVTRAGELPKWAPYGLAKPIPANLRNWLGMEDLLSGKGPIYMRTEEAIANIAAAYKDDPKGFKKKMKELEAEAWEDFLDMTISQALLWAGSNIQPEEKASEIAPAEPYFIGSHSGASGAWV…	ATGCCTAATTTTGAAACCGTAGTTGTCGATACCGATCTTCTGATCATTGGCGGTGGTATGTCCGCCTGTGGCGCTACCTTCGAAGCCGCTTATTGGGCAAAGAAGAATGGCCTTAAGGTAACCGTGGTTGACAAGGCAGCTATGGATCGTTCCGGCGCCGTTGCCATGGGTCTTTCCGCCATCAACCAGTACATCGGCTATGGCAAGGGCAAGAACACCCTGGAAGACTACGTCAAGTATGTGCGTCAGGACCTCATGGGCATTTCCCGTGAAGATCTGGTATACGACATCGCGCGTCACGTCGACTCCTCCGTGCATCTTTTCGAAAAATGGGGCCTCCCCATCTGGAAAGATGAAAAGGGCGAGTATGTGCATGAAGGCCGCTGGCAGATCATGATC…	LMVLDKEKMKGYNRAPEMCWECYNCVKICPQQAIDVRAYADFVPMGASVVPLRGSEDIMWTVKFRNGQVKRFKFPIRTTPEGKANPLAGYATGTEDIKSPVLCTEPASTGQDTLPTLKK	TTGATGGTGCTCGATAAAGAGAAAATGAAAGGTTACAACCGCGCACCTGAAATGTGCTGGGAATGCTACAACTGCGTCAAGATCTGCCCCCAGCAGGCTATTGACGTACGCGCTTATGCCGACTTCGTTCCTATGGGAGCTTCAGTGGTGCCCCTCCGTGGTTCCGAAGACATTATGTGGACCGTTAAGTTCCGCAACGGCCAGGTAAAACGCTTCAAGTTCCCCATCCGGACCACACCGGAAGGCAAGGCAAATCCATTGGCAGGGTATGCGACGGGTACGGAAGACATCAAGAGCCCCGTTCTCTGTACAGAGCCTGCTTCTACCGGCCAAGACACCCTTCCCACCCTGAAGAAGTAA
HQ188930.1	Desulfosarcina cetonica DSM 7267	MALPNKPVGELKAVRDPEVVEKEVDVLIVGGGMAACGTAFEVKKWMKDDQTVLLCDKAAMERSGAVAQGLSAINTFVGDNAKEDYVRMVRNDLMGLVREDLIFDLGCYVDDSVYLFEEWGLPVWKKDEAGKNMDGKKGQKMGTLKSGAQPVRTGKWQIMINGESYKRIVAEAAKLALGEDNIIERCFIVELLLDATVPNQIAGAVGFSVRENLVYIIKCKTMMVACGGAVNIYQPRSVGEGKGRAWYPVWNAGSTYTMAMKVGAELTMMENRFTPARFKDGYGPVGAWFLLFKAKTLNGLGEAFAGSDAAKAELEKYAPYGTAAITPTCLRNHLMLFEMKEGRGPIMMDTVTALAELGKTMDKKELKHLESEAWEDFLDMTCGQANLWCAQDCEPEKKN…	ATGGCATTACCTAATAAACCTGTGGGTGAACTCAAGGCTGTACGGGATCCCGAAGTTGTCGAGAAAGAAGTCGATGTCCTCATCGTTGGCGGTGGTATGGCTGCCTGCGGTACCGCATTTGAAGTCAAAAAATGGATGAAAGACGACCAAACCGTTCTGCTGTGCGACAAGGCTGCCATGGAGCGTTCCGGTGCCGTTGCCCAGGGTCTGTCCGCCATTAATACCTTTGTCGGCGACAATGCCAAGGAAGACTATGTTCGCATGGTGCGTAACGACCTGATGGGTCTGGTCCGCGAAGACCTGATCTTCGATCTGGGTTGCTATGTTGACGACTCTGTCTACCTGTTTGAAGAATGGGGACTCCCCGTTTGGAAAAAAGATGAAGCCGGCAAGAACATG…	AYNQEPDQCWECFSCVKICPTQAIEVRGYADFVPLGSSIMPMMGTEDVMWTCKFRNGLIKRFKFPIRTTPEGQANAYADLKGKDLESGLLSTQEADGVTIPTPQM	GCCTACAACCAGGAACCGGATCAGTGCTGGGAATGCTTTTCCTGCGTAAAGATCTGCCCCACCCAGGCCATCGAAGTGCGAGGCTATGCCGATTTCGTACCGCTGGGAAGCTCCATTATGCCCATGATGGGCACCGAGGACGTCATGTGGACCTGTAAGTTCAGAAATGGCCTTATCAAACGCTTCAAGTTCCCCATCCGGACCACCCCCGAAGGCCAGGCCAATGCCTATGCCGATCTTAAGGGCAAGGACCTCGAAAGCGGTCTGCTGTCCACCCAAGAAGCTGACGGCGTCACCATTCCGACCCCGCAGATGTAA
HQ188924.1	Desulfosarcina ovata oxyS1	MALPNKPVGELKAVRDPEVVEKEVDILIVGGGMAACGTAFEVKKWMKDGQSVLLCDKAAMERSGAVAQGLSAINTYVGENAVEDYVRMVRNDLMGLVREDLIFDLGCYVDDSVYLFEEWGLPVWKKDEAGKNMDGKKGQKMGTLKSGAQPVRTGKWQIMINGESYKRIVAEAAKLALGEDNIIERCFIVELLLDATVPNQIAGAVGFSVRENKVYIIKCKTMMIACGGAVNIYQPRSVGEGKGRAWYPVWNAGSTYTMAMKVGAELTMMENRFTPARFKDGYGPVGAWFLLFKAKTLNGLGEAFAGSDAAKKELEKYAPYGTAAITPTCLRNHLMLFEMKEGRGPIMMDTVTALAALGATMDKKELKHLESEAWEDFLDMTCGQANLWCAQDCEPEKKN…	ATGGCATTACCGAATAAACCTGTGGGTGAACTCAAGGCCGTCCGGGATCCCGAAGTTGTTGAGAAAGAAGTTGACATTCTCATCGTCGGCGGTGGTATGGCTGCCTGTGGTACCGCGTTTGAAGTCAAAAAATGGATGAAAGACGGTCAGAGTGTTCTGCTGTGCGACAAGGCCGCCATGGAGCGCTCCGGCGCCGTTGCCCAGGGTCTGTCCGCCATCAACACCTACGTCGGTGAAAATGCGGTTGAAGATTACGTCCGCATGGTCCGTAACGACCTGATGGGTCTGGTCCGCGAAGACCTGATCTTCGACCTGGGCTGCTATGTTGACGACTCCGTCTACCTGTTTGAAGAATGGGGACTCCCCGTTTGGAAAAAAGACGAAGCCGGAAAGAACATG…	QEPDQCWECFSCVKICPTQAIEVRGYADFVPLGSSIMPMMGTEDVMWTCKFRNGLIKRFKFPIRTTPEGQANAYADLKGKDLESPLLSTQEADGVTLPTPKM	CAGGAACCGGATCAGTGCTGGGAGTGCTTTTCCTGCGTAAAAATTTGCCCCACCCAGGCCATTGAAGTTCGCGGCTACGCCGATTTCGTACCGCTGGGAAGCTCCATCATGCCCATGATGGGCACCGAGGATGTCATGTGGACCTGTAAGTTCAGAAACGGCCTTATCAAACGCTTCAAGTTCCCCATCCGGACCACCCCCGAAGGCCAGGCCAATGCCTACGCAGACCTCAAGGGCAAGGACCTCGAAAGCCCTCTGCTGTCCACCCAGGAAGCTGACGGCGTCACCCTTCCGACCCCTAAAATGTAA
IMG Submission ID: 1012	Desulfosarcina variabilis Montpellier	MALPNKPVGELKAVRDPEVVEKEVDVLIVGGGMAACGTAFEVKKWLKDDQTVLLCDKAAMERSGAVAQGLSAINTYIGDNAKEDYVRMVRNDLMGLVREDLIYDLGCYVDDSVYLFEEWGLPVWKKSEDGKNMDGKKGQKMGTLKSGAQPVRTGKWQIMINGESYKRIVAEAAKLALGEDNIIERCFIVELLLDANVENQIAGAVGFSVRENLVYIIKCKTMMVACGGAVNIYQPRSVGEGKGRAWYPVWNAGSTYTMAMKVGAELTMMENRFTPARFKDGYGPVGAWFLLFKAKTLNGLGEAFAGSDAAKAELEKYAPYGTAAITPTCLRNHLMLFEMKEGRGPILMDTVTALATLGATMDKKELKHLESEAWEDFLDMTCGQANLWCAQDCEPEKKN…	ATGGCATTACCGAATAAACCTGTGGGTGAACTCAAGGCTGTACGGGATCCCGAAGTTGTCGAGAAAGAAGTTGACGTTCTCATCGTCGGCGGTGGTATGGCTGCCTGCGGTACCGCGTTTGAAGTCAAAAAATGGCTGAAAGACGATCAGACTGTTCTGCTGTGCGACAAGGCCGCCATGGAACGTTCCGGTGCTGTTGCTCAGGGTCTGTCCGCCATTAATACCTACATTGGCGACAATGCCAAAGAAGACTACGTACGCATGGTCCGTAACGACCTGATGGGTCTGGTTCGCGAAGATTTGATCTATGACCTGGGCTGCTATGTTGACGATTCCGTCTACCTGTTCGAAGAATGGGGACTCCCCGTTTGGAAAAAGAGCGAAGACGGAAAGAACATG…	MPSFVIQEKCDGCKGGDKTACMYICPNDLMVLDPNAMKAYNQEPDQCWECFSCVKICPTQAIEVRGYADFVPLGSSIMPMMGTEDVMWTCKFRNGLIKRFKFPIRTTPEGQANAYADLKGKDLESGLLSTQEADGVTIPTPQL	ATGCCAAGTTTCGTAATTCAGGAAAAATGTGACGGCTGCAAGGGTGGCGACAAAACCGCTTGCATGTACATTTGTCCCAACGACCTGATGGTGCTGGATCCCAACGCCATGAAAGCCTACAACCAGGAACCGGATCAGTGCTGGGAATGTTTTTCCTGCGTAAAGATCTGCCCCACCCAGGCTATCGAAGTTCGCGGTTACGCTGACTTTGTACCGCTGGGAAGCTCGATCATGCCCATGATGGGTACCGAAGATGTCATGTGGACCTGTAAGTTCAGAAACGGCCTTATCAAACGCTTTAAGTTCCCCATCCGGACCACCCCCGAAGGCCAGGCCAATGCCTATGCCGATCTCAAAGGCAAAGACCTCGAAAGCGGTCTGCTGTCCACCCAAGAAGCT…
NZ_ATUG00000000.1	Desulfospira joergensenii DSM 10085	MALPNKPVGELKAVRDPEVEKRDVDVLIIGGGMAACGTAFEIKKWADDDTKILLCDKAALERSGAVAQGLSAINTYIGENKPEDYVRMVRNDLMGIVREDLIFDLGRHVDDSVHLFEEWGLPVWKKTDDGKNLNGKQGMKAGTLKGGATPVRTGKWQIMINGESYKRIVAEAGKKALGEENILERCFIVELLNDKDDPSRVAGAVGFSVRENKVYIINAKVMMVACGGAVNIYQPRSVAEGKGRAWYPVWNAGSTYTMALRAGAELSMMENRFTPARFKDGYGPVGAWFLLFKAKTVNGIGENYAGSDDAKAELEKYAPYGTAAVTPTCLRNHLMMKEYKEGRGPIIMETSKALAALGETMSKKELKHLESEAWEDFLDMSVGQAGLWCATNTEPEKKD…	ATGGCATTACCTAACAAACCTGTCGGAGAACTCAAAGCTGTTAGAGATCCTGAGGTTGAGAAAAGAGACGTTGATGTTCTGATCATCGGTGGCGGTATGGCTGCCTGCGGAACTGCATTTGAGATCAAAAAATGGGCAGATGACGACACAAAGATCCTGCTCTGCGACAAAGCCGCCCTGGAAAGGTCCGGCGCAGTCGCCCAGGGTCTGTCTGCAATCAACACCTATATCGGTGAAAACAAACCCGAAGATTATGTCCGTATGGTCAGAAACGACCTTATGGGTATCGTTCGTGAAGACCTGATCTTTGACCTGGGCCGTCACGTTGACGATTCAGTTCATCTTTTCGAAGAATGGGGACTTCCCGTATGGAAAAAAACCGATGACGGTAAAAACCTC…	MPSFVIAEKCDGCKGGDKTACMYICPNDLMVLDPNEMKAYNQEPDQCWECYSCVKICPSQAIEVRGYSDFVPMGASVVPMMGTEDVMWTCKFRNGVVKRFKFPIRTTPEGEANSYDDLKGKDLNSGLLSTEEADGYELKAPTELA	ATGCCATCTTTTGTAATTGCAGAAAAATGTGACGGCTGCAAAGGTGGGGACAAAACAGCATGTATGTACATCTGCCCCAATGACCTGATGGTTCTTGATCCCAACGAAATGAAAGCATACAACCAGGAACCCGATCAGTGCTGGGAATGCTATTCTTGCGTAAAAATTTGTCCTTCCCAGGCCATTGAAGTCAGAGGATACTCCGACTTTGTACCCATGGGAGCTTCTGTTGTGCCCATGATGGGTACCGAGGATGTGATGTGGACCTGTAAGTTTAGAAACGGCGTTGTAAAACGCTTTAAGTTCCCCATCAGAACCACTCCCGAAGGTGAGGCCAACTCTTATGATGACCTCAAAGGTAAAGATCTTAACAGCGGCCTGCTCTCCACTGAAGAGGCA…
NZ_LDZY01000009.1	Desulfosporosinus acididurans M1	MPMNFETVEVTTDLLIIGGGMGACGAAVEAAYWGKKHGLKVTLVDKASMPRSGAVGMGLSAINLYVGLAEGRNTVQDYVRYVKGDMMGIARDDLVANIARHVDSSVHMFEKWGLPLWKDEEGNYVHEGKWQLMISGESYKVIVAEAAKNALGEENIYERVFITEPLLKDGKCVGAVGFSVRENKFYVFKAKATLCAMGGTVGVFKPKSTGEGAGRSWYPPFSTGSSAYFTMKAGAEMSSQEVRFVPIRFKDAYGPVGAWFLLFKSRATNAMGENYMETRADELKKFGVYGSIKPIPANLRNHLGLLDVQEGKGPLFMRTEEAIANLAKAYEGDEKAFKKKMKSLENEAWEDFLDMTIAQALLWAATNVQPEERSSEIAAAEPYFISSHSGSSGAWISGP…	ATGCCAATGAACTTTGAAACGGTAGAAGTAACAACCGACCTTCTCATCATCGGAGGCGGAATGGGAGCCTGCGGTGCAGCTGTAGAAGCAGCTTACTGGGGCAAAAAACACGGACTTAAAGTAACCTTAGTTGATAAAGCATCAATGCCGCGTTCCGGTGCTGTCGGAATGGGATTGTCCGCAATCAACCTTTATGTTGGACTTGCTGAAGGCAGAAATACAGTCCAAGACTATGTTCGCTATGTTAAAGGCGATATGATGGGAATTGCCCGTGATGACTTGGTCGCTAACATCGCTCGTCACGTAGACAGCTCCGTGCATATGTTTGAAAAATGGGGCCTTCCTTTATGGAAAGATGAAGAAGGCAACTATGTGCACGAAGGTAAATGGCAACTGATG…	MPSFVIAEKCDGCKGQDKTACMYACPNDLMFLDKERMKAVNLDPSQCWECLCCVKACPQQAMDLRGYADFVPLGASCVPLRGSDSIMWTVKFRNGMTKRFKFPIRTTEEGSAVPDGGFVEENTDINSLNLFSEPSSLKLPAVWTYKK	ATGCCAAGTTTTGTAATTGCAGAAAAGTGTGACGGATGCAAAGGGCAGGATAAAACAGCTTGTATGTATGCATGCCCAAATGACCTGATGTTTTTAGACAAGGAAAGAATGAAAGCTGTAAATCTAGATCCTAGTCAATGCTGGGAGTGCTTGTGCTGTGTTAAAGCTTGCCCGCAGCAAGCTATGGACCTTCGTGGTTATGCAGATTTCGTTCCCCTCGGCGCTTCTTGTGTACCTCTCCGTGGTTCGGACAGCATCATGTGGACTGTTAAATTCCGCAATGGCATGACTAAACGCTTTAAATTCCCCATCCGTACAACTGAAGAAGGCTCCGCTGTTCCTGATGGTGGTTTCGTTGAAGAAAACACTGATATCAACAGTTTAAATCTGTTCAGTGAA…
NZ_LDZY01000009.1	Desulfosporosinus acididurans M1	MPMNFETVEVTTDLLIIGGGMGACGAAVEAAYWGKKHGLKVTLVDKASMPRSGAVGMGLSAINLYVGLAEGRNTVQDYVRYVKGDMMGIARDDLVANIARHVDSSVHMFEKWGLPLWKDEEGNYVHEGKWQLMISGESYKVIVAEAAKTALGEENIYERVFITEPLLKDGKCVGAVGFSVRENKFYVFKAKATLCAMGGTVGVFKPKSTGEGAGRSWYPPFSTGSSAYFTMKAGAEMSSQEVRFVPIRFKDAYGPVGAWFLLFKSRATNAMGENYMETRADELKKFGVYGSIKPIPANLRNHLGLLDVQEGKGPLFMRTEEAIANLAKAYEGDEKAFKKKMKSLENEAWEDFLDMTIAQALLWAASNVQPEERSSEIAAAEPYFISSHSGSSGAWISGP…	ATGCCAATGAACTTTGAAACAGTAGAAGTAACAACCGACCTTCTCATCATCGGAGGCGGAATGGGAGCCTGCGGCGCAGCTGTAGAAGCAGCTTACTGGGGCAAAAAACACGGACTTAAAGTAACCTTAGTTGATAAAGCATCAATGCCGCGTTCCGGTGCTGTCGGAATGGGATTGTCCGCAATCAACCTTTATGTTGGACTTGCTGAAGGCAGAAATACAGTCCAAGACTATGTTCGCTATGTTAAAGGCGATATGATGGGAATTGCCCGTGATGACTTGGTCGCTAACATCGCTCGTCACGTAGACAGCTCCGTGCATATGTTTGAAAAATGGGGCCTTCCTTTATGGAAAGATGAAGAAGGCAACTATGTGCACGAAGGCAAATGGCAACTGATG…	MPSFVIAEKCDGCKGQDKTACMYACPNDLMFLDKERMKAVNLDPSQCWECLCCVKACPQQAMDLRGYADFVPLGASCVPLRGSDSIMWTVKFRNGMTKRFKFPIRTTEEGSAVPDGGFVEDNTDINSIELFTEPSSMKMPVWTYKK	ATGCCAAGTTTTGTAATTGCAGAAAAGTGTGACGGATGCAAAGGGCAAGATAAAACAGCTTGCATGTATGCATGCCCAAATGACCTGATGTTTTTAGACAAAGAAAGAATGAAAGCTGTAAACCTAGACCCTAGCCAATGCTGGGAGTGCTTATGCTGCGTTAAAGCTTGCCCGCAGCAAGCTATGGACCTTCGTGGTTATGCAGATTTCGTTCCCCTCGGCGCTTCTTGTGTACCTCTCCGTGGTTCGGACAGCATCATGTGGACAGTTAAATTCCGTAATGGCATGACCAAACGCTTTAAATTCCCCATCCGTACAACTGAAGAAGGCTCCGCTGTTCCTGATGGCGGTTTCGTTGAAGATAACACCGATATCAACAGCATCGAACTCTTCACCGAA…
CP003639.1	Desulfosporosinus acidiphilus SJ4	MPMNFETVEVTTDLLIIGGGMGACGAAVEAAYWGKKHGLKVTLVDKASMPRSGAVGMGLSAINLYVGLAEGRNTVQDYVRYVKGDMMGIARDDLVANIARHVDSSVHMFEKWGLPLWKDEEGNYVHEGKWQLMISGESYKVIVAEAAKTALGEENIYERVFITEPLLKDGKCVGAVGFSVRENKFYVFKAKATLCAMGGTVGVFKPKSTGEGAGRSWYPPFSTGSSAYFTMKAGAEMSSQEVRFVPIRFKDAYGPVGAWFLLFKSRATNALGENYMETRADELKKFGVYGSIKPIPANLRNHLGLLDVQEGKGPLFMRTEEAISNLAKAYEGDEKAFKKKMKSLENEAWEDFLDMTIAQALLWAATNVQPEERSSEIAAAEPYFISSHSGSSGAWISGP…	ATGCCAATGAACTTTGAAACAGTAGAAGTAACAACCGACCTTCTGATCATCGGAGGCGGAATGGGAGCCTGCGGCGCAGCTGTAGAAGCAGCTTACTGGGGCAAAAAACACGGACTTAAAGTAACCTTAGTTGATAAAGCATCAATGCCGCGTTCCGGTGCAGTCGGAATGGGATTGTCCGCTATTAACCTTTATGTTGGTCTTGCAGAAGGCAGAAATACTGTTCAAGACTATGTCCGCTACGTTAAAGGCGATATGATGGGAATTGCTCGTGATGACTTAGTCGCTAACATCGCTCGTCACGTTGACAGCTCCGTGCACATGTTTGAAAAATGGGGTCTTCCTTTGTGGAAAGACGAAGAAGGCAACTATGTTCACGAAGGAAAATGGCAACTGATG…	MPSFVIAEKCDGCKGQDKTACMYACPNDLMFLDKERMKAVNLDPSQCWECLCCVKACPQQAMDLRGYADFVPLGASCVPLRGSDSIMWTVKFRNGMTKRFKFPIRTTEEGSAVPDGGFVEANTDINSIELFTEPSSMKMPVWTYKK	ATGCCAAGTTTTGTAATTGCAGAAAAGTGTGACGGATGCAAAGGGCAAGATAAAACAGCTTGCATGTATGCATGCCCAAATGACCTGATGTTTTTAGACAAAGAAAGAATGAAAGCTGTAAACCTAGATCCAAGCCAATGCTGGGAGTGCTTATGCTGTGTTAAAGCTTGCCCGCAACAAGCTATGGACCTTCGCGGATATGCAGATTTTGTTCCCCTCGGCGCTTCCTGTGTACCTCTTCGTGGTTCGGACAGCATCATGTGGACCGTTAAATTCCGCAATGGCATGACTAAACGCTTTAAGTTCCCCATCCGTACAACTGAAGAAGGTTCTGCTGTACCTGATGGCGGCTTTGTTGAAGCAAACACCGATATCAACAGCATCGAACTCTTCACTGAG…
CP003629.1	Desulfosporosinus meridiei DSM 13257	MPMNFETVEVTTDLLIIGGGMGSCGAAVEAAYWGKKHGIKVTLVDKASMPRSGAVGMGLSAINLYVGLAEGKNTVEDYVRYVKGDLMGIARDDLVANIARHVDSSVHLFEKWGLPLWKDENGGYVHEGKWQLMISGESYKVIVAEAAKNALGEENIYERVFITEPLMKDGKCVGAVGFSVRENKIYVFKAKATLCAMGGTVGVFKPKSTGEGAGRSWYPPFSTGSSAYFTMKAGCEMTCQEVRFVPIRFKDAYGPVGAWFLLFKSRATNALGENYMETRAAELENWGVFGKIKPIPANLRNHLGLLDIQEGKGPLFMRTEEAIANLARQYEGDEKAFKKKMKTLENEAWEDFLDMTIAQALLWAATNVEPEVRSSEIAATEPYFISSHSGASGAWVSGP…	ATGCCAATGAACTTTGAAACAGTAGAAGTAACAACCGACCTTCTGATCATCGGAGGCGGAATGGGATCCTGTGGTGCTGCAGTAGAAGCAGCATACTGGGGCAAAAAACATGGAATTAAAGTAACCTTAGTTGATAAAGCATCAATGCCACGTTCCGGTGCAGTCGGAATGGGATTGTCCGCTATTAACTTATATGTTGGTCTTGCTGAAGGTAAAAACACAGTTGAAGATTATGTTAGATACGTTAAAGGCGACTTGATGGGTATTGCTCGTGATGACTTAGTCGCTAACATTGCCCGCCACGTTGACAGCTCCGTTCACCTCTTTGAAAAATGGGGTCTCCCATTATGGAAAGACGAAAATGGCGGATATGTTCACGAAGGTAAATGGCAATTAATG…	MPSFVIAEKCDGCKGQDKTACMYACPNDLMLLDKEKMKAVNLDPSQCWECLCCVKACPQQAMDLRGYADFVPLGASCVPLRSSDSIMWTVKFRNGMTKRFKFPIRTTEEGSAVPDGGYEVTTDIDSIELYTEPASMHMPVWTYKK	ATGCCAAGTTTTGTAATTGCAGAAAAATGTGACGGATGTAAAGGGCAAGACAAAACAGCTTGCATGTATGCATGCCCCAATGACCTTATGTTGTTAGACAAAGAGAAAATGAAGGCTGTAAACCTTGACCCTTCCCAATGCTGGGAGTGCCTATGCTGTGTTAAGGCTTGCCCACAACAAGCAATGGATCTTCGTGGATATGCTGACTTTGTTCCACTAGGCGCCTCATGTGTACCTCTCCGTAGCTCTGATAGCATTATGTGGACTGTTAAATTCCGTAACGGCATGACCAAACGCTTTAAATTCCCGATTCGTACAACAGAAGAAGGTTCCGCAGTACCTGATGGCGGTTATGAAGTAACCACAGACATCGACAGCATCGAGCTGTATACAGAACCA…
CP003108.1	Desulfosporosinus orientis DSM 765	MPMNFETVEVTTDLLIVGGGMGACGAAVEAAHWAKKHGLKVTLVDKASMPRSGAVGMGLSAINLYVGLAEGKNTVEDYVRYVKGDMMGISRDDLVANIARHVDSSVHMFEKWGLPLWKDENGGYVHEGKWQLMISGESYKVIVAEAAKNALGEENIYERVFITEPLLKDGKCVGAVGFSVREDKFYVFKAKATLCVMGGTVGVFKPKSTGEGAGRSWYPPFSTGSSAYFTIRAGAEMSSQEVRFVPIRFKDAYGPVGAWFLLFKSRATNALGENYMETRADELKNWGVYGSIKPIPANLRNHLGLLDVQEGKGPLFMRTEEAIANLAKQYEGDEKAFKKKMKSLENEAWEDFLDMTIAQALLWAATNVQPEERSSEIAAAEPYFISSHSGSSGAWISGP…	ATGCCAATGAACTTTGAAACAGTAGAAGTAACAACCGACCTTCTGATCGTCGGAGGCGGAATGGGAGCCTGTGGTGCGGCTGTAGAAGCAGCTCACTGGGCTAAAAAACATGGACTTAAAGTAACCTTAGTTGATAAAGCTTCAATGCCGCGTTCCGGTGCTGTCGGAATGGGATTATCCGCTATCAACCTCTATGTTGGACTTGCTGAAGGCAAGAATACCGTTGAAGACTATGTCCGCTATGTTAAAGGCGATATGATGGGAATTTCCCGTGACGACTTAGTCGCTAACATTGCACGTCACGTTGACAGCTCCGTTCATATGTTTGAAAAATGGGGTCTTCCTTTGTGGAAAGACGAAAACGGCGGCTATGTTCACGAAGGTAAATGGCAATTAATG…	MPSFVIAEKCDGCKGQDKTACMYACPNDLMLLDKEKMKAVNLDPSQCWECLCCVKACPQQAMDLRGYADFVPLGASCVPLRGSDSIMWTVKFRNGMTKRFKFPIRTTEEGSAVPDGGYEITSSDINGIELYTEPASMHMPVWTYKK	ATGCCAAGTTTTGTAATTGCAGAAAAGTGTGACGGATGTAAAGGGCAAGACAAAACAGCTTGCATGTATGCATGCCCCAATGACTTAATGTTGTTAGACAAAGAAAAAATGAAAGCTGTAAACCTCGATCCATCTCAATGCTGGGAGTGCCTGTGCTGTGTTAAGGCTTGCCCGCAACAAGCTATGGACCTTCGCGGCTATGCTGACTTCGTTCCCCTTGGAGCATCTTGTGTACCTCTCCGTGGATCCGACAGCATTATGTGGACTGTTAAATTCCGTAACGGCATGACTAAACGCTTCAAATTCCCGATTCGTACCACAGAAGAAGGTTCCGCAGTTCCTGATGGCGGTTATGAAATAACTTCCAGCGATATAAACGGCATTGAACTGTATACCGAA…
NZ_JYNH01000065.1	Desulfosporosinus sp. I2	MPMNFETVEVTTDLLIIGGGMGACGAAVESAYWAKKHGLKVTLVDKASMPRSGAVGMGLSAINLYVGLAEGNNTVQDYVRYVKTDMMGVARDDLVANIARHVDSSVHMFEKWGLPLWKDENGGYVHEGKWQLMISGESYKVIVAEAAKNALGEENIYERVFITEPLLKDGKCVGAVGFSVRENKIYVFKAKATLCAMGGTVGVFKPKSTGEGAGRSWYPPFSTGSSAYFTMKAGAEMTCQEVRFVPIRFKDAYGPVGAWFLLFKSRATNALGENYMETRADELKNWGKYGSAKPIPANLRNHLGLLDIKEGKGPLYMRTEEAIANLAKKYEDDAKAFKKKMKELENEAWEDFLDMTIAQALLWAATNVEPEARSSEIAATEPYFISSHSGSSGAWVSGP…	ATGCCAATGAACTTTGAAACAGTAGAAGTAACAACCGACCTTCTCATCATCGGAGGAGGAATGGGAGCCTGTGGCGCAGCTGTAGAATCAGCTTACTGGGCTAAGAAACATGGACTTAAAGTAACCTTAGTTGATAAAGCATCAATGCCACGTTCCGGTGCAGTTGGAATGGGATTGTCAGCTATTAACTTGTATGTAGGACTTGCTGAAGGCAATAACACGGTTCAAGATTATGTCAGATACGTAAAAACTGACATGATGGGGGTAGCCCGTGATGACTTAGTCGCTAACATTGCCCGTCACGTTGATAGCTCCGTCCATATGTTTGAAAAATGGGGACTTCCTTTATGGAAAGATGAAAATGGCGGATATGTTCACGAGGGTAAATGGCAACTGATG…	MPSFVIAEKCDGCKGQDKTACMYACPNDLMMLNKDVMKATNLDPSQCWECLCCVKACPQQAMDVRGYADFVPLGASVTPLRSSDSIMWTVKFRNGMTKRFKFPIRTTEEGSAVPDAGYAITTDINSIELYTEPASMHMPVWTYKK	ATGCCAAGTTTTGTAATTGCAGAAAAGTGTGACGGATGTAAAGGGCAAGACAAAACAGCTTGCATGTATGCATGCCCAAATGACCTGATGATGTTAAACAAAGATGTAATGAAGGCTACAAACCTGGATCCTAGCCAATGCTGGGAGTGCCTATGCTGTGTTAAGGCTTGCCCTCAACAAGCCATGGACGTCCGCGGCTATGCTGACTTTGTTCCACTAGGTGCTTCAGTTACACCTCTTCGTAGCTCTGACAGCATTATGTGGACTGTAAAATTCCGTAATGGCATGACCAAACGCTTCAAATTCCCAATTCGTACTACCGAAGAAGGATCCGCAGTTCCTGATGCTGGTTATGCAATTACCACTGACATTAACAGTATCGAACTATATACCGAACCT…
CR522870.1	Desulfotalea psychrophila LSv54	MNMALPNKPKGEILAVVDPEIVEHDIDVLIVGGGMAACGTAFEIKKWAPADLKIMLVDKAALERSGAVAQGLSAINTYIGENKIEDYVKMVRNDLMGVVREDLIYDCGRHVDESVKLFEEWGLPVWKKDAAGDNLDGSKPAASLREGGTPVRTGKWQIMINGESYKPIVAEPAATALGADNILERVFIVKLLLDKNKPNQIAGAAGFSTRDNTVHIFRCKAAMVACGGAVNIFRPRSTGEGKGRAWYPVWNAGSTYTMCAQVGATLTMIENRFTPARFKDGYGPVGAWFLLFKAKVANGLGEYYAMGDSAKEELAQFMPYGASPVTPTCLRNHLMIKELKEGRGPIYMATDVALNAFLDERKEAGLDDKSLKKFWKHLESEAWEDFLDMSVGQAGLWAG…	TTGAATATGGCATTACCAAATAAACCCAAAGGTGAAATTCTCGCCGTAGTAGATCCAGAGATTGTAGAGCACGATATAGATGTGCTTATCGTAGGTGGTGGTATGGCCGCCTGTGGAACCGCTTTTGAAATTAAGAAGTGGGCTCCAGCTGATCTTAAGATCATGTTGGTCGATAAGGCCGCTCTTGAGCGTTCCGGTGCTGTTGCCCAGGGACTCTCTGCCATTAACACCTATATTGGTGAAAATAAAATTGAAGATTACGTAAAAATGGTACGTAATGACCTCATGGGCGTTGTTCGTGAGGATCTTATCTATGATTGTGGTCGTCACGTAGATGAGTCTGTTAAACTGTTCGAAGAGTGGGGTCTTCCTGTTTGGAAGAAGGATGCTGCTGGTGAT…	MPSYVDPAKCDGCKGGDKTACMYICPNDLMVLDKVSMKAYNQEPDGCWECYSCVKICPQGAIFVRGYDDFVPMGGQVHPMRSADSIMWTVKFRNGALKRFKFPIRTTAEGAANAYVGAAGASLDDERLLLEGELPTPK	ATGCCAAGTTATGTAGATCCTGCCAAATGTGATGGTTGCAAAGGTGGCGATAAGACCGCGTGCATGTACATCTGTCCGAATGACCTGATGGTTTTAGATAAAGTTTCAATGAAAGCTTATAATCAAGAGCCTGATGGATGTTGGGAGTGTTACTCATGCGTTAAGATCTGTCCCCAAGGAGCCATTTTTGTCCGCGGATACGATGATTTCGTACCAATGGGCGGACAAGTTCATCCCATGAGAAGTGCTGATTCTATTATGTGGACCGTTAAATTTCGTAACGGTGCCCTGAAGCGCTTCAAATTCCCTATTCGTACAACGGCTGAGGGTGCCGCAAATGCTTATGTTGGAGCGGCTGGAGCCAGTCTTGATGACGAACGCCTGCTTCTTGAAGGCGAG…
EF442901.1	Desulfothermus naphthae DSM 13418	MPQLPIKDEPKGIPLAEPEVVELETDALIVGGGMGACGAAYEAVRWADKYGVKVLLVDKAAMERSGAVAQGLSAINTYLGENEPDDYVRMVRNDLMGIVREDLIFDLGRHVDNSVHLFEEWGLPLWVMKDGKRLDGAKAKAEGLAVRNGAQPVRSGRWQIMINGESYKVIVAEAAKNALGEDRYIERLFIVKLLLDAKEPNRIAGAVGFSTRENKIYIIKANAVLVACGGAVNVYRPRSTGEGMGRAWYPVWNAGSTYALCAQVGAEMTMMENRFVPARFKDGYGPVGAWFLLFKAKATNAKGEDYCQTNAAMLKPYQDRGYALSSVIPTCLRNHMMMREMREGRGPIYMDTATALQTTFKELSKAEQKHLEAEAWEDFLDMCPGQANLWACMNIKPEE…	ATGCCACAACTACCAATCAAAGATGAACCTAAAGGTATACCTCTAGCCGAACCTGAGGTAGTAGAGTTAGAGACCGACGCATTGATCGTTGGTGGTGGTATGGGGGCTTGTGGTGCAGCATATGAGGCTGTGCGTTGGGCAGATAAGTATGGGGTTAAAGTACTTTTAGTAGATAAGGCAGCAATGGAGAGGTCTGGTGCTGTTGCTCAGGGTCTTTCTGCTATTAACACCTATCTTGGTGAAAATGAGCCCGATGATTACGTAAGAATGGTAAGAAACGACCTTATGGGAATTGTTCGTGAAGACCTCATTTTTGATCTTGGTCGTCACGTTGACAATTCAGTCCATCTATTTGAGGAATGGGGACTTCCCCTTTGGGTAATGAAGGATGGAAAGAGG…	EMKVYNQEPDQCWECYSCIKICPQGAITARPYADFAPLGGTSIPLRSAEDIMWTIQFRNGEVKRFKFPIRTTPEGSIKPYEGKPEAGDLENNLYFNETELKVPKEVLNKKYEVQEADLTKTWKIG	GAAATGAAGGTTTACAATCAGGAACCTGATCAGTGCTGGGAATGTTATTCCTGCATTAAAATTTGTCCACAAGGTGCAATTACTGCAAGGCCATATGCTGATTTTGCTCCTCTTGGCGGCACCAGTATTCCTCTCAGGAGTGCTGAGGATATCATGTGGACTATTCAGTTTAGAAATGGAGAAGTAAAGAGATTCAAATTCCCAATCAGAACTACTCCTGAAGGCTCAATTAAGCCTTATGAAGGGAAACCAGAGGCTGGAGATCTGGAGAATAATTTATATTTCAATGAAACTGAATTGAAAGTTCCAAAGGAAGTTCTAAATAAAAAATATGAGGTTCAAGAAGCTGATCTCACTAAGACATGGAAGATTGGGTAA
NZ_ATWO01000001.1	Desulfotignum balticum DSM 7044	MALPNKPVGELKAVRDPEVDKRDVDILIIGGGMAACGTAFEIKKWADEGTKILLCDKAALERSGAVAQGLSAINTYIGENKIEDYVRMVRNDLMGIVREDLIYDLGRHVDDSVHLFEEWGLPVWKKTDDGKNMDGKKGLKLGSLKSGATPVRTGKWQIMINGESYKRIVAEAGKKALGEDNIIERCFIVELLNDKEDPNRVAGAVGFSVRENKVYIINAKTIVCACGGAVNVYQPRSVGEGKGRAWYPVWNAGSTYTMALRAGAELSMMENRFTPARFKDGYGPVGAWFLLFKAQTVNGLGENYAASDEAKAELEKYAPYGTAAVTPTCLRNHLMMKEYKEGRGPIIMKTSDALAKLGETMSKKELKHLESEAWEDFLDMSVGQAGLWCATNTEPEKKD…	ATGGCATTACCGAACAAACCAGTTGGAGAACTTAAAGCAGTTAGAGACCCGGAAGTTGACAAAAGAGATGTTGACATTCTGATCATCGGCGGGGGTATGGCTGCCTGTGGTACTGCTTTTGAGATCAAGAAATGGGCCGACGAAGGCACCAAAATCCTGCTGTGCGACAAAGCCGCTCTGGAAAGATCCGGCGCTGTTGCCCAGGGGCTTTCCGCCATCAACACCTATATCGGTGAAAACAAAATTGAAGACTATGTCCGCATGGTCAGAAACGACCTGATGGGAATCGTCCGTGAAGACCTGATCTATGACCTGGGCCGTCACGTGGATGACTCGGTTCACCTGTTTGAAGAATGGGGTCTGCCGGTCTGGAAGAAAACCGATGACGGCAAGAACATG…	MPTFVITEKCDGCKGGDKTACMYICPNDLMVLDPNEMKAYNQEPDQCWECYSCVKICPSQAIEVRGYNDFVPMGASVVPMLGTEDVMWTCKFRNGVVKRFKFPIRTTPEGEANSYDDLKGKDLNSGLLSTEEADGRNFPTPTELA	ATGCCGACTTTTGTAATCACAGAAAAATGTGACGGCTGTAAAGGCGGGGATAAAACAGCATGTATGTACATCTGCCCGAATGATCTGATGGTTCTGGATCCCAATGAAATGAAAGCGTACAATCAGGAACCGGATCAGTGCTGGGAATGTTATTCCTGTGTAAAAATCTGTCCGTCCCAGGCCATTGAAGTCAGGGGCTACAATGACTTTGTCCCCATGGGCGCATCTGTTGTTCCCATGCTGGGAACCGAAGATGTCATGTGGACCTGCAAGTTCAGAAATGGTGTGGTAAAACGGTTCAAGTTCCCCATCAGGACCACCCCTGAAGGAGAAGCCAATTCCTATGATGATCTCAAAGGAAAAGATCTGAATTCCGGCCTTCTGTCCACAGAAGAAGCG…
NZ_APJX01000007.1	Desulfotignum phosphitoxidans DSM 13687	MALPNKPVGELKAVRDPEVDKRDVDILIIGGGMAACGTAFEIKKWADEGTKILLCDKAALERSGAVAQGLSAINTYIGENKIEDYVRMVRNDLMGIVREDLIYDLGRHVDDSVHLFEEWGLPVWKKTDDGKNMDGKKGLKLGSLKSGATPVRTGKWQIMINGESYKRIVAEAGKKALGEDNIIERCFIVELLNDKEDPNRVAGAVGFSVRENKVYIINAKTIVCACGGAVNVYQPRSVGEGKGRAWYPVWNAGSTYTMALRAGAELSMMENRFTPARFKDGYGPVGAWFLLFKAQTVNGLGENYAASDEAKAELEKYAPYGTAAVTPTCLRNHLMMKEYKEGRGPIIMKTSDALAKLGETMSKKELKHLESEAWEDFLDMSVGQAGLWCATNTEPEKKD…	ATGGCATTACCGAACAAACCAGTTGGAGAACTTAAAGCAGTTAGAGACCCGGAAGTTGACAAAAGAGATGTTGACATTCTGATCATCGGCGGGGGTATGGCTGCCTGTGGTACTGCTTTTGAGATCAAGAAATGGGCCGACGAAGGCACCAAAATCCTGCTGTGCGACAAAGCCGCTCTGGAAAGATCCGGCGCTGTTGCCCAGGGGCTTTCCGCCATCAACACCTATATCGGTGAAAACAAAATTGAAGACTATGTCCGCATGGTCAGAAACGACCTGATGGGAATCGTCCGTGAAGACCTGATCTATGACCTGGGCCGTCACGTGGATGACTCGGTTCACCTGTTTGAAGAATGGGGTCTGCCGGTCTGGAAGAAAACCGATGACGGCAAGAACATG…	MPTFVITEKCDGCKGGDKTACMYICPNDLMVLDPNEMKAYNQEPDQCWECYSCVKICPSQAIEVRGYNDFVPMGASVVPMLGTEDVMWTCKFRNGVVKRFKFPIRTTPEGEANSYDDLKGKDLNSGLLSTEEADGRNFPTPTELA	ATGCCGACTTTTGTAATCACAGAAAAATGTGACGGCTGTAAAGGCGGGGATAAAACAGCATGTATGTACATCTGCCCGAATGATCTGATGGTTCTGGATCCCAATGAAATGAAAGCGTACAATCAGGAACCGGATCAGTGCTGGGAATGTTATTCCTGTGTAAAAATCTGTCCGTCCCAGGCCATTGAAGTCAGGGGCTACAATGACTTTGTCCCCATGGGCGCATCTGTTGTTCCCATGCTGGGAACCGAAGATGTCATGTGGACCTGCAAGTTCAGAAATGGTGTGGTAAAACGGTTCAAGTTCCCCATCAGGACCACCCCTGAAGGAGAAGCCAATTCCTATGATGATCTCAAAGGAAAAGATCTGAATTCCGGCCTTCTGTCCACAGAAGAAGCG…
EF442916.1	Desulfotignum sp. DSM 7120	MALPNKPIGETKAVRDPEVDKRDVDILIIGGGMAACGTAFEIKKWADEGTKILLCDKAALERSGAVAQGLSAINTYIGENKIEDYVRMVRNDLMGIVREDLIYDLGRHVDDSVHLFEEWGLPVWKKTDDGKNMDGKKGLKLGTLKAGATPVRTGKWQIMINGESYKRIVAEAGKKALGEDNIIERCFIVELLNDKEDPKRIAGAVGFSVRENKVYIINAKSIVVACGGAVNVYQPRSVGEGKGRAWYPVWNAGSTYTMALRAGAELSMMENRFTPARFKDGYGPVGAWFLLFKAQTVNGLGENYSASDDAKAELEKYAPYGTAALTPTCLRNHLMMKEYKEGRGPIIMKTSDALAKLGETMSKKELKHLESEAWEDFLDMSVGQAGLWCATNTEPEKKD…	ATGGCATTACCGAACAAACCGATTGGAGAAACCAAAGCAGTTAGAGACCCGGAGGTCGACAAAAGAGATGTTGACATACTGATCATCGGCGGTGGTATGGCTGCCTGTGGTACTGCTTTTGAAATCAAGAAATGGGCGGATGAAGGCACCAAAATCCTGCTGTGCGACAAAGCTGCTCTGGAAAGATCCGGTGCTGTTGCCCAGGGGCTTTCCGCCATCAACACCTACATCGGTGAAAACAAGATTGAAGATTATGTCCGCATGGTCAGAAACGACCTGATGGGTATTGTCCGTGAAGACCTGATCTACGATCTGGGTCGCCACGTGGATGACTCGGTTCACCTGTTTGAAGAATGGGGCCTGCCCGTCTGGAAGAAAACCGATGACGGCAAGAACATG…	ICPNDLMVLDANEMKAYNQEPDQCWECYSCVKICPSQAIEVRGYNDFVPMGASVVPMLGTEDVMWTCKFRNGVVKRFKFPIRTTPEGEANSYDDLKGKDLNSGLLSTEEADGRNFPTPTELA	ATATGCCCGAATGATCTGATGGTTCTGGATGCCAACGAAATGAAAGCGTACAACCAGGAACCGGATCAGTGCTGGGAATGTTATTCCTGCGTGAAAATCTGTCCGTCCCAGGCCATTGAGGTCAGAGGCTACAATGACTTTGTACCCATGGGCGCATCTGTTGTCCCCATGCTGGGTACCGAAGATGTCATGTGGACCTGTAAGTTCAGAAATGGTGTGGTAAAACGGTTCAAGTTCCCCATCAGGACCACCCCTGAAGGAGAAGCCAATTCCTATGATGATCTGAAAGGAAAGGATCTGAATTCCGGACTGCTGTCCACTGAAGAAGCAGACGGCCGTAATTTTCCGACCCCCACAGAACTGGCATAG
CP001720.1	Desulfotomaculum acetoxidans DSM 771	MPNFETVEITTDLLLIGGGMANCGAAVEAAYWAKKNGVKVTLVDKAAMDRSGAVAMGLSAINQYVNYAKGVNTLKDYVEYVKKDLMGIARDDLVYNIARHVDSTVHLFEKWGLPIWLNDDGTYVNEGRWQIMINGESYKIIVAEAAKNALGTENIYERVFIVEPILDGDRIAGAIGFSTREEKVYVFKAKAVLAAMGGAVGVFKPRSSGEGLGRSWYPPFSTGSSTYFTVMAGAEQTCQEVRFIPIRFKDGYGPVGAWFLLFKSRATNAFGENYMETNKGVLADYAPYGDAKPIPANLRNYLGMLDVSAGKGPLFMRTEEAIANLASKYKDDEKAFKKKMKELEAEAWEDFLDMTIAQAMLWAATNTAPEEKSSEIAAAEPYFIGSHSGASGCWVSGPR…	ATGCCGAATTTTGAAACTGTAGAAATTACCACTGATCTTTTGCTTATCGGTGGTGGTATGGCCAACTGCGGTGCTGCTGTAGAAGCTGCATATTGGGCAAAGAAGAACGGTGTTAAGGTTACTTTAGTTGATAAAGCCGCTATGGACAGAAGCGGTGCCGTTGCTATGGGTTTATCTGCTATCAACCAGTATGTTAACTATGCTAAAGGCGTAAACACCCTTAAGGATTATGTTGAGTATGTTAAAAAAGACTTAATGGGCATTGCACGTGATGACCTTGTTTATAACATTGCCCGTCACGTTGACTCTACCGTTCATTTGTTCGAAAAATGGGGTCTTCCCATCTGGTTGAATGACGACGGCACATATGTAAATGAAGGCCGCTGGCAGATCATGATT…	MPTFVMQEKCDGCKGQDKTACMYICPNDLMVLDKEKMKAYNRDLTACWECLCCVKICPQQAMDFRGYADFVPLGASVVPLRSSDSIMWTVKFRNGLMKRFKFPIRTTEEGTAVPDAGYTLDNDDLQSEMLFTQPYSMNLTEFPTIK	ATGCCAACTTTTGTAATGCAAGAAAAATGCGATGGTTGCAAGGGTCAGGACAAAACAGCTTGTATGTATATCTGCCCGAACGACTTAATGGTGCTTGACAAGGAAAAAATGAAGGCTTATAACCGTGACTTAACAGCTTGCTGGGAGTGCCTGTGCTGTGTTAAGATTTGCCCGCAACAAGCTATGGACTTCAGAGGCTATGCTGATTTCGTTCCCCTGGGAGCCAGTGTTGTTCCTTTGAGAAGTTCCGACAGCATTATGTGGACAGTTAAGTTCAGAAACGGCTTAATGAAGCGCTTCAAGTTCCCCATCAGAACAACTGAAGAAGGTACTGCAGTTCCCGACGCTGGATACACTTTGGATAACGACGATCTGCAAAGTGAAATGCTGTTTACCCAG…
NZ_JONT01000001	Desulfotomaculum alkaliphilum DSM 12257	MPVNFETVEVTTDILLLGGGMAACGAAVEAAYWAQKHGLKVTLVDKAAIDRSGAVAMGLSAINQYLGLAKGENTVEDYVHYVKNDLMGIARDDLVYNIARHVDSSVHLFEKWGLPIWKNDEGNYVRGGRWQIMLNGESYKVIVAEAAKNALGVDNIYERVYIVDPIMDGDRIAGAIGFSTREEKIYVFKAKAVLAAMGGAVGVFKPRSTGEGLGRSWYPPFSSGSSAYFTMVAGAEMTCQEVRFIPVRFKDAYGPVGAWFLLFKSKATNGFGEEYMVTRRSELENWGPYGKVKPIPANLRNYLGMLDVNDGKGPLYMQTAEAIANLAKDYKDDPKAFKKKMKQLESEAWEDFLDMTVSQAILWAACNIAPEEKASEIAAAEPYFIGSHSGGSGAWVSGP…	ATGCCGGTTAACTTTGAAACTGTAGAAGTTACAACTGATATTCTTCTTCTCGGCGGCGGTATGGCTGCATGTGGTGCTGCTGTAGAGGCTGCTTATTGGGCACAAAAGCATGGGTTAAAAGTAACCCTGGTTGATAAAGCTGCTATTGATCGTTCTGGTGCTGTTGCCATGGGTCTGTCTGCTATTAACCAGTATCTGGGCCTGGCAAAGGGCGAGAACACTGTAGAAGATTACGTTCACTATGTTAAGAACGACTTAATGGGTATTGCACGTGATGACTTGGTTTACAACATTGCCCGTCACGTTGACTCTTCCGTTCACCTGTTCGAAAAGTGGGGTCTCCCCATCTGGAAGAACGACGAAGGTAACTACGTGCGCGGTGGCCGTTGGCAAATCATG…	MPSFVIQEKCDGCKGQDKTACMYICPNDLMVLDREKMKAYNRDVSMCWECYCCVKICPQQAIDVRGYADFVPMGASCVPLRSSDSIMWTVKFRNGMMKRFKFPIRTTEEGKAEPAGGYPADQNDLNDETLFTEPASLGLDAVPTLK	ATGCCTAGTTTTGTAATCCAAGAGAAGTGCGATGGCTGCAAGGGGCAGGATAAAACTGCTTGCATGTACATCTGCCCAAACGACTTAATGGTGCTTGACAGAGAAAAAATGAAAGCTTACAACCGTGATGTTTCAATGTGTTGGGAATGCTACTGCTGTGTAAAGATTTGCCCGCAGCAAGCTATTGACGTTCGTGGCTACGCTGACTTTGTTCCGATGGGTGCCAGCTGTGTACCTTTGAGAAGTTCCGACAGTATTATGTGGACTGTTAAGTTCCGTAACGGAATGATGAAGCGCTTCAAGTTCCCCATCAGAACCACTGAAGAAGGTAAAGCTGAGCCTGCCGGTGGATATCCAGCAGATCAAAATGACTTAAACGACGAAACTCTGTTTACAGAG…
EF442956.1	Desulfotomaculum australicum DSM 11792	MANFETVEVNTDLLIIGGGMSACGAAVEAAYWAKKHGLKVTLVDKAAMDRSGAVAMGLSAINLYIGQAAGDNTVEDYVRYVRQDLMGITREDLVYSIARHVDFTVHLFEKWGLPIWKDENGKYVHEGRWQIMINGESYKIIVAEAAKNALNSLGPDNIYERVFIVEPLMDGDRCVGAVGFSVRENKFYVFKAKAVLVGMGGAVHVFRPRSTGEGLGRSWYPPFNTGSSAYFTLKAGAEMTCQEVRFIPVRFKDAYGPVGAWFLLFKSVATNALGEDYMKTHPDVLEQYAPYGLTKPIPANLRNHLGLIDERAGKGPIYMRTEEAIQRLAQEMPDEKQRKKKFKELEAQAWEDFLHMTISQALLWAGYNTFPEEKSSEIAAANPYFIGSHSELSGAWISG…	ATGGCAAATTTTGAAACCGTAGAAGTCAATACCGACCTATTGATAATTGGTGGTGGCATGTCCGCCTGCGGTGCTGCCGTGGAAGCCGCTTACTGGGCCAAAAAACACGGTCTGAAAGTAACCCTGGTGGATAAAGCTGCCATGGACCGCAGCGGTGCCGTGGCCATGGGTCTGTCCGCGATCAACCTTTACATTGGCCAGGCTGCCGGCGATAATACAGTGGAAGACTACGTCCGTTACGTCAGGCAGGACCTGATGGGCATCACCCGGGAAGACCTGGTATACAGCATCGCCCGTCACGTCGACTTCACCGTACACCTGTTTGAAAAGTGGGGCCTGCCCATCTGGAAAGACGAGAACGGCAAGTACGTCCATGAAGGCCGCTGGCAGATCATGATC…	ICPNDLMVLDKERMKAYNRDPQMCWECACCVKICPQQAMDLRGYADFVPMGASTIPLRGSEDIMWTIKFRNGTIKRFKFPIRTTPEGSIVPDAGFETGTDDLKSYVLFTEPGSLGCEVPTLKK	ATATGCCCCAACGACTTAATGGTCCTGGATAAAGAAAGAATGAAGGCTTACAACCGGGATCCCCAGATGTGCTGGGAGTGTGCATGCTGCGTTAAGATTTGCCCGCAGCAGGCCATGGACCTGAGGGGCTATGCCGACTTCGTCCCCATGGGCGCCAGCACCATTCCGCTGAGGGGTTCGGAAGACATTATGTGGACCATCAAGTTCCGGAATGGCACCATCAAGCGCTTCAAGTTCCCCATCCGGACCACGCCGGAAGGTTCCATCGTCCCCGATGCTGGCTTTGAGACCGGCACCGACGATCTGAAGAGCTACGTGCTTTTCACTGAACCCGGCTCCCTGGGCTGTGAAGTCCCGACCCTGAAGAAATAA
CP002736.1	Desulfotomaculum carboxydivorans CO-1-SRB	MPNFETVVVNTDILILGGGMAACGAAVEAAYWAKKNGLKVTLVDKAAMDRSGAVAMGLSAINQYLGVAKGENTVEDYVKYVKNDLMGIARDDLVANIARHVDSSVHLFEKWGLPIWKKEDGNYVRGGRWQIMLNGESYKVIVAEAAKNALGTDNIYERVYICEPIMDGDRIAGAIGFSTREEKVYVFKAKAVIAAMGGAVGVFKPRSTGEGLGRSWYPPFSSGSSAYFTMAAGAEMTCQEVRFIPVRFKDAYGPVGAWFLLFKSRATNALGEEYMVTRRAELENWGPYGKVKPIPANLRNYLGMLDTSAGLGPIYMQTAEAIANLAKEYEDDPKAFKKKMKELESEAWEDFLDMTVSQAMLWAACNIAPEEKASEIAAAEPYFIGSHSGASGAWVSGPA…	ATGCCGAACTTTGAAACTGTTGTAGTGAATACCGACATTCTGATCCTTGGTGGCGGTATGGCAGCTTGCGGCGCAGCCGTTGAAGCAGCTTATTGGGCTAAGAAAAACGGCTTAAAGGTTACCTTGGTGGATAAGGCTGCTATGGACCGTTCCGGTGCCGTTGCTATGGGTCTGTCTGCTATTAACCAATACCTGGGTGTTGCTAAAGGCGAAAACACCGTTGAAGATTATGTTAAGTATGTTAAAAACGACCTGATGGGTATTGCTCGTGATGACTTGGTCGCTAACATTGCCCGTCACGTTGACTCCAGCGTTCACCTGTTTGAAAAATGGGGTCTGCCCATTTGGAAGAAAGAAGACGGCAACTATGTTCGCGGTGGCCGCTGGCAGATCATGTTA…	MPSFVIAEKCDGCKGQDKTACMYICPNDLMVLDKERMKAYNRDTSQCWECYCCVKICPQQAIDVRGYADFVPMGASCVPLRSSDSIMWTVKFRNGQLKRFKFPIRTTPEGSADPTGGYTVDQEDLNNELLFTEPYSIGTPELPAFKK	ATGCCTAGCTTTGTAATTGCTGAAAAGTGCGATGGTTGCAAGGGACAAGACAAAACCGCTTGCATGTACATCTGCCCCAATGACTTAATGGTTCTGGACAAAGAAAGAATGAAAGCCTATAACCGTGATACTTCCCAGTGCTGGGAGTGCTACTGCTGCGTTAAAATTTGCCCGCAACAAGCTATTGACGTTCGTGGCTATGCTGACTTCGTTCCCATGGGTGCTAGTTGCGTACCTCTCAGAAGTTCTGACAGCATCATGTGGACCGTTAAATTCCGTAACGGCCAACTGAAGCGGTTTAAATTCCCCATCCGTACCACTCCTGAAGGTAGCGCTGATCCCACCGGCGGTTATACCGTAGACCAGGAAGATCTGAACAACGAGCTTCTGTTCACCGAA…
IMG Submission ID: 57447	Desulfotomaculum geothermicum DSM 3669	MPMNFETVEVTTDLLIVGGGMAACGAAVEAAYWAKKNGLQVTLVDKASMDRSGAVAMGLSAINQYIGVGKGKNTVEQYVEYVKNDLMGVARDDLVYNIARHVDGTVHLFEKWGLPIWKTDDGEYVNEGRWQIMINGESYKVIVAEAAKNALGMDNIYERVFVIEPLLDGDRIAGAVGFSVRENKFYVFKAKAVLAAMGGAVGVFKPRSTGEGLGRSWYPPFSTGSSAYFTIRAGAEMTCQEIRFIPVRFKDAYGPVGAWFLLFKSRATNAFGGEYMVERRDELQNWAPYGLVKPIPANLRNYLGMLDVSEGKGPIYMRTEEAIAKLADAYKDDPKAFKKKMKELEAEAWEDFLDMTISQALLWAATNTAPEEKSSEIAAAEPYFIGSHSGGSGAWVSGP…	ATGCCGATGAATTTTGAAACTGTTGAAGTTACCACTGACCTTCTGATTGTAGGCGGCGGCATGGCAGCCTGCGGGGCGGCCGTGGAAGCAGCTTATTGGGCAAAGAAAAACGGCCTGCAAGTCACCCTCGTGGACAAGGCTTCGATGGACCGCAGTGGTGCGGTGGCCATGGGTCTGTCCGCTATTAACCAATACATTGGTGTTGGCAAAGGCAAAAACACCGTTGAGCAGTACGTCGAGTATGTTAAGAACGACCTGATGGGCGTTGCCCGTGACGACCTGGTCTACAACATTGCCCGCCACGTTGACGGCACCGTGCACCTGTTTGAAAAGTGGGGCCTGCCCATTTGGAAAACCGACGACGGCGAGTATGTAAACGAAGGTCGCTGGCAGATCATG…	MPTFVMTEKCDGCKGQDKTACMYACPNDLMVLDKEKMKAYNRDPWHCWECLCCAKACPQQAMDLRGYADFVPMGASVTPLRGSDNIMWTVKFRNGMVKRFKFPIRTTEEGTAVPDGGFPADQDDLNSQALFTEPASLLMDEVPTIKK	ATGCCAACTTTTGTAATGACCGAGAAATGTGACGGCTGCAAGGGTCAGGACAAAACCGCTTGCATGTATGCATGCCCCAACGATCTGATGGTGCTGGACAAAGAAAAAATGAAAGCCTACAACCGTGATCCCTGGCATTGCTGGGAGTGCCTCTGCTGCGCCAAAGCCTGCCCGCAGCAAGCTATGGACCTGCGCGGTTACGCTGACTTCGTCCCCATGGGCGCCAGTGTAACTCCTCTGAGAGGTTCTGACAATATTATGTGGACCGTTAAGTTCAGAAACGGAATGGTCAAGCGCTTCAAGTTCCCCATCCGGACCACTGAAGAAGGTACTGCAGTGCCTGACGGCGGGTTCCCGGCAGACCAGGACGACCTGAACAGCCAGGCCCTGTTCACCGAA…
CP003273.1	Desulfotomaculum gibsoniae DSM 7213	MPMNFETVEVTTDFLIVGGGMAACGAAVEASYWAKKNGLKVTLVDKAAMDRSGAVAMGLSAINQYLGVGKGKNTVEQYVEYVKNDLMGIARDDLVYNIARHVDGTVHLFEKWGLPIWKNDDGDYVNEGRWQIMINGESYKVIVAEAAKNALGMDNIYERVFIIEPLLDGDRIAGAVGFSVRENKFYVFKAKAVLACMGGAVGVFKPRSTGEGLGRSWYPPFSTGSSAYFTIRAGAEMTCQEVRFIPVRFKDAYGPVGAWFLLFKSRAISAIGGEYMVERRDELQNWAPYGLVKPIPANLRNYLGMLDVSEGKGPLLMMTNEAIAKLADAYKDDPKAFKKKMKELESEAWEDFLDMTISQALLWAATNTAPEEKSSEIAAAEPYFIGSHSGASGAWVSGP…	ATGCCGATGAATTTTGAAACTGTTGAAGTTACCACTGACTTTCTTATCGTAGGCGGTGGTATGGCAGCCTGCGGGGCAGCCGTGGAAGCATCTTACTGGGCCAAGAAAAACGGTCTAAAAGTTACCTTAGTGGACAAAGCCGCGATGGATCGCTCCGGTGCTGTGGCCATGGGTCTGTCCGCTATTAACCAGTACCTCGGTGTTGGTAAAGGCAAAAATACTGTTGAGCAGTATGTAGAATATGTTAAAAACGACCTCATGGGTATTGCCCGTGACGACTTAGTATATAACATTGCCCGCCACGTTGACGGCACTGTGCATTTGTTTGAAAAGTGGGGCCTGCCCATTTGGAAAAATGACGATGGTGATTACGTAAATGAAGGTCGTTGGCAGATCATG…	MPTFVMAEKCDGCKGQDKTACMYACPNDLMVLDKEKMKAFNRDPWHCWECLCCAKACPQQAMDLRGYADFVPMGASVTPLRGSDNIMWTVKFRDGMVKRFKFPIRTTEEGTAVPGGDFAEGAGDLNSPALFTEPASLLMDEVPTIKK	ATGCCAACTTTTGTAATGGCTGAGAAATGTGACGGTTGCAAGGGTCAAGACAAAACCGCTTGCATGTATGCATGCCCCAACGATTTGATGGTTCTCGACAAAGAGAAAATGAAAGCTTTTAACCGTGACCCCTGGCACTGCTGGGAATGCCTGTGCTGCGCCAAAGCCTGTCCGCAGCAAGCTATGGACCTGCGTGGTTACGCTGACTTCGTACCCATGGGTGCCAGTGTAACTCCTCTGAGAGGTTCGGACAACATTATGTGGACCGTTAAGTTCAGAGACGGTATGGTTAAGCGCTTCAAATTCCCCATCAGGACCACTGAAGAAGGTACCGCAGTTCCCGGCGGCGATTTTGCCGAAGGCGCTGGTGACCTGAATAGCCCAGCTCTGTTCACCGAG…
BCWE00000000	Desulfotomaculum intricatum SR45	MPNFEVVEVTTDFLIVGGGMAACGAAVEASYWAKKHGVKVTLVDKAAMDRSGAVAMGLSAINEYIGYGKGKNTLQDYVEYVKKDLMGIARDDLVYNIARHVDSSVHLFEKWGLPIWKTEDGEYVNEGRWQIMINGESYKIIVAEAAKNALGTDNIYERVFIVEPLLDGDRIAGAVGFSTREEKIYVFKAKAVLACMGGAVGVFKPRSTGEGLGRSWYPPFSTGSSTYFTLKAGAEQTCQEIRFIPVRFKDGYGPVGAWFLLFKSRATNAFGENYMETNRAVLADYAPYGDTKPIPANLRNYLGMLDESAGKGPLFMRTEEAIANLAAAYKDDPKAFKKKMKELEAEAWEDFLDMTISQAMLWAATNTAPEEKSSEIAAAEPYFIGSHSGGSGCWVSGPA…	ATGCCGAACTTTGAAGTTGTAGAAGTTACTACTGATTTTCTAATCGTCGGTGGCGGTATGGCAGCATGTGGTGCTGCTGTTGAAGCTTCCTATTGGGCAAAGAAACATGGTGTTAAGGTTACCTTAGTTGATAAAGCAGCTATGGACAGAAGTGGTGCTGTTGCCATGGGTCTGTCAGCTATTAACGAATACATTGGTTATGGCAAGGGTAAAAATACCCTTCAGGATTATGTAGAATATGTTAAAAAGGACTTAATGGGTATCGCTCGTGACGACTTAGTTTATAACATTGCCCGCCACGTTGACAGCTCCGTTCACCTGTTTGAAAAGTGGGGCCTCCCCATTTGGAAAACTGAAGATGGTGAGTATGTAAACGAAGGTCGCTGGCAAATCATGATT…	MPTFVMQDKCDGCKGQDKTACMYICPNDLMVLDKEKGKAYNRDITMCWECLCCVKICPQQAMDFRGYADFVPMGASVVPLRSSDSIMWTVKFRNGMMKRFKFPIRTTEEGTAVPDGGYPLDNEDLKSEMLFTEPYSMGVDEFPTIKK	ATGCCAACTTTTGTAATGCAAGATAAGTGTGACGGCTGCAAAGGTCAGGACAAAACTGCATGTATGTACATCTGCCCCAACGACTTGATGGTTTTAGACAAAGAAAAAGGAAAAGCTTATAACCGTGATATCACAATGTGCTGGGAGTGCCTGTGCTGTGTTAAGATTTGCCCGCAGCAAGCTATGGACTTCAGAGGTTATGCTGACTTCGTTCCCATGGGTGCCAGCGTTGTTCCTTTGAGAAGTTCCGACAGCATCATGTGGACTGTTAAGTTTAGAAACGGTATGATGAAGCGCTTTAAGTTCCCCATCAGAACAACTGAAGAAGGTACTGCAGTTCCCGATGGCGGCTATCCACTGGATAATGAAGATCTTAAGAGTGAAATGTTATTCACAGAG…
CP002770.1	Desulfotomaculum kuznetsovii DSM 6115	MANFETVEVSTDLLIIGGGMSACGAAVEAAYWAKKHGLKVTLVDKAAMDRSGAVAMGLSAINLYIGQAAGDNTVEDYVRYVRQDLMGITREDLVYSIARHVDSTVHLFEKWGLPIWKDENGKYVHEGRWQIMINGESYKIIVAEAAKNALNALGPDNIYERVFIVEPLMDGDRCVGAVGFSVRENKFYVFKAKAVLVGMGGAVHVFRPRSTGEGLGRSWYPPFNTGSSAYFTLKAGAEMTCQEVRFIPVRFKDAYGPVGAWFLLFKSVATNALGEDYMKTHPDVLEQYAPYGLTKPIPANLRNHLGLIDERAGKGPIYMRTEEAIQRLAQEMPDEKQRKKKLKELEAEAWEDFLDMTISQALLWAATNTFPEEKPSEIAACEPYFIGSHSGASGAWVSG…	ATGGCAAATTTTGAAACGGTAGAAGTCAGTACTGATCTATTGATAATTGGTGGTGGTATGTCCGCTTGCGGCGCCGCCGTGGAAGCTGCCTACTGGGCTAAAAAGCACGGCCTCAAAGTCACCCTGGTGGATAAAGCCGCTATGGACCGCAGTGGTGCCGTGGCCATGGGCCTGTCCGCTATTAACCTCTACATCGGCCAGGCTGCCGGCGACAACACCGTTGAGGACTACGTCCGTTATGTCAGACAGGACCTCATGGGCATTACCAGGGAGGACCTGGTTTACAGCATCGCCCGCCACGTTGACTCCACCGTGCACCTGTTTGAAAAGTGGGGTCTGCCCATCTGGAAAGACGAGAACGGCAAGTACGTCCATGAAGGCCGCTGGCAGATCATGATC…	MPSYVIAEKCDGCKGQDKTACMYICPNDLMVLDKERMKAYNRDPQMCWECACCVKICPQQAMDLRGYADFVPMGASTIPLRGSEDIMWTIKFRNGTIKRFKFPIRTTPEGSIVPDAGFETGTDDLKSYVLFTEPGSLGCEVPTLKK	ATGCCAAGTTATGTAATCGCTGAAAAATGTGACGGCTGCAAAGGGCAGGACAAAACCGCATGCATGTACATTTGTCCTAACGACCTGATGGTCCTGGACAAAGAAAGAATGAAGGCGTACAACCGGGATCCTCAAATGTGCTGGGAGTGTGCATGCTGCGTTAAGATTTGCCCGCAGCAGGCCATGGACCTGAGGGGTTACGCCGACTTTGTTCCCATGGGTGCCAGCACCATTCCTTTAAGAGGTTCGGAAGACATTATGTGGACCATCAAGTTCCGGAACGGCACCATTAAGCGCTTCAAGTTCCCCATCCGGACCACGCCGGAAGGTTCCATCGTACCCGATGCTGGCTTCGAGACCGGCACTGACGATCTGAAGAGTTATGTACTGTTTACTGAA…
EF442960.1	Desulfotomaculum luciae DSM 12396	MANFETVEVSTDLLIIGGGMSACGAAVEAAYWAKKHGLKVTLVDKAAMDRSGAVAMGLSAINLYIGQAAGDNTVEDYVRYVRQDLMGITREDLVYSIPRHVDSTVHLFEKWGLPIWKDENGKYVHEGRWQIMINGESYKIIVAEAAKNALNALGPDNIYERVFIVEPLMDGDRCVGAVGFSVRENKFYVFKAKAVLVGMGGAVHVFRPRSTGEGLGRSWYPPFNTGSSAYFTLKAGAEMTCQEVRFIPVRFKDAYGPVGAWFLLFKSVATNALGEDYMKTHPDVLEQYAPYGLTKPIPANLRNHLGLIDERAGKGPIYMRTEEAIQRLAQEMPHKKQRKKKLKELEAQAWEDFLHMTISQALLWGGTNTFPEEKPSEIAAANPYFIGSHSGASGPWVQG…	ATGGCAAATTTTGAAACTGTAGAAGTCAGTACTGATCTATTGATAATTGGTGGTGGTATGTCGGCATGCGGCGCCGCCGTGGAAGCCGCCTACTGGGCCAAGAAGCACGGCCTCAAAGTCACCCTGGTGGATAAGGCTGCTATGGACCGCAGTGGTGCCGTGGCCATGGGGCTGTCCGCTATTAACCTCTACATCGGCCAGGCTGCCGGCGATAACACCGTTGAAGACTACGTCCGTTATGTCAGACAGGACCTCATGGGTATTACCAGGGAGGATCTGGTTTACAGCATCCCCCGCCACGTTGACTCCACCGTGCACCTGTTTGAAAAGTGGGGCCTGCCCATTTGGAAAGACGAGAACGGCAAGTACGTTCACGAAGGCCGCTGGCAGATCATGATT…	CPNDLMVLDKERMKAYNRDPQMCWECACCVKICPQQAMDLRGYADFVPMGASTIPLRGSEDIMWTIKFRNGTIKRFKFPIRTTPEGSIVPDAGFETGTDDLKSYVLFTEPGSLGCEVPTLKK	TGTCCTAATGACCTGATGGTTCTGGACAAAGAAAGAATGAAGGCGTACAACCGGGATCCTCAAATGTGCTGGGAGTGTGCATGCTGCGTTAAGATTTGCCCGCAGCAGGCTATGGACCTGAGGGGTTACGCCGACTTTGTTCCCATGGGTGCCAGTACCATTCCTTTAAGAGGTTCGGAAGACATTATGTGGACTATCAAGTTCCGGAACGGCACCATTAAGCGCTTTAAGTTCCCCATCCGTACCACGCCGGAAGGCTCCATCGTACCCGATGCTGGTTTCGAAACCGGCACTGACGACCTGAAGAGCTATGTACTGTTTACTGAACCCGGTTCCCTCGGCTGCGAAGTTCCGACCCTGAAGAAATAG
NZ_AEVP00000000.2	Desulfotomaculum nigrificans DSM 574	MPNFETVVVNTDILILGGGMAACGAAVEAAYWAKKNGLKVTLVDKAAMDRSGAVAMGLSAINQYLGVAKGENTVEDYVKYVKNDLMGIARDDLVANIARHVDSSVHLFEKWGLPIWKKEDGNYVRGGRWQIMLNGESYKVIVAEAAKNALGTDNIYERVYICEPIMDGDRIAGAIGFSTREEKVYVFKAKAVIAAMGGAVGVFKPRSTGEGLGRSWYPPFSSGSSAYFTMAAGAEMTCQEVRFIPVRFKDAYGPVGAWFLLFKSRATNALGEEYMVTRRAELENWGPYGKVKPIPANLRNYLGMLDTSAGLGPIYMQTAEAIANLAKEYEDDPKAFKKKMKELESEAWEDFLDMTVSQAMLWAACNIAPEEKASEIAAAEPYFIGSHSGASGAWVSGPA…	ATGCCGAACTTTGAAACTGTTGTAGTGAATACCGACATTCTGATCCTTGGTGGCGGTATGGCAGCTTGCGGCGCAGCCGTTGAAGCAGCTTATTGGGCTAAGAAAAACGGCTTAAAGGTTACCCTGGTGGATAAGGCTGCTATGGACCGTTCCGGTGCCGTTGCTATGGGTCTGTCTGCTATTAACCAATACCTGGGTGTTGCTAAAGGCGAAAACACCGTTGAAGATTATGTTAAGTACGTTAAAAACGACCTGATGGGTATTGCTCGTGATGACTTGGTCGCTAACATTGCCCGTCACGTTGACTCCAGCGTTCACCTGTTTGAAAAATGGGGTCTGCCCATTTGGAAGAAAGAAGACGGCAACTATGTTCGTGGTGGCCGCTGGCAGATCATGTTA…	MPSFVIAEKCDGCKGQDKTACMYICPNDLMVLDKERMKAYNRDTSQCWECYCCVKICPQQAIDVRGYADFVPMGASCVPLRSSDSIMWTVKFRNGQLKRFKFPIRTTPEGSADPTGGYTVDQEDLNNELLFTEPYSIGTPELPAFKK	ATGCCTAGCTTTGTAATTGCTGAAAAGTGCGATGGTTGCAAGGGACAAGACAAAACCGCTTGCATGTACATCTGCCCCAATGACTTAATGGTTCTGGACAAAGAAAGAATGAAAGCCTATAACCGTGATACTTCCCAGTGCTGGGAGTGCTACTGCTGCGTTAAAATTTGCCCGCAACAAGCTATTGACGTTCGTGGCTATGCTGACTTCGTTCCCATGGGTGCTAGTTGCGTACCTCTCAGAAGTTCTGACAGCATCATGTGGACCGTTAAATTCCGTAACGGCCAACTGAAGCGGTTTAAATTCCCCATCCGTACCACTCCTGAAGGTAGCGCTGATCCCACCGGCGGTTATACCGTAGACCAGGAAGATCTGAACAACGAGCTTCTGTTCACTGAA…
CP000612.1	Desulfotomaculum reducens MI-1	MPNFETVVVNTDILILGGGMAACGAAVEAAYWAKKQGLKITLVDKAAMDRSGAVAMGLSAINQYLGIAKGENTVEDYVKYVKNDLMGIARDDQVADIARHVDSSVHLFEKWGLPIWTNDEGNYVRGGRWQIMLNGESYKIIVAEAAKNALGTDNIYERVYICEPIMDGDRIAGAIGFSTREEKVYVFKAKAVLASMGGAVGVFKPRSTGEGLGRSWYPPFSSGSSAYFTMVAGAEMTCQEVRFIPVRFKDAYGPVGAWFLLFKSRAVNGFGEEYMVTRRPELDNWGPYGKVKPIPANLRNYLGMLDVSDGKGPLFMETDEAIANLAKKYEDDPKAFKKKMKELENEAWEDFLDMTVAQAILWAASNIAPEEKHSEIAAAEPYFIGSHSGASGAWVSGPA…	ATGCCGAACTTTGAAACTGTAGTAGTTAATACCGACATTCTGATTCTTGGTGGCGGTATGGCAGCTTGCGGCGCAGCCGTTGAAGCAGCTTACTGGGCTAAGAAACAAGGTTTAAAAATAACTCTGGTTGATAAAGCTGCTATGGACCGTTCTGGTGCAGTTGCAATGGGTCTGTCTGCTATTAACCAGTACCTCGGTATCGCTAAAGGCGAAAACACCGTAGAAGACTATGTTAAATACGTTAAAAATGACTTAATGGGCATCGCCCGTGATGACCAAGTCGCTGACATCGCTCGTCACGTTGACTCTTCCGTTCATTTATTTGAAAAATGGGGTCTCCCCATCTGGACCAACGACGAAGGCAACTATGTACGCGGCGGTCGCTGGCAAATCATGCTG…	MPSFVIAEKCDGCKGQDKTACMYICPNDLMVLDKEKMKAYNRDTSQCWECYCCVKICPQQAIDVRGYADFVPMGASCVPLRSSDSIMWTVKFRNGMLKRFKFPIRTTDEGTAVPDGGYTLDQEDLNSQLLFTEPYSTGTPELPGLKK	ATGCCTAGCTTTGTAATTGCTGAAAAGTGCGATGGTTGCAAAGGTCAGGACAAAACCGCTTGCATGTACATTTGCCCCAACGACCTAATGGTTCTGGACAAGGAAAAAATGAAAGCCTATAACCGGGATACTTCCCAGTGCTGGGAATGCTACTGCTGTGTAAAAATTTGCCCACAGCAAGCAATCGACGTTCGTGGCTATGCTGACTTCGTTCCTATGGGTGCCAGCTGTGTTCCTCTCAGAAGCTCCGACAGCATTATGTGGACTGTTAAGTTCCGTAATGGTATGCTGAAGCGCTTTAAGTTCCCCATCCGTACCACTGATGAAGGAACTGCTGTTCCCGATGGCGGCTATACTTTAGATCAAGAAGATCTGAACAGCCAATTGCTCTTCACAGAG…
CP002780.1	Desulfotomaculum ruminis DSM 2154	MPNFETVVVSTDILILGGGMAACGAAVEAAYWAKKQGLKVTLVDKAAMDRSGAVAMGLSAINQYLGIAKGDNTVEDYVKYVKNDLMGIARDDQVADIARHVDSSVHLFEKWGLPIWTNDEGNYVRGGRWQIMLNGESYKVIVAEAAKNALGTDNIYERVYICEPIMDGDRIAGAVGFSTREEKVYVFKAKAVLAAMGGAVGVFKPRSTGEGLGRSWYPPFSSGSSAYFTMAAGAEMTCQEVRFIPVRFKDAYGPVGAWFLLFKSRATNGFGEEYMVTRREELANWGPYGSVKPIPANLRNYLGMLDVSDGKGPLYMQTAEAIANLAKKYEDDPKAFKKKMKELESEAWEDFLDMTVSQAILWAACNIAPEEKFSEIAAAEPYFIGSHSGASGAWVSGPA…	ATGCCGAACTTTGAAACTGTAGTCGTTAGTACCGACATTCTGATCCTTGGTGGCGGTATGGCAGCTTGCGGCGCAGCCGTTGAAGCAGCTTACTGGGCCAAGAAACAAGGTTTAAAGGTTACCCTGGTAGATAAGGCTGCTATGGACCGTTCCGGTGCAGTTGCCATGGGTCTTTCCGCTATCAACCAATATTTAGGTATTGCCAAAGGTGACAACACCGTTGAAGATTATGTAAAATATGTTAAAAACGACTTAATGGGTATTGCCCGTGACGACCAAGTCGCTGACATCGCCCGTCACGTTGACTCTTCCGTACACCTGTTTGAAAAGTGGGGTCTCCCTATCTGGACCAACGACGAAGGCAACTACGTTCGTGGTGGCCGCTGGCAGATCATGTTA…	MPSFVIAEKCDGCKGQDKTACMYICPNDLMVLDREKMKATNRDVSQCWECYCCVKICPQQAIDVRGYADFVPMGASCVPLRSSDSIMWTVKFRNGMLKRFKFPIRTTDEGTAEPAGGYTVDQDDLNNQLLFTEPYSVGTAELPGLKK	ATGCCTAGTTTTGTAATTGCTGAAAAGTGCGATGGTTGCAAGGGTCAGGACAAAACCGCTTGCATGTACATCTGCCCCAACGACCTGATGGTTCTGGACAGAGAAAAAATGAAAGCCACTAACCGTGACGTATCCCAGTGCTGGGAATGCTACTGCTGTGTTAAGATCTGCCCCCAACAGGCCATTGACGTTCGTGGTTATGCTGACTTCGTTCCTATGGGCGCCAGTTGTGTGCCCCTGAGAAGTTCTGACAGCATCATGTGGACCGTTAAGTTCCGTAATGGCATGCTGAAGCGTTTCAAATTCCCCATCCGTACCACCGATGAAGGTACTGCTGAACCCGCTGGCGGCTACACCGTAGATCAGGACGACCTGAACAACCAGCTTCTGTTCACCGAG…
EF442963.1	Desulfotomaculum solfataricum DSM 14956	MANFETVEVSTDLLIIGGGMSACGAAVEAAYWAKKHGLKVTLVDKAAMDRSGAVAMGLSAINLYIGQAAGDNTVEDYVRYVRQDLMGITREDLVYSIARHVDSTVHLFEKWGLPIWKDENGKYVHEGPWQIMINGESYKIIVAEAAKNALNALGPDNIYERVFIVEPLMDGDRCVGAVGFSVRENKFYVFKAKAVLVGMGGAVHVFRPRSTGEGLGRSWYPPFNTGSSAYFTLKAGSEMTCQEVRFIPVRFKDAYGPVGAWFLLFKSVATNALGEDYMKTHPDVLEQYAPYGLTKPIPANLRNHLGLIDERAGKGPIYMRTEEAIQRLAQEMPDEKQRKKKLKELEAEAWEDFLGMTNFQALLWAATNSFPEEESSEIAAGNPYFIGSHSGASGAWVSG…	ATGGCAAATTTTGAAACGGTAGAAGTCAGTACTGATCTATTGATAATTGGTGGTGGTATGTCCGCTTGCGGCGCCGCCGTGGAAGCTGCCTACTGGGCTAAAAAGCACGGCCTCAAAGTCACCCTGGTGGATAAAGCCGCTATGGACCGCAGTGGTGCCGTGGCCATGGGCCTGTCCGCTATTAACCTCTACATCGGCCAGGCTGCCGGCGACAACACCGTTGAGGACTACGTCCGTTATGTCAGACAGGACCTCATGGGCATTACCAGGGAGGACCTGGTTTACAGCATCGCCCGCCACGTTGACTCCACCGTGCACCTGTTTGAAAAGTGGGGTCTGCCCATCTGGAAAGACGAGAACGGCAAGTACGTCCATGAAGGCCCCTGGCAGATCATGATC…	LMVLDKERMKAYNRDPQMCWECACCVKICPQQAMDLRGYADFVPMGASTIPLRGSEDIMWTIKFRNGTIKRFKFPIRTTPEGSIVPDAGFETGTDDLKSYVLFTEPGSLGCEVPTLKK	CTGATGGTCCTGGACAAAGAAAGAATGAAGGCGTACAACCGGGATCCTCAAATGTGCTGGGAGTGTGCATGCTGCGTTAAGATTTGCCCGCAGCAGGCCATGGACCTGAGGGGTTACGCCGACTTTGTTCCCATGGGTGCCAGCACCATTCCTTTAAGAGGTTCGGAAGACATTATGTGGACCATCAAGTTCCGGAACGGCACCATTAAGCGCTTCAAGTTCCCCATCCGGACCACGCCGGAAGGTTCCATCGTACCCGATGCTGGCTTCGAGACCGGCACTGACGATCTGAAGAGTTATGTACTGTTTACTGAACCCGGTTCCCTGGGCTGCGAAGTTCCGACCCTGAAGAAATAA
EF442964.1	Desulfotomaculum sp. DSM 7440	MPNFETVVVNTDILILGGGMAACGAAVEASYWAKKNGLKVTLVDKAAMDRSGAVAMGLSAINQYLGIAKGENTVEDYVKYVKNDLMGIARDDQVADIARHVDSSVHLFEKWGLPIWKNDEGNYVRGGRWQIMLNGESYKIIVAEAAKNALGTDNIYERVYICEPIMDGDRIAGAIGFSTREEKVYVFKAKAVIAAMGGAVGVFKPRSTGEGLGRSWYPPFSSGSSAYFTMKAGAEMTCQEVRFIPVRFKDAYGPVGAWFLVFKSRATNALGEEYMVTPRDELANWGPYGSVKPIPANLRNYLGMLDVSEGKGPIYMQTAEAIANLAKKYEEHPKAFKKKMKELEAEAWEDFLDMTVSQAILWACCNIAPEKKPFEIAAGNPYFIGSHSGASGAWVSGPA…	ATGCCGAACTTTGAAACTGTAGTAGTTAATACCGACATTCTGATCCTTGGTGGCGGTATGGCAGCTTGCGGCGCAGCCGTAGAAGCTTCTTACTGGGCCAAGAAAAACGGTTTAAAAGTTACCCTGGTTGACAAGGCTGCTATGGACCGTTCCGGTGCTGTTGCCATGGGTCTTTCCGCTATCAACCAGTACCTCGGTATCGCTAAAGGCGAAAACACCGTTGAAGATTATGTTAAGTATGTTAAAAACGACTTAATGGGTATCGCCCGTGATGACCAAGTCGCTGACATCGCTCGTCACGTTGACTCTTCCGTTCACCTGTTTGAAAAATGGGGTCTCCCCATCTGGAAAAACGACGAAGGCAACTATGTTCGCGGTGGCCGCTGGCAGATCATGCTG…	ICPNDLMVLDKEKMKAYNRDTAQCWECYCCVKICPQQAIDVRGYADFVPMGASCVPLRSSDSIMWTVKFRNGSLKRFKFPIRTTAEGTAVPDGGYTVDQEDLNSPVLFTEPYSIGTAELPGLKK	ATATGCCCCAACGACCTGATGGTTCTGGACAAAGAAAAAATGAAAGCCTACAACCGTGATACTGCCCAGTGCTGGGAGTGCTACTGCTGTGTTAAGATTTGCCCTCAGCAGGCTATCGACGTTCGTGGTTATGCTGACTTCGTTCCCATGGGCGCCAGCTGCGTACCTCTCAGAAGCTCCGACAGCATTATGTGGACCGTTAAATTCCGTAATGGTTCCCTGAAGCGCTTCAAGTTCCCCATCCGTACCACTGCTGAAGGCACCGCTGTTCCCGATGGTGGCTACACTGTAGACCAAGAAGACCTGAACAGCCCCGTTCTGTTCACCGAGCCTTACTCCATCGGTACTGCTGAACTTCCTGGTCTTAAGAAGTAA
EF442965.1	Desulfotomaculum sp. DSM 7474	MANFETVVVNTDLLIVGGGMSACGAAVEASYWAKKHGLKVTLVDKAAMDRSGAVAMGLSAINLYIGQAAGDNTVEDYVRYVRQDLMGVTREDLVYSIARHVDSTVHLFEKWGLPIWKDKDGKYVHEGRWQIMINGESYKIIVAEAAKNSINSLGDKGEIYERVFIVEPLLDGDRCVGAVGFSVRENKFYVFKAKAVLVGMGGAVHVFRPRSTGEGLGRSWYPPFNTGSSTYFTLKAGAEMTCQEVRFIPVRFKDAYGPVGAWFLLFKSVATNAFGEDYMKTHPDVLEQYAPYGMTKPIPANLRNHLGLIDERAGLGPIYMQTAEAIQRLSEEMPDEKQRKKKLKELESEAWEDFLDMTISQALLWAATNTRPEEKPSEIAPCEPYFIGSHSGASGAWVS…	GTGGCGAATTTTGAGACTGTTGTAGTCAATACCGATCTGCTGATTGTCGGTGGCGGCATGTCCGCTTGCGGCGCGGCCGTGGAAGCATCATACTGGGCCAAGAAACACGGCTTGAAAGTCACCCTGGTGGACAAGGCGGCCATGGACCGCAGCGGCGCCGTGGCCATGGGTCTGTCCGCCATCAACCTGTATATCGGCCAGGCTGCCGGCGACAACACCGTTGAGGACTATGTCCGTTACGTGAGACAGGACCTCATGGGCGTTACCCGGGAAGACCTGGTATACAGCATCGCCCGGCACGTAGACTCCACCGTGCACCTGTTTGAAAAGTGGGGCCTGCCCATCTGGAAGGATAAAGACGGCAAGTACGTCCATGAAGGCCGCTGGCAAATCATGATC…	RMKSYNRDPQMCWECMCCVKICPQQAMDVRGYADFIPLGASTIPLRGSEDIMWTIKFRDGSIKRFKFPIRTTAEGTIVPDAGLETGTDDLKSYVLFTEPASLGCEVPTIKK	AGAATGAAGTCCTACAACCGGGATCCCCAGATGTGCTGGGAATGCATGTGCTGCGTAAAGATCTGCCCGCAGCAGGCCATGGACGTACGGGGTTATGCTGATTTTATTCCTCTGGGTGCCAGCACCATTCCTCTGCGTGGTTCCGAGGACATTATGTGGACCATCAAGTTCCGGGATGGCTCCATTAAGCGGTTTAAGTTCCCCATCCGGACCACGGCGGAAGGCACCATTGTTCCCGATGCCGGATTGGAAACCGGTACCGACGATCTGAAGAGCTACGTGCTGTTTACAGAACCCGCATCCCTGGGCTGTGAAGTTCCGACCATTAAAAAATAA
EF442966.1	Desulfotomaculum sp. DSM 7475	MANFETVVVNTDLLIVGGGMSACGAAVEASYWAKKHGLKVTLVDKAAMDRSGAVAMGLSAINLYIGQAAGDNTVEDYVRYVRQDLMGVTREDLVYSIARHVDSTVHLFEKWGLPIWKDKDGKYVHEGRWQIMINGESYKIIVAEAAKNSINSLGDKGEIYERVFIVEPLLDGDRCVGAVGFSVRENKFYVFKAKAVLVGMGGAVHVFRPRSTGEGLGRSWYPPFNTGSSTYFTLKAGAEMTCQEVRFIPVRFKDAYGPVGAWFLLFKSVATNAFGEDYMKTHPDVLEQYAPYGMTKPIPANLRNHLGLIDERAGLGPIYMQTAEAIQRLSEEMPDEKQRKKKLKELESEAWENFLEMTISQGLLWAATNTGPEEKPSEIAAGNPYFIGSHSGASGAWVN…	GTGGCGAATTTTGAGACTGTTGTAGTCAATACCGATCTGCTGATTGTCGGTGGCGGCATGTCCGCTTGCGGCGCGGCCGTGGAAGCATCATACTGGGCCAAGAAACACGGCTTGAAAGTCACCCTGGTGGACAAGGCGGCCATGGACCGCAGCGGCGCCGTGGCCATGGGTCTGTCCGCCATCAACCTGTATATCGGTCAGGCTGCCGGCGACAACACCGTTGAGGACTACGTCCGTTACGTGAGACAGGACCTCATGGGCGTTACCCGGGAAGACCTGGTATACAGCATCGCCCGGCACGTAGACTCCACCGTGCACCTGTTTGAAAAGTGGGGCCTGCCCATCTGGAAGGATAAAGACGGCAAGTACGTCCATGAAGGCCGCTGGCAAATCATGATC…	PTDLMVLDKERMKSYNRDPQMCWECMCCVKICPQQAMDVRGYADFIPLGASTIPLRGSEDIMWTIKFRDGSIKRFKFPIRTTAEGTIVPDAGLETGTDDLKSYVLFTEPASLGCEVPTIKK	CCAACGGACCTGATGGTTCTGGACAAAGAGAGAATGAAGTCCTACAACCGGGATCCCCAGATGTGCTGGGAGTGCATGTGCTGCGTAAAGATCTGCCCGCAGCAGGCCATGGACGTACGGGGTTATGCCGATTTTATTCCTCTGGGTGCCAGCACCATTCCTCTGCGTGGTTCCGAGGACATTATGTGGACCATCAAGTTCCGGGATGGCTCCATTAAGCGGTTTAAGTTCCCCATCCGGACCACGGCGGAAGGCACCATTGTTCCCGATGCCGGATTGGAAACCGGTACCGACGATCTGAAGAGCTACGTGCTGTTTACAGAACCCGCATCCCTGGGCTGTGAAGTTCCGACCATTAAGAAATAA
EF442967.1	Desulfotomaculum sp. DSM 7476	MANFETVVVNTDLLIVGGGMSACGAAVEASYWAKKHGLKVTLVDKAAMDRSGAVAMGLSAINLYIGQAAGDNTVEDYVRYVRQDLMGVTREDLVYSIARHVDSTVHLFEKWGLPIWKDKDGKYVHEGRWQIMINGESYKIIVAEAAKNSINSLGDKGEIYERVFIVEPLLDGDRCVGAVGFSVRENKFYVFKAKAVLVGMGGAVHVFRPRSTGEGLGRSWYPPFNTGSSTYFTLKAGAEMTCQEVRFIPVRFKDAYGPVGAWFLLFKSVATNAFGEDYMKTHPDVLEQYAPYGMTKPIPANLRNHLGLIDERAGLGPIYMQTAEAIQRLSEEMPDEKQRKKKLKELESEAWEDFLDMTISQGLLWAATNTRPKEKPSEIAACEPYFIGSHSGASGAWVS…	GTGGCGAATTTTGAGACTGTTGTAGTCAATACCGATCTGCTGATTGTCGGTGGCGGCATGTCCGCTTGCGGCGCGGCCGTGGAAGCATCATACTGGGCCAAGAAACACGGCTTGAAAGTCACCCTGGTGGACAAGGCGGCCATGGACCGCAGCGGCGCCGTGGCCATGGGTCTGTCCGCCATCAACCTGTATATCGGCCAGGCTGCCGGCGACAACACCGTTGAGGACTATGTCCGTTACGTGAGACAGGACCTCATGGGCGTTACCCGGGAAGACCTGGTATACAGCATCGCCCGGCACGTAGACTCCACCGTGCACCTGTTTGAAAAGTGGGGCCTGCCCATCTGGAAGGATAAAGACGGCAAGTACGTCCATGAAGGCCGCTGGCAAATCATGATC…	PTDLMVLDKERMKSYNRDPQMCWECMCCVKICPQQAMDVRGYADFIPLGASTIPLRGSEDIMWTIKFRDGSIKRFKFPIRTTAEGTIVPDAGLETGTDDLKSYVLFTEPASLGCEVPTIKK	CCAACGGACCTGATGGTTCTGGACAAAGAGAGAATGAAGTCCTACAACCGGGATCCCCAGATGTGCTGGGAGTGCATGTGCTGCGTAAAGATTTGCCCGCAGCAGGCCATGGACGTACGGGGTTATGCCGATTTTATTCCTCTGGGTGCCAGCACCATTCCTCTGCGTGGTTCTGAGGACATTATGTGGACCATCAAGTTCCGGGATGGCTCCATTAAGCGGTTTAAGTTCCCCATCCGGACCACGGCGGAAGGCACCATTGTTCCCGATGCCGGATTGGAAACCGGTACCGACGATCTGAAGAGCTACGTGCTGTTTACAGAACCCGCATCCCTGGGCTGTGAAGTTCCGACCATTAAGAAATAA
EF442968.1	Desulfotomaculum sp. DSM 8775	MANFETVEVNTDLLIIGGGMSACGAAVEAAYWAKKHGLKVTLVDKAAMDRSGAVAMGLSAINLYIGQAAGDNTVEDYVRYVRQDLMGITREDLVYSIARHVDSTVHLFEKWGLPIWKDENGKYVHEGRWQIMINGESYKIIVAEAAKNALNSLGPDNIYERVFIVEPLMDGDRCVGAVGFSVRENKFYVFKAKAVLVGMGGAVHVFRPRSTGEGLGRSWYPPFNTGSSAYFTLKAGAEMTCQEVRFIPVRFKDAYGPVGAWFLLFKSVATNAFGEDYMKTHPDVLEQYAPYGLTKPIPANLRNHLGLIDERAGKGPIYMRTEEAIQRLAQEMPDEKQRKKKLKELEAEAWEDFLDMTISQALLWAATNTFPEEKPSEIAAANPYFIGSHSGASGAWVSG…	ATGGCAAATTTTGAAACCGTAGAAGTCAATACCGACCTATTGATAATTGGTGGTGGCATGTCCGCCTGCGGTGCTGCCGTGGAAGCCGCTTACTGGGCCAAAAAACACGGTCTGAAAGTAACCCTGGTGGATAAAGCTGCCATGGACCGCAGCGGTGCCGTGGCCATGGGTCTGTCCGCAATCAACCTCTACATTGGCCAGGCTGCCGGCGATAATACAGTGGAAGACTACGTCCGTTACGTCAGGCAGGACCTGATGGGCATCACCCGGGAAGACCTGGTTTACAGCATCGCCCGTCACGTCGACTCCACCGTACACCTGTTTGAAAAGTGGGGCCTGCCCATCTGGAAAGACGAGAACGGCAAGTACGTCCATGAAGGCCGCTGGCAGATCATGATC…	ICPNDLMVLDKERMKAYNRDPQMCWECACCVKICPQQAMDLRGYADFVPMGASTIPLRGSEDIMWTIKFRNGTIKRFKFPIRTTPEGSIVPDAGFETGTDDLKSYVLFTEPGSLGCEVPTLKK	ATATGCCCCAACGACTTAATGGTCCTGGATAAAGAAAGAATGAAGGCTTACAACCGGGATCCCCAGATGTGCTGGGAGTGTGCATGCTGCGTTAAGATTTGCCCGCAGCAGGCCATGGACCTGAGGGGCTATGCCGACTTTGTTCCCATGGGCGCCAGCACCATTCCGCTGAGGGGTTCGGAAGACATTATGTGGACCATCAAGTTCCGGAATGGCACCATCAAGCGCTTCAAGTTCCCCATCCGGACCACGCCGGAAGGTTCCATCGTCCCCGATGCTGGCTTTGAGACCGGCACCGACGATCTGAAGAGCTACGTGCTTTTCACTGAACCCGGCTCCCTGGGCTGTGAAGTCCCGACCCTGAAGAAATAA
EF442969.1	Desulfotomaculum thermoacetoxidans DSM 5813	MANFETVVVNTDLLIVGGGMSACGAAVEASYWAKKHGLKVTLVDKAAMDRSGAVAMGLSAINLYIGQAAGDNTVEDYVRYVRQDLMGVTREDLVYSIARHVDSTVHLFEKWGLPIWKDKDGKYVHEGRWQIMINGESYKIIVAEAAKNSINSLGDKGEIYERVFIVEPLLDGDRCVGAVGFSVRENKFYVFKAKAVLVGMGGAVHVFRPRSTGEGLGRSWYPPFNTGSSTYFTLKAGAEMTCQEVRFIPVRFKDAYGPVGAWFLLFKSVATNAFGEDYMKTHPDVLEQYAPYGMTKPIPANLRNHLGLIDERAGLGPIYMQTAEAIQRLSQEMPNEKQPKKKLKELELEAWEDFLDMTISQALLWAANKTGGKRKPSEIAAANPYFIGSHSGASGAWVS…	GTGGCGAATTTTGAGACTGTTGTAGTCAATACCGATCTGCTGATTGTCGGTGGCGGCATGTCCGCTTGCGGCGCGGCCGTGGAAGCATCATACTGGGCCAAGAAACACGGCTTGAAAGTCACCCTGGTGGACAAGGCGGCCATGGACCGCAGCGGCGCCGTGGCCATGGGTCTGTCCGCCATCAACCTGTATATCGGTCAGGCTGCCGGCGACAACACCGTTGAGGACTACGTCCGTTACGTGAGACAGGACCTCATGGGCGTTACCCGGGAAGACCTGGTATACAGCATCGCCCGGCACGTAGACTCCACCGTGCACCTGTTTGAAAAGTGGGGCCTGCCCATCTGGAAGGATAAAGACGGCAAGTACGTCCATGAAGGCCGCTGGCAAATCATGATC…	ICPNDLMVLDKERMKSYNRDPQMCWECMCCVKICPQQAMDVRGYADFIPLGASTIPLRGSEDIMWTIKFRDGSIKRFKFPIRTTAEGTIVPDAGLETGTDDLKSYVLFTEPASLGCEVPTIKK	ATATGCCCCAACGACCTGATGGTTCTGGACAAAGAGAGAATGAAGTCCTACAACCGGGATCCCCAGATGTGCTGGGAGTGCATGTGCTGCGTAAAGATCTGCCCGCAGCAGGCCATGGACGTACGGGGTTATGCCGATTTTATTCCTCTGGGTGCCAGCACCATTCCTCTGCGTGGTTCCGAGGACATTATGTGGACCATCAAGTTCCGGGATGGCTCCATTAAGCGGTTTAAGTTCCCCATCCGGACCACGGCGGAAGGCACCATTGTTCCCGATGCCGGATTGGAAACCGGTACCGACGATCTGAAGAGCTACGTGCTGTTTACAGAACCCGCATCCCTGGGCTGTGAAGTTCCGACCATTAAGAAATAA
EF442970.1	Desulfotomaculum thermobenzoicum subsp. thermobenzoicum DSM 6193	MANFETVVVNTDLLIVGGGMSACGAAVEASYWAKKHGLKVTLVDKAAMDRSGAVAMGLSAINLYIGQAAGDNTVEDYVRYVRQDLMGVTREDLVYSIARHVDSTVHLFEKWGLPIWKDKDGKYVHEGRWQIMINGESYKIIVAEAAKNSINSLGDKGEIYERVFIVEPLLDGDRCVGAVGFSVRENKFYVFKAKAVLVGMGGAVHVFRPRSTGEGLGRSWYPPFNTGSSTYFTLKAGAEMTCQEVRFIPVRFKDAYGPVGAWFLLFKSVATNAFGEDYMKTHPDVLEQYAPYGMTKPIPANLRNHLGLIDERAGLGPIYMQTAEAIQRLSEEMPDEKQRKKKLKELESEAWEDFLDMTISQALLWAATNTGRKKKPSEIAAGKPYFIGSHSGASGAWVR…	GTGGCGAATTTTGAGACTGTTGTAGTCAATACCGATCTGCTGATTGTCGGTGGCGGCATGTCCGCTTGCGGCGCGGCCGTGGAAGCATCATACTGGGCCAAGAAACACGGCTTGAAAGTCACCCTGGTGGACAAGGCGGCCATGGACCGCAGCGGCGCCGTGGCCATGGGTCTGTCCGCCATCAACCTGTATATCGGCCAGGCTGCCGGCGACAACACCGTTGAGGACTATGTCCGTTACGTGAGACAGGACCTCATGGGCGTTACCCGGGAAGACCTGGTATACAGCATCGCCCGGCACGTAGACTCCACCGTGCACCTGTTTGAAAAGTGGGGCCTGCCCATCTGGAAGGATAAAGACGGCAAGTACGTCCATGAAGGCCGCTGGCAAATCATGATC…	RMKSYNRDPQMCWECMCCVKICPQQAMDVRGYADFIPLGASTIPLRGSEDIMWTIKFRDGSIKRFKFPIRTTAEGTIVPDAGLETGTDDLKSYVLFTEPASLGCEVPTIKK	AGAATGAAGTCCTACAACCGGGATCCCCAGATGTGCTGGGAGTGCATGTGCTGCGTAAAGATTTGCCCGCAGCAGGCCATGGACGTACGGGGTTATGCCGATTTTATTCCTCTGGGTGCCAGCACCATTCCTCTGCGTGGTTCTGAGGACATTATGTGGACCATCAAGTTCCGGGATGGCTCCATTAAGCGGTTTAAGTTCCCCATCCGGACCACGGCGGAAGGCACCATTGTTCCCGATGCCGGATTGGAAACCGGTACCGACGATCTGAAGAGCTACGTGCTGTTTACAGAACCCGCATCCCTGGGCTGTGAAGTTCCGACCATTAAGAAATAA
EF442971.1	Desulfotomaculum thermobenzoicum subsp. thermosyntrophicum DSM 14055	MANFETVVVNTDLLIVGGGMSACGAAVEASYWAKKHGLKVTLVDKAAMDRSGAVAMGLSAINLYIGQAAGDNTVEDYVRYVRQDLMGVTREDLVYSIARHVDSTVHLFEKWGLPIWKDKDGKYVHEGRWQIMINGESYKIIVAEAAKNSINSLGDKGEIYERVFIVEPLLDGDRCVGAVGFSVRENKFYVFKAKAVLVGMGGAVHVFRPRSTGEGLGRSWYPPFNTGSSTYFTLKAGAEMTCQEVRFIPVRFKDAYGPVGAWFLLFKSVATNAFGEDYMKTHPDVLEQYAPYGMTKPIPANLRNHLGLIDERAGLGPIYMQTAEAIQRLSEEMPDEKQRKKKLKELESEAWEDFLDMTISQAPVWGATNPGGEEGPFEIAAGNPYFIGSHSGASGAWVR…	GTGGCGAATTTTGAGACTGTTGTAGTCAATACCGATCTGCTGATTGTCGGTGGCGGCATGTCCGCTTGCGGCGCGGCCGTGGAAGCATCATACTGGGCCAAGAAACACGGCTTGAAAGTCACCCTGGTGGACAAGGCGGCCATGGACCGCAGCGGCGCCGTGGCCATGGGTCTGTCCGCCATCAACCTGTATATCGGCCAGGCTGCCGGCGACAACACCGTTGAGGACTATGTCCGTTACGTGAGACAGGACCTCATGGGCGTTACCCGGGAAGACCTGGTATACAGCATCGCCCGGCACGTAGACTCCACCGTGCACCTGTTTGAAAAGTGGGGCCTGCCCATCTGGAAGGATAAAGACGGCAAGTACGTCCATGAAGGCCGCTGGCAAATCATGATC…	ICPNDLMVLDKERMKSYNRDPQMCWECMCCVKICPQQAMDVRGYADFIPLGASTIPLRGSEDIMWTIKFRDGSIKRFKFPIRTTAEGTIVPDAGLETGTDDLKSYVLFTEPASLGCEVPTIKK	ATATGCCCCAACGACCTGATGGTTCTGGACAAAGAGAGAATGAAGTCCTACAACCGGGATCCCCAGATGTGCTGGGAGTGCATGTGCTGCGTAAAGATTTGCCCGCAGCAGGCCATGGACGTACGGGGTTATGCCGATTTTATTCCTCTGGGTGCCAGCACCATTCCTCTGCGTGGTTCTGAGGACATTATGTGGACCATCAAGTTCCGGGATGGCTCCATTAAACGGTTTAAGTTCCCCATCCGGACCACGGCGGAAGGCACCATTGTTCCCGATGCCGGATTGGAAACCGGTACCGACGATCTGAAGAGCTACGTGCTGTTTACAGAACCCGCATCCCTGGGCTGTGAAGTTCCGACCATTAAGAAATAA
EF442972.1	Desulfotomaculum thermocisternum DSM 10259	MANFETVEVNTDLLIIGGGMSACGAAVEAAYWAKKHGLKVTLVDKAAMDRSGAVAMGLSAINLYIGQAAGDNTVEDYVRYVRQDLMGITREDLVYSIARHVDSTVHLFEKWGLPIWKDENGKYVHEGRWQIMINGESYKIIVAEAAKNALNSLGPDNIYERVFIVEPLMDGDRCVGAVGFSVRENKFYVFKAKAVLVGMGGAVHVFRPRSTGEGLGRSWYPPFNTGSSAYFTLKAGAEMTCQEVRFIPVRFKDAYGPVGAWFLLFKSVATNAFGEDYMKTHPDVLEQYAPYGLTKPIPANLRNHLGLIDERAGKGPIYMRTEEAIQRLAQEMPDEKQRKKKLKELEAEAWEDFLNMTISQALLWAATNTFPEEKPLEIAAGDPYFIGSHSGASGAWVSG…	ATGGCAAATTTTGAAACCGTAGAAGTCAATACCGACCTATTGATAATTGGTGGTGGCATGTCCGCCTGCGGTGCTGCCGTGGAAGCCGCTTACTGGGCCAAAAAACACGGTCTGAAAGTAACCCTGGTGGATAAAGCTGCCATGGACCGCAGCGGTGCCGTGGCCATGGGTCTGTCCGCAATCAACCTCTACATTGGCCAGGCTGCCGGCGATAATACAGTGGAAGACTACGTCCGTTACGTCAGGCAGGACCTGATGGGCATCACCCGGGAAGACCTGGTTTACAGCATCGCCCGTCACGTCGACTCCACCGTACACCTGTTTGAAAAGTGGGGCCTGCCCATCTGGAAAGACGAGAACGGCAAGTACGTCCATGAAGGCCGCTGGCAGATCATGATC…	ICPNDLMVLDKERMKAYNRDPQMCWECACCVKICPQQAMDLRGYADFVPMGASTIPLRGSEDIMWTIKFRNGTIKRFKFPIRTTPEGSIVPDAGFETGTDDLKSYVLFTEPGSLGCEVPTLKK	ATATGCCCCAACGACTTAATGGTCCTGGATAAAGAAAGAATGAAGGCTTACAACCGGGATCCCCAGATGTGCTGGGAGTGTGCATGCTGCGTTAAGATTTGCCCGCAGCAGGCCATGGACCTGAGGGGCTATGCCGACTTTGTTCCCATGGGCGCCAGCACCATTCCGCTGAGGGGTTCGGAAGACATTATGTGGACCATCAAGTTCCGGAATGGCACCATCAAGCGCTTCAAGTTCCCCATCCGGACCACGCCGGAAGGTTCCATCGTCCCCGATGCTGGCTTTGAGACCGGCACCGACGATCTGAAGAGCTACGTGCTTTTCACTGAACCCGGCTCCCTGGGCTGTGAAGTCCCGACCCTGAAGAAATAA
NZ_AULY01000010.1	Desulfovibrio acrylicus DSM 10141	MPMIPVKEQPRGVAIAEPAIVEHDVDILMVGGGMGNTGAAFEAVRWAEKYAPELKILLVDKAALERSGAVAQGLSAINTYLGDNTADDYVRMVRTDLMGLVREDLIFDLGRHVDDSVHLFEEWGLPCWIKDENNKNLDGAAAKAAGKSLRNGDAPVRSGRWQMMINGEAYKCIVAEAAKNALGEDRIQERIFIVKLLLDANEENRIAGAVGFNLRDNEVHVYRTNAMVVACGGAVNVYKPRSTGEGMGRAWYPVWNAGSTYTMCAQVGAEMTMMENRFVPARFKDGYGPVGAWFLLFKAKATNFRGEDYCETNRAMLKPYEDRGYAKGHVIPTCLRNHMMLREMREGRGPIYMDTKTALQTTFESLSPAEQKHLESEAWEDFLDMCVGQANLWAAMNIQ…	ATGCCGATGATTCCCGTTAAGGAACAACCACGAGGCGTTGCGATTGCTGAACCTGCAATCGTAGAACATGATGTTGATATCCTCATGGTTGGCGGTGGTATGGGTAACACTGGTGCAGCATTTGAAGCCGTACGTTGGGCTGAAAAATACGCACCTGAGCTGAAAATTCTGCTCGTTGATAAAGCTGCTCTCGAACGTTCCGGTGCTGTTGCACAGGGTCTTTCTGCAATTAACACCTACCTTGGTGATAACACTGCAGACGACTACGTTCGTATGGTTCGTACTGACCTCATGGGTCTCGTACGTGAAGACCTTATCTTCGACCTTGGTCGTCACGTTGATGACTCCGTTCACCTCTTTGAAGAGTGGGGCCTTCCTTGCTGGATCAAAGACGAGAAC…	MPTYVDPSKCDGCKGGEKTACMYICPNDLMILDADEMKAFNQEPEACWECYSCVKICPQGAITARPYADFAPLGGTCIPMRSADSIMWTVKFRNGNVKRFKFPIRTTPEGSIKPFEGKPEPADLDSEFLFTETELATPIEAMGQKFEVAEADITMVTKASAV	ATGCCGACATATGTAGACCCGTCCAAGTGTGATGGCTGCAAAGGTGGCGAGAAAACCGCTTGCATGTACATCTGCCCCAACGACCTCATGATTCTCGATGCAGATGAAATGAAGGCCTTCAATCAGGAGCCAGAAGCATGTTGGGAATGCTACTCCTGTGTTAAAATTTGTCCTCAGGGCGCAATCACAGCACGTCCATATGCTGACTTTGCACCACTTGGTGGCACTTGTATCCCAATGCGTTCCGCAGATTCTATCATGTGGACCGTTAAGTTCCGTAACGGTAATGTTAAACGCTTTAAATTCCCAATCCGTACTACTCCAGAAGGCTCTATTAAGCCTTTCGAAGGTAAGCCGGAACCAGCTGACCTCGATAGCGAATTCCTCTTCACTGAGACA…
NC_014844.1	Desulfovibrio aespoeensis Aspo-2	MPLLPSKEASKGVALAEPVIVEKHVDLLLVGGGMGNCGVAFEAMRWIQKVDPSLTLEMVDKAALERSGAVAQGLSAINTYIGANEVDDYVRMVRTDLMGLVREDLIFDVGRHVDDSVHLFEEWGLPVWVKKDGKNVDGGKAKAEGLAIRKGAEPVRSGRWQIMINGESYKCIVAEAAKNAIGEDRYVERVFIVKMLLDAKQPNRIAGAVGFSTRENKVYVYTCNACVVACGGAVNVYRPRSTGEGMGRAWYPVWNAGSTYTMVAQVGGEMTMMENRFVPARFKDGYGPVGAWFLLFKAKATNYKGEDYCVTNRAMLKPYEDRGYAKGHIIPTCLRNHMMLREMREGRGPIFMDTKTALLNTVNGDLTGPEWKHLESEAWEDFLDMCVGQANLWAATNCA…	ATGCCTCTGCTTCCCAGCAAAGAAGCTTCCAAAGGTGTGGCACTGGCCGAGCCGGTAATCGTCGAGAAACACGTCGATCTCCTGCTCGTCGGTGGTGGTATGGGTAACTGCGGCGTGGCTTTCGAGGCCATGCGCTGGATCCAGAAGGTTGACCCCAGCCTGACCCTGGAAATGGTTGACAAGGCTGCCCTCGAGCGCTCCGGCGCCGTGGCCCAGGGCCTGTCCGCCATCAACACCTACATCGGCGCCAACGAAGTGGACGACTACGTCCGCATGGTCCGCACCGACCTCATGGGCCTGGTTCGCGAAGACCTGATCTTTGACGTGGGCCGCCACGTTGACGATTCCGTCCACCTCTTCGAAGAATGGGGCCTCCCCGTCTGGGTCAAGAAGGACGGC…	MPTFVNPEKCDGCKGGEKTACMYICPNDLMILDADAMKAYNQEPSACWECYSCVKICPQGAIEARPYADFAPMGGTSIPMRSAEDIMWTVKFRNGNVKRFKFPIRTTPEGSIKPFEGKPEPTDLENELLFTETALVAPKAAISEQAAVTEADLKKEWKAEDYANLV	ATGCCGACCTTTGTTAACCCGGAAAAATGTGACGGCTGCAAGGGTGGCGAAAAGACCGCTTGCATGTACATTTGCCCTAACGATCTGATGATCCTGGATGCCGACGCGATGAAGGCATACAACCAGGAGCCGTCTGCGTGCTGGGAATGTTACTCCTGCGTGAAGATTTGCCCCCAGGGCGCTATTGAAGCCCGTCCGTACGCCGACTTCGCCCCCATGGGTGGTACCTCCATCCCGATGCGCTCCGCTGAAGACATCATGTGGACCGTCAAGTTCCGCAATGGCAACGTGAAGCGTTTCAAATTCCCCATCCGCACCACCCCTGAAGGTTCCATCAAGCCCTTTGAGGGCAAGCCCGAGCCGACCGACCTCGAAAACGAGCTGCTCTTCACCGAGACC…
NZ_AOSV01000030.1	Desulfovibrio africanus PCS	MPTIPVKIKPQGVAIAEPQLVEMSVDMLLVGGGMGNCGAAYEICSWVDRKYKDLSVLLVDKAAMERSGAVAQGLSAINTYLGDNKADDYVRMVRTDLMGLVREDLIYDLGRHVDDSVHLFEEWGLPCWIKEGDHNLDGAQAKKAGKSLRKGDKPVRSGRWQIMINGESYKCIVAEAAKNALGQDRYLERIFIVKLLLDANTPNRIAGAVGFSLRENKVYVIKANAMLVACGGAVNVYRPRSTGEGLGRAWYPVWNSGSTYTMCAQAGAEMTMMENRFVPARFKDGYGPVGAWFLLFKAKATNYKGEDYCATNAAMLKPYEERGYAKGHIIPTCLRNHMMLREMREGRGPIYMDTASALQSTFAKLTPEQQKHLESEAWEDFLDMCVGQANLWACMNIKP…	ATGCCTACGATTCCTGTTAAAATTAAGCCCCAAGGTGTGGCTATCGCCGAGCCCCAGCTCGTCGAGATGAGCGTTGATATGCTTCTCGTCGGCGGCGGCATGGGCAACTGCGGCGCAGCCTACGAGATCTGCAGCTGGGTTGACCGCAAGTACAAGGATCTGTCGGTCCTGCTGGTCGACAAGGCCGCCATGGAGCGTTCCGGCGCCGTGGCCCAGGGTCTGTCCGCCATCAACACCTATCTTGGCGACAACAAGGCCGACGATTACGTGCGCATGGTCCGCACCGACCTGATGGGCCTCGTTCGCGAAGACTTGATCTACGACCTTGGCCGTCACGTCGACGATTCCGTGCACCTGTTCGAAGAGTGGGGCCTGCCCTGCTGGATCAAGGAAGGCGAC…	MPTYVDPSKCDGCKGGEKTACMYICPNDLMILDPEEMRAFNQEPEACWECYSCVKICPQGAISARPYADFAPMGGTSIPMRSAEDIMWTVKFRNGEVKRFKFPIRTTPEGSIKPFEGKPEPGDINNELLFTEKELTKPETALGKKIEIGEADKQIQW	ATGCCTACCTATGTCGATCCAAGCAAGTGCGATGGCTGCAAGGGCGGCGAAAAGACCGCGTGCATGTACATCTGCCCGAACGATCTGATGATCCTGGATCCGGAGGAGATGCGTGCATTCAACCAGGAGCCCGAAGCATGCTGGGAATGCTACTCCTGTGTGAAGATCTGCCCCCAGGGCGCCATCTCCGCCCGTCCTTACGCCGACTTCGCTCCCATGGGTGGTACGTCCATCCCGATGCGTTCGGCCGAGGACATCATGTGGACCGTCAAGTTCCGCAACGGCGAAGTCAAGCGCTTCAAGTTCCCCATCCGCACCACTCCTGAAGGCTCCATCAAGCCCTTCGAAGGCAAGCCCGAGCCCGGCGACATCAACAACGAGCTGCTCTTCACCGAGAAG…
NZ_AULZ01000001.1	Desulfovibrio africanus subsp. africanus DSM 2603	MPTIPVKIKPQGVAIAEPQLVEMSVDMLLVGGGMGNCGAAYEICSWVDRKYKDLSVLLVDKAAMERSGAVAQGLSAINTYLGDNKADDYVRMVRTDLMGLVREDLIYDLGRHVDDSVHLFEEWGLPCWIKEGDHNLDGAQAKKAGKSLRKGDKPVRSGRWQIMINGESYKCIVAEAAKNALGQDRYLERIFIVKLLLDANTPNRIAGAVGFSLRENKVYVIKANAMLVACGGAVNVYRPRSTGEGLGRAWYPVWNSGSTYTMCAQAGAEMTMMENRFVPARFKDGYGPVGAWFLLFKAKATNYKGEDYCATNAAMLKPYEERGYAKGHIIPTCLRNHMMLREMREGRGPIYMDTASALQSTFAKLTPEQQKHLESEAWEDFLDMCVGQANLWACMNIKP…	ATGCCTACGATTCCTGTTAAAATTAAGCCCCAAGGTGTGGCTATCGCCGAGCCCCAGCTCGTCGAGATGAGCGTTGATATGCTTCTCGTCGGCGGCGGCATGGGCAACTGCGGCGCAGCCTACGAGATCTGCAGCTGGGTTGACCGCAAGTACAAGGATCTGTCGGTCCTGCTGGTCGACAAGGCCGCCATGGAGCGTTCCGGCGCCGTGGCCCAGGGTCTGTCCGCCATCAACACCTACCTTGGCGACAACAAGGCCGACGATTACGTGCGCATGGTCCGCACCGACCTGATGGGCCTCGTTCGCGAAGACCTGATCTACGACCTTGGCCGTCACGTCGACGATTCCGTGCATCTGTTCGAAGAGTGGGGCTTGCCCTGCTGGATCAAGGAAGGCGAC…	MPTYVDPSKCDGCKGGEKTACMYICPNDLMILDPEEMRAFNQEPEACWECYSCVKICPQGAISARPYADFAPMGGTSIPMRSAEDIMWTVKFRNGEVKRFKFPIRTTPEGSIKPFEGKPEPGDINNELLFTEKELTKPETALGKKIEIGEADKQIQW	ATGCCTACCTATGTCGATCCAAGCAAGTGCGATGGCTGCAAGGGCGGCGAAAAGACCGCGTGCATGTACATCTGCCCGAACGATCTGATGATCCTGGATCCGGAGGAGATGCGTGCATTCAACCAGGAGCCCGAAGCATGCTGGGAGTGCTACTCCTGTGTGAAGATCTGCCCCCAGGGCGCCATCTCCGCCCGTCCTTACGCCGACTTCGCTCCCATGGGTGGTACGTCCATCCCGATGCGCTCGGCCGAGGATATCATGTGGACCGTCAAGTTCCGTAACGGCGAAGTCAAGCGCTTCAAGTTCCCCATCCGCACCACTCCTGAAGGCTCCATCAAGCCCTTCGAAGGCAAGCCCGAGCCCGGCGACATCAACAACGAGCTGCTCTTCACCGAGAAG…
NC_016629.1	Desulfovibrio africanus Walvis Bay	MPTIPVKIKPQGVAIAEPQLVEMSVDMLLVGGGMGNCGAAYEICSWVDRKYKDLSVLLVDKAAMERSGAVAQGLSAINTYLGDNKADDYVRMVRTDLMGLVREDLIYDLGRHVDDSVHLFEEWGLPCWIKEGDHNLDGAQAKKAGKSLRKGDKPVRSGRWQIMINGESYKCIVAEAAKNALGQDRYLERIFIVKLLLDANTPNRIAGAVGFSLRENKVYVIKANAMLVACGGAVNVYRPRSTGEGLGRAWYPVWNSGSTYTMCAQAGAEMTMMENRFVPARFKDGYGPVGAWFLLFKAKATNYKGEDYCATNAAMLKPYEERGYAKGHIIPTCLRNHMMLREMREGRGPIYMDTASALQSTFAKLTPEQQKHLESEAWEDFLDMCVGQANLWACMNIKP…	ATGCCTACGATTCCTGTTAAAATTAAGCCCCAAGGTGTGGCTATCGCCGAGCCCCAGCTCGTCGAGATGAGCGTTGATATGCTTCTCGTCGGCGGCGGCATGGGCAACTGCGGCGCAGCCTACGAGATCTGCAGCTGGGTTGACCGCAAGTACAAGGATCTGTCGGTCCTGCTGGTCGACAAGGCCGCCATGGAGCGTTCCGGCGCCGTGGCCCAGGGTCTGTCCGCCATCAACACCTACCTTGGCGACAACAAGGCCGACGATTACGTGCGCATGGTCCGCACCGACCTGATGGGCCTCGTTCGCGAAGACCTGATCTACGACCTTGGCCGTCACGTCGACGATTCCGTGCATCTGTTCGAAGAGTGGGGCTTGCCCTGCTGGATCAAGGAAGGCGAC…	MPTYVDPSKCDGCKGGEKTACMYICPNDLMILDPEEMRAFNQEPEACWECYSCVKICPQGAISARPYADFAPMGGTSIPMRSAEDIMWTVKFRNGEVKRFKFPIRTTPEGSIKPFEGKPEPGDINNELLFTEKELTKPETALGKKIEIGEADKQIQW	ATGCCTACCTATGTCGATCCAAGCAAGTGCGATGGCTGCAAGGGCGGCGAAAAGACCGCGTGCATGTACATCTGCCCGAACGATCTGATGATCCTGGATCCGGAGGAGATGCGTGCATTCAACCAGGAGCCCGAAGCATGCTGGGAGTGCTACTCCTGTGTGAAGATCTGCCCCCAGGGCGCCATCTCCGCCCGTCCTTACGCCGACTTCGCTCCCATGGGTGGTACGTCCATCCCGATGCGCTCGGCCGAGGACATCATGTGGACCGTCAAGTTCCGTAACGGCGAAGTCAAGCGTTTCAAGTTCCCCATCCGCACCACTCCTGAAGGCTCCATCAAGCCCTTCGAAGGCAAGCCCGAGCCCGGCGACATCAACAACGAGCTGCTCTTCACCGAGAAG…
NZ_AXWQ01000014.1	Desulfovibrio alaskensis DSM 16109	MPMIPVKEQVKGVAIAEPTIKEHDVDILLVGGGMGACGTAFEAVRWADKYAPELKILLIDKAALERSGAVAQGLSAINTYLGDNSADDYVRMVRTDLMGLVREDLIFDLGRHVDDSVHLFEEWGLPCWIKDENGHNLDGAAAKAAGKSLRNGDAPVRSGRWQMMINGESYKNIVAEAAKNALGEDRIMERIFIVKLLLDANEENRIAGAVGFSLRENVVHIFRTNAMLVACGGAVNVYKPRSTGEGMGRAWYPVWNAGSTYTMCAQVGAEMTMMENRFVPARFKDGYGPVGAWFLLFKAKATNFRGEDYCVTNRAMLKPYEDRGYAKGHVIPTCLRNHMMLREMREGRGPIYMDTKTALQTTFETMTPAQQKHLESEAWEDFLDMCVGQANLWACMNIQ…	ATGCCGATGATTCCCGTTAAGGAACAGGTTAAGGGCGTGGCCATTGCCGAGCCCACCATCAAAGAACACGACGTTGACATCCTTCTCGTCGGCGGCGGTATGGGTGCCTGCGGCACCGCATTCGAAGCCGTGCGCTGGGCTGACAAATATGCTCCCGAACTGAAAATCCTGCTTATTGACAAAGCAGCTCTGGAACGTTCCGGTGCAGTTGCTCAGGGTCTGTCCGCTATCAACACCTACCTTGGTGACAACAGCGCAGACGACTACGTCCGCATGGTCCGTACCGACCTTATGGGTCTGGTCCGCGAAGACCTTATTTTCGACCTCGGCCGTCACGTTGACGACTCCGTTCATCTGTTTGAAGAGTGGGGCCTGCCCTGCTGGATCAAAGATGAAAAC…	MPTYVDPSKCDGCKGGEKTACMYICPNDLMILDPEEMKAYNQEPEACWECYSCVKICPQGAITARPYADFAPMGGTSIPMRSADSIMWTVKFRNGNVKRFKFPIRTTPEGSIKPFEGKPEPGDLENELLFTETELGAPETALGQKFDIAEADKAVEFKASAV	ATGCCGACTTATGTTGATCCGTCCAAGTGTGATGGATGCAAGGGTGGTGAAAAGACCGCTTGCATGTACATCTGCCCCAACGACCTCATGATCCTGGACCCTGAAGAAATGAAGGCTTACAACCAGGAACCCGAGGCTTGCTGGGAGTGCTACTCCTGCGTGAAGATTTGCCCGCAGGGTGCCATCACCGCCCGTCCTTATGCTGACTTCGCCCCCATGGGCGGCACCAGCATCCCCATGCGTTCCGCTGACTCCATTATGTGGACTGTCAAGTTCCGTAACGGCAACGTGAAGCGCTTCAAGTTCCCGATCCGCACCACCCCCGAAGGCTCCATCAAGCCCTTCGAAGGTAAGCCCGAACCCGGCGATCTCGAAAACGAACTGCTCTTCACCGAAACC…
NC_007519.1	Desulfovibrio alaskensis G20	MPMIPVKEQVKGVAIAEPTIKEHDVDILLVGGGMGACGTAFEAVRWADKYAPELKILLIDKAALERSGAVAQGLSAINTYLGDNSADDYVRMVRTDLMGLVREDLIFDLGRHVDDSVHLFEEWGLPCWIKDENGHNLDGAAAKAAGKSLRNGDAPVRSGRWQMMINGESYKNIVAEAAKNALGEDRIMERIFIVKLLLDANEENRIAGAVGFSLRENVVHIFRTNAMLVACGGAVNVYKPRSTGEGMGRAWYPVWNAGSTYTMCAQVGAEMTMMENRFVPARFKDGYGPVGAWFLLFKAKATNFRGEDYCVTNRAMLKPYEDRGYAKGHVIPTCLRNHMMLREMREGRGPIYMDTKTALQTTFETMTPAQQKHLESEAWEDFLDMCVGQANLWACMNIQ…	ATGCCGATGATTCCCGTTAAGGAACAGGTTAAGGGCGTGGCCATTGCCGAGCCCACCATCAAAGAACACGACGTTGACATCCTTCTCGTCGGCGGCGGTATGGGTGCCTGCGGCACCGCATTCGAAGCCGTGCGCTGGGCTGACAAATATGCTCCCGAACTGAAAATCCTGCTTATTGACAAAGCAGCTCTGGAACGTTCCGGTGCAGTTGCTCAGGGTCTGTCCGCTATCAACACCTACCTTGGTGACAACAGCGCAGACGACTACGTCCGCATGGTCCGTACCGACCTTATGGGTCTGGTCCGCGAAGACCTTATTTTCGACCTCGGCCGTCACGTTGACGACTCCGTTCATCTGTTTGAAGAGTGGGGCCTGCCCTGCTGGATCAAAGATGAAAAC…	MPTYVDPSKCDGCKGGEKTACMYICPNDLMILDPEEMKAYNQEPEACWECYSCVKICPQGAITARPYADFAPMGGTSIPMRSADSIMWTVKFRNGNVKRFKFPIRTTPEGSIKPFEGKPEPGDLENELLFTETELGAPETALGQKFDVAEADKAVEFKASAV	ATGCCGACTTATGTTGATCCGTCCAAGTGTGATGGATGCAAGGGTGGTGAAAAGACCGCTTGCATGTACATCTGCCCCAACGACCTCATGATCCTGGACCCTGAAGAAATGAAGGCTTACAACCAGGAACCCGAGGCTTGCTGGGAGTGCTACTCCTGCGTGAAGATTTGCCCGCAGGGTGCCATCACCGCCCGTCCTTATGCTGACTTCGCCCCCATGGGCGGCACCAGCATCCCCATGCGTTCCGCTGACTCCATTATGTGGACTGTCAAGTTCCGTAACGGCAACGTGAAGCGCTTCAAGTTCCCGATCCGCACCACCCCCGAAGGCTCCATCAAGCCCTTCGAAGGTAAGCCCGAACCCGGCGATCTCGAAAACGAACTGCTCTTCACCGAAACC…
NZ_JNJA01000013.1	Desulfovibrio alcoholivorans DSM 5433	MPTIPVKDEPKGVALAEPELIEKDVDILMVGGGMGCCGAAYEVCRWADKIGGISVMLLDKAALERSGAVAQGLSAINTYIGENVPDDYVRMVRTDLMGLVREDLIFDVGRHVDDSVHLFEEWGLPCWTKDADGHNLDGAQSKAKGVSLRTGAKPVRSGRWQIMINGESYKCIVAEAAKNALGQDRYMERVFIVKLLLDAKQPNRIAGAVGFSTRENKVFVFKANAILVACGGAVNVYRPRSTGEGMGRAWYPVWNAGSTYTMCAQVGAEMTMMENRFVPARFKDGYGPVGAWFLLFKAKATNAKGEDYCATNKAMLKPYEDRGYAKGHIIPTCLRNHMMLREMREGRGPIYMDTAGALQSTFANLNAEQQKHLESEAWEDFLDMCVGQANLWACTDTEP…	ATGCCGACGATTCCTGTGAAGGACGAGCCCAAAGGCGTTGCCCTTGCCGAGCCGGAACTGATTGAAAAAGACGTTGACATCCTCATGGTCGGTGGCGGCATGGGCTGCTGCGGTGCGGCCTACGAGGTCTGCCGCTGGGCCGACAAGATCGGCGGGATCAGCGTGATGCTGCTCGACAAGGCCGCCCTCGAGCGCTCCGGCGCCGTTGCGCAGGGCCTGTCCGCCATCAATACCTACATCGGCGAGAACGTCCCGGACGACTACGTCCGCATGGTCCGCACCGACCTCATGGGTCTGGTCCGCGAAGACCTGATCTTCGACGTCGGCCGTCACGTCGACGATTCCGTCCACCTGTTCGAAGAGTGGGGCCTGCCCTGCTGGACCAAGGACGCCGACGGT…	MPTFVDPSKCDGCKGGEKTACMYICPNDLMILDPQEMRAFNQEPSACWECYSCVKICPQGAISARPYADFAPMGGTSIPMRSADSIMWTVKFRNGNIKRFKFPIRTTPEGSIKPYDGKPEGANLDDELLFTETALATPKEALGKKFDVTGMDTVQCWLDGFCQ	ATGCCTACCTTTGTGGATCCGAGCAAGTGTGACGGATGCAAAGGCGGTGAGAAGACCGCGTGCATGTACATTTGCCCCAATGACCTGATGATTCTGGATCCTCAGGAAATGCGCGCTTTCAACCAGGAGCCGTCCGCCTGCTGGGAATGCTACTCCTGCGTGAAAATCTGCCCGCAGGGCGCCATCTCCGCCCGCCCCTACGCCGACTTCGCTCCCATGGGCGGCACGTCCATCCCCATGCGCTCGGCCGACTCCATCATGTGGACCGTGAAGTTCCGCAACGGCAACATCAAGCGCTTCAAGTTCCCGATCCGCACCACCCCTGAAGGCTCCATCAAGCCCTACGATGGCAAGCCCGAAGGCGCCAACCTGGACGACGAACTGCTTTTTACCGAGACC…
NZ_ATHI01000030.1	Desulfovibrio alkalitolerans DSM 16529	MPKIPVKIAPQGVPVGDPEIIEKDVDILMVGGGMGTCGAAFEAVRWADKYAPDLKIMLVDKASLERSGAVAQGLSAINTYLGKNAPDDYVRMVRTDLMGLVREDLIYDLGRHVDDSVHLFEEWGLPCWIKEGDHNLDGSQAVKKGKSLRNGDEPVRSGRWQIMINGESYKCIVAEAAKNALGQDRYMERVFIVKLLLDANQPNRIAGAVGFSTRENKVYVFKANTILVACGGAVNVYRPRSTGEGMGRAWYPVWNAGSTYTMCAEVGAEMTMMENRFVPARFKDGYGPVGAWFLLFKAKATNYKGEDYCATNRAMLKPYEERGYAQGHIIPTCLRNHMMLREMREGRGPIFMDTATALQTTFAKLTPEQQKHLESEAWEDFLDMCVGQANLWACMNIEP…	ATGCCCAAGATTCCTGTCAAGATTGCTCCCCAGGGCGTGCCCGTTGGGGATCCGGAAATCATCGAGAAGGACGTTGACATCCTCATGGTTGGTGGCGGCATGGGCACCTGCGGCGCGGCTTTCGAAGCCGTCCGCTGGGCCGACAAGTACGCCCCCGACCTGAAGATCATGCTGGTCGACAAGGCCTCTCTGGAGCGCTCCGGCGCGGTTGCCCAGGGCCTGTCGGCCATCAACACCTACCTCGGCAAGAACGCCCCCGACGACTACGTCCGCATGGTCCGCACCGACCTGATGGGCCTCGTGCGCGAAGACCTGATCTACGATCTCGGTCGTCACGTCGACGACTCCGTGCACCTCTTCGAGGAATGGGGCCTGCCCTGCTGGATCAAGGAAGGCGAC…	MPTYVDPSKCDGCKGGEKTACMYICPNDLMILDPEEMKAFNQEPEACWECYSCVKICPQGAIGARPYGDFAPMGGTSIPMRGAEDIMWTVKFRNGNVKRFKFPIRTTPEGSIKPYDGKPEPGDIDSELLFTETSLPTPKEVLNKKFEVTDVDATQCWFDLPCEGGNRA	ATGCCCACCTATGTTGACCCGAGCAAGTGCGATGGCTGCAAGGGCGGTGAGAAGACCGCCTGCATGTACATCTGCCCGAACGACCTGATGATTCTCGATCCCGAGGAGATGAAGGCGTTCAACCAGGAGCCCGAGGCGTGCTGGGAGTGCTACTCCTGCGTGAAGATCTGCCCGCAGGGCGCCATCGGCGCTCGTCCCTACGGCGACTTCGCGCCCATGGGCGGCACCTCGATCCCGATGCGCGGCGCTGAAGACATCATGTGGACCGTTAAGTTCCGCAATGGCAACGTCAAGCGCTTCAAGTTCCCCATCCGCACCACCCCCGAGGGTTCGATCAAGCCCTACGACGGCAAGCCCGAGCCGGGCGACATCGACAGCGAACTGCTCTTCACCGAGACC…
NZ_AUMA01000009.1	Desulfovibrio aminophilus DSM 12254	MPQIPAKDVVKGVPLAEPQVIEQHADILMVGGGMGCCGAAFEVCRWVDAKYKDLSVMLLDKAALERSGAVAQGLSAINTYLGENDADDYVRMVRTDLMGLVREDLIFDLGRHVDDSVHLFEEWGLPCWIKKDGHNLDGAAAKAAGLSLRKGDAPVRSGRWQMMINGESYKVIVAEAAKNALGEGRYLERVFIVKLLLDANTPNRIAGAVGFSTRENKVYVFTCNSCLVACGGAVNVYRPRSTGEGMGRAWYPVWNAGSTYTMCAQVGAEMTMMENRFVPARFKDGYGPVGAWFLLFKAKATNYKGEDYCATNRAMLKPYEDRGYAKGHVIPTCLRNHMMLREMREGRGPIFMDTKGALLATINNDFKNPLWKHLESEAWEDFLDMCVGQANLWAATNCA…	ATGCCTCAGATTCCCGCTAAAGACGTCGTCAAGGGTGTCCCGTTGGCCGAACCGCAGGTCATCGAACAGCACGCCGACATTCTCATGGTCGGCGGCGGCATGGGCTGCTGCGGCGCCGCCTTCGAGGTGTGCCGCTGGGTCGACGCCAAGTACAAGGATCTCTCCGTGATGCTGCTGGACAAGGCCGCCCTCGAGCGTTCCGGCGCCGTGGCCCAGGGCCTGTCCGCCATCAACACCTACCTGGGTGAGAACGATGCCGACGACTACGTCCGCATGGTCCGCACCGACCTCATGGGCCTGGTCCGCGAAGACCTGATCTTCGACCTGGGCCGCCACGTGGACGACTCCGTCCATCTGTTCGAGGAGTGGGGCCTTCCCTGCTGGATCAAGAAGGACGGC…	MPTFVNPEKCDGCKGGEKTACMYICPNDLMILDPAEMKAYNQEPEACWECYSCVKICPQGAIEARPYADFAPLGGTSIPMRSAEDIMWTIKFRNGSVKRFKFPIRTTPEGSIKPFDGKPEPGDINNELLFTETALKAPKAVLMKKFEVSDADISQCWQDGVCEPVNG	ATGCCGACCTTTGTGAACCCGGAAAAATGTGACGGCTGCAAGGGTGGCGAAAAGACCGCTTGCATGTACATTTGTCCGAACGACCTCATGATCCTGGATCCGGCCGAGATGAAGGCCTACAACCAGGAGCCCGAAGCCTGCTGGGAGTGCTACTCCTGCGTGAAGATCTGCCCCCAGGGCGCCATCGAAGCCCGCCCCTACGCTGACTTCGCCCCCCTCGGCGGCACCTCCATCCCGATGCGTTCGGCCGAAGACATCATGTGGACCATCAAGTTCCGCAATGGTTCCGTGAAGCGGTTCAAGTTCCCCATCCGCACCACTCCCGAAGGTTCCATCAAGCCTTTCGATGGCAAGCCCGAGCCCGGCGACATCAACAACGAGCTGCTCTTCACCGAGACC…
NZ_AUCX01000010.1	Desulfovibrio bastinii DSM 16055	MPLLPIKEASKGVALAEPEIIEKDVDILLVGGGMGNCGAAFEACRWADKLDQDIKILLLDKAAMERSGAVAQGLSAINTYLGENDADDYVRMVRTDLMGLVREDLIYDLGRHVDDSVHLFEEWGLPCWIKKDGKNLDGAAAKAAGLSLRNGDPCVRSGRWQMMINGESYKCIVAEAAKNALGEDRYMERVFIVKMLLDANEPNRIAGAVGFSTRENKVYVIKTNAAIVACGGAVNIYRPRSTGEGMGRAWYPVWNAGSTYTMCAQVGAEMTMMENRFVPARFKDGYGPVGAWFLLFKAKATNYKGEDYCEVNRAMLKPYEDRGYAKGHVIPTCLRNHMMLREMREGRGPIYMDTATALQTTFKELSPAEQKHLESEAWEDFLDMCVGQANLWAAMNIEP…	ATGCCTCTGCTTCCCATCAAAGAAGCTTCCAAGGGTGTTGCCCTTGCTGAGCCTGAAATCATAGAAAAAGACGTAGATATTCTTCTCGTCGGTGGTGGTATGGGTAACTGCGGTGCTGCATTTGAAGCATGCCGCTGGGCTGACAAACTTGATCAGGACATCAAAATCCTGCTTCTCGATAAAGCTGCCATGGAACGTTCCGGTGCTGTTGCACAGGGCCTTTCCGCTATTAACACCTATCTTGGCGAAAATGACGCTGATGACTACGTACGCATGGTTCGTACTGACCTCATGGGCCTCGTTCGTGAAGACCTTATCTACGACCTCGGCCGTCACGTTGATGATTCCGTACATCTTTTCGAAGAATGGGGACTCCCCTGCTGGATCAAAAAAGACGGT…	MPTFVNPEKCDGCKGGEKTACMYICPNDLMILDPEEMRAYNQEPDACWECYSCVKICPQGAIEARPYGDFAPMGGTSIPMRSAEDIMWTVKFRNGNVKRFKFPIRTTPEGSIKPFDGKPEGADLDTELLFTEEALTTPKEVLGKKFDVTEADKSNSYKDI	ATGCCGACCTTTGTCAATCCGGAAAAATGTGATGGCTGCAAGGGTGGAGAAAAGACCGCCTGCATGTACATCTGCCCCAACGATCTTATGATCCTGGATCCCGAAGAAATGAGGGCCTACAACCAGGAACCTGACGCATGTTGGGAATGTTATTCCTGCGTAAAAATTTGCCCTCAGGGCGCTATTGAAGCACGCCCTTACGGTGACTTCGCACCCATGGGTGGAACCTCCATCCCCATGCGCTCTGCTGAAGACATCATGTGGACAGTTAAGTTCCGTAACGGAAACGTAAAACGTTTCAAATTCCCCATCCGTACAACTCCTGAAGGATCCATCAAACCTTTTGATGGCAAACCTGAAGGTGCTGATCTGGATACCGAACTTCTCTTCACTGAAGAA…
NZ_AUCY01000045.1	Desulfovibrio cuneatus DSM 11391	MPMIPTKEAVKGLAIAEPVVKEHDVDILIVGGGMGSCGTAFEAVRWADKFAPELKILLVDKASLERSGAVAQGLSAINTYLGKNSAEDYVRMVRTDLMGLVREDLIFDLGRHVDDSVHLFEDWGLPCWIKGEDGHNLDGAAAKAAGKSLRKGNDPVRSGRWQIMINGESYKCIVAEAAKNALGESRIMERIFIVKLLNDAKVPNRIAGAVGFSLRENEVHIFRTNTMMVACGGAVNVYKPRSTGEGMGRAWYPVWNAGSTYTMCAQAGAEMTMMENRFVPARFKDGYGPVGAWFLLFKAKATNFKGEDYCETNRAMLKPYEDRGYAKGHVIPTCLRNHMMLREMREGRGPIYMDTKTALQTTFATLNAQQQKHLESEAWEDFLDMCVGQANLWACMNIQ…	ATGCCGATGATTCCTACTAAGGAAGCTGTAAAAGGTCTTGCCATTGCTGAACCTGTTGTTAAAGAACACGATGTGGATATCCTCATTGTGGGCGGCGGCATGGGTTCTTGCGGCACAGCATTTGAAGCTGTACGCTGGGCAGATAAATTCGCCCCTGAGCTCAAAATACTGCTTGTTGACAAAGCTTCCCTTGAACGTTCTGGCGCAGTGGCCCAAGGCCTTTCCGCCATTAACACGTACCTTGGCAAAAACTCTGCTGAAGACTATGTACGCATGGTGCGTACCGACCTTATGGGCCTTGTGCGCGAAGATCTTATCTTCGACCTTGGCCGCCACGTGGACGATTCCGTTCACCTGTTTGAAGATTGGGGCCTTCCCTGCTGGATTAAAGGCGAAGAC…	MPTYVDPSKCDGCKGGEKTACMYICPNDLMILDPEEMKAYNQEPDACWECYSCVKICPQGAITARPYADFAPMGGTCIPMRSADSIMWTVKFRNGNVKRFKFPIRTTPEGSIKPFEGHPEPVSLEDELLFTEKELIKPAEAMGKKFEMADADASISW	ATGCCGACTTACGTCGATCCGTCCAAATGTGATGGCTGCAAGGGTGGCGAAAAGACCGCTTGTATGTACATCTGTCCCAACGACCTCATGATTCTCGATCCTGAGGAAATGAAGGCTTATAACCAAGAGCCGGATGCTTGCTGGGAATGTTACTCCTGCGTTAAGATTTGCCCCCAGGGCGCTATTACCGCCCGCCCCTATGCAGACTTTGCCCCCATGGGTGGAACCTGTATCCCCATGCGCTCCGCAGATTCCATTATGTGGACTGTCAAGTTCCGTAATGGCAACGTCAAGCGCTTCAAATTTCCTATCCGCACAACTCCGGAAGGTTCCATTAAGCCTTTTGAAGGCCACCCGGAACCTGTAAGCCTGGAAGACGAACTGCTCTTTACCGAAAAA…
NC_016803.1	Desulfovibrio desulfuricans ND132	MPLLPIKEASKGVALAEPEIIEQHADILMVGGGMGCCGVAFEAVRWADKVDPSLKIMLCDKAALERSGAVAQGLSAINTYMGQNDVDDYVRMVRTDLMGIVREDLIFDLGRHVDDSVHLFEEWGLPVWVKKDGKNLDGAKAKAEGLAIRTGSDPVRSGRWQIMINGESYKCIVAEAAKNALGEDRYVERVFIVKMLLDANEPNRIAGAVGFSTRENKVYVFTCNAAVVACGGAVNVYRPRSTGEGMGRAWYPVWNAGSTYTMCAQVGAEMTMMENRFVPARFKDGYGPVGAWFLLFKAKATNYKGEDYCETNRAMLKPYEDRGYAKGHIIPTCLRNHMMLREMREGRGPIFMDTKTALLQTVNGDLSGPEWKHLESEAWEDFLDMCVGQANLWAATNCA…	ATGCCTCTGCTTCCCATCAAAGAAGCCTCCAAGGGTGTTGCTCTCGCCGAGCCGGAAATCATCGAACAGCACGCTGATATCCTCATGGTCGGCGGCGGCATGGGCTGCTGCGGCGTCGCCTTCGAGGCCGTGCGCTGGGCCGACAAGGTCGATCCGTCCCTGAAAATCATGCTCTGCGACAAGGCCGCCCTCGAGCGTTCCGGCGCCGTTGCCCAGGGCCTGTCCGCCATCAACACCTACATGGGTCAGAACGATGTCGACGACTACGTCCGCATGGTCCGCACCGACCTCATGGGCATCGTCCGCGAAGACCTGATCTTCGACCTGGGCCGCCACGTTGACGATTCCGTCCACCTCTTCGAAGAGTGGGGCCTCCCCGTCTGGGTCAAGAAAGACGGC…	MPTFVNPEKCDGCKGGEKTACMYICPNDLMILDPAEMKAYNQEPSACWECYSCVKICPQGAIEARPYADFAPMGGTSIPMRSAEDIMWTIKFRNGSVKRFKFPIRTTAEGSIKPFDGKPEPGDLDSELLFTETALAAPKAAIMEQASVTDADLKKEWKLEDYASLV	ATGCCGACCTTTGTTAACCCGGAAAAATGTGACGGCTGCAAGGGTGGCGAAAAGACCGCTTGCATGTACATTTGCCCCAACGATCTGATGATCCTGGATCCCGCCGAAATGAAGGCTTACAACCAGGAACCGTCCGCCTGCTGGGAATGTTACTCCTGCGTGAAAATTTGCCCCCAGGGCGCTATTGAAGCCCGTCCGTACGCCGACTTCGCCCCTATGGGTGGTACCTCCATCCCGATGCGTTCCGCTGAAGACATCATGTGGACCATCAAATTCCGTAATGGCAGCGTGAAGCGCTTCAAGTTCCCCATCCGCACCACCGCTGAAGGTTCCATCAAGCCTTTCGACGGCAAGCCCGAACCCGGCGATCTGGACTCCGAGCTCCTCTTCACCGAGACC…
NZ_ARQF01000020.1	Desulfovibrio desulfuricans subsp. aestuarii DSM 17919	MPMIPVKEQPRGVAIAEPAIVEHDVDILMVGGGMGNTGAAFEAVRWAEKYAPELKILLVDKAALERSGAVAQGLSAINTYLGDNTADDYVRMVRTDLMGLVREDLIFDLGRHVDDSVHLFEEWGLPCWIKDENNKNLDGAAAKAAGKSLRNGDAPVRSGRWQMMINGEAYKCIVAEAAKNALGEDRIQERIFIVKLLLDANEENRIAGAVGFNLRDNEVHVYRTNAMVVACGGAVNVYKPRSTGEGMGRAWYPVWNAGSTYTMCAQVGAEMTMMENRFVPARFKDGYGPVGAWFLLFKAKATNFRGEDYCETNRAMLKPYEDRGYAKGHVIPTCLRNHMMLREMREGRGPIYMDTKTALQTTFESLSPAEQKHLESEAWEDFLDMCVGQANLWAAMNIQ…	ATGCCGATGATTCCCGTTAAGGAACAACCACGAGGCGTTGCGATTGCTGAACCTGCAATCGTAGAACATGATGTTGATATCCTCATGGTTGGCGGTGGTATGGGTAACACTGGTGCAGCATTTGAAGCCGTACGTTGGGCTGAAAAATACGCACCTGAGCTGAAAATTCTGCTCGTTGATAAAGCTGCTCTCGAACGTTCCGGTGCTGTTGCACAGGGTCTTTCTGCAATTAACACCTACCTTGGTGATAACACTGCAGACGACTACGTTCGTATGGTTCGTACTGACCTCATGGGTCTCGTACGTGAAGACCTTATCTTCGACCTTGGTCGTCACGTTGATGACTCCGTTCACCTCTTTGAAGAGTGGGGCCTTCCTTGCTGGATCAAAGACGAGAAC…	MPTYVDPSKCDGCKGGEKTACMYICPNDLMILDADEMKAFNQEPEACWECYSCVKICPQGAITARPYADFAPLGGTCIPMRSADSIMWTVKFRNGNVKRFKFPIRTTPEGSIKPFEGKPEPADLDSEFLFTETELATPIEAMGQKFEVAEADITMVTKASAV	ATGCCGACATATGTAGACCCGTCCAAGTGTGATGGCTGCAAAGGTGGCGAGAAAACCGCTTGCATGTACATCTGCCCCAACGACCTCATGATTCTCGATGCAGATGAAATGAAGGCCTTCAATCAGGAGCCAGAAGCATGTTGGGAATGCTACTCCTGTGTTAAAATTTGTCCTCAGGGCGCAATCACAGCACGTCCATATGCTGACTTTGCACCACTTGGTGGCACTTGTATCCCAATGCGTTCCGCAGATTCTATCATGTGGACCGTTAAGTTCCGTAACGGTAATGTTAAACGCTTTAAATTCCCAATCCGTACTACTCCAGAAGGCTCTATTAAGCCTTTCGAAGGTAAGCCGGAACCAGCTGACCTCGATAGCGAATTCCTCTTCACTGAGACA…
NC_011883.1	Desulfovibrio desulfuricans subsp. desulfuricans ATCC 27774	MPMIPVKEAIKGVAIAEPEVKEHAVDLLIVGGGMGSCGTAFEAVRWGEKHGLKILLCDKASLERSGAVAQGLSAINTYLGENSADDYVRMVRTDLMGLVREDLIFDCGRHVDDSVHLFEDWGLPCWIKGEDGHNMNGAAAKAAGKSLRKGDAPVRSGRWQIMINGESYKCIVAEAAKNALGEDRIMERIFIVKLLLDKNTPNRIAGAVGFNLRANEVHIFKANTIMVAAGGAVNVYRPRSTGEGMGRAWYPVWNAGSTYTMCAQVGAEMTMMENRFVPARFKDGYGPVGAWFLLFKAKATNSKGEDYCVTNRAMLKPYEDRGYAKGHVIPTCLRNHMMLREMREGRGPIYMDTKTALQTTFATLNEEQQKELESEAWEDFLDMCVGQANLWACTNTAPE…	ATGCCTATGATTCCCGTAAAGGAAGCGATAAAGGGCGTAGCCATTGCCGAACCCGAAGTTAAAGAACATGCGGTTGACCTGCTCATCGTGGGCGGCGGCATGGGATCCTGCGGCACCGCTTTTGAAGCTGTCCGCTGGGGCGAAAAGCACGGCCTGAAAATTCTGCTTTGCGACAAGGCTTCCCTCGAGCGCTCCGGCGCCGTGGCCCAGGGCCTTTCCGCCATCAACACCTATCTGGGTGAAAACAGCGCCGACGACTACGTGCGCATGGTCCGCACCGACCTTATGGGCCTCGTGCGCGAAGACCTTATCTTCGACTGCGGCCGCCACGTTGACGACTCCGTGCACCTGTTTGAAGACTGGGGCCTGCCCTGCTGGATCAAGGGTGAAGACGGCCAC…	MPTYVDPSKCDGCKGGEKTACMYICPNDLMILDPEEMKAYNQEPDACWECYSCVKICPQGAITARPYADFAPMGGTCIPMRSADSIMWTVQFRNGNVKRFKFPIRTTPEGSIKPFEGFPEGGNIEDELLFTEKALVTPKEALGKKFEMLEADKVLTCMEHGR	ATGCCGACTTATGTCGATCCGTCCAAATGTGACGGCTGCAAGGGTGGCGAAAAGACGGCTTGCATGTACATTTGCCCCAACGACCTCATGATCCTCGATCCCGAGGAAATGAAGGCCTACAACCAGGAACCCGACGCCTGCTGGGAATGCTATTCCTGCGTGAAGATCTGCCCCCAGGGCGCCATTACGGCCCGCCCCTACGCTGACTTCGCTCCCATGGGCGGAACCTGTATCCCCATGCGGTCGGCAGACTCCATTATGTGGACGGTTCAGTTCCGTAACGGCAATGTAAAGCGTTTCAAGTTCCCCATTCGCACCACTCCGGAAGGTTCCATCAAGCCTTTTGAAGGTTTCCCCGAAGGCGGCAACATCGAAGACGAACTTCTGTTCACCGAAAAG…
NZ_ATUZ01000014.1	Desulfovibrio desulfuricans subsp. desulfuricans DSM 642	MPMIPVKEATKGVAIAEPEVKEHAVDLLIVGGGMGSCGTAFEAVRWGDKHGLKIMLVDKATLERSGAVAQGLSAINTYLGENDADDYVRMVRTDLMGLVREDLIFDVGRHVDDSVHLFEDWGLPCWIKGEDGHNLNGAAAKAAGKSLRKGDAPVRSGRWQIMINGESYKCIVAEAAKNALGEDRIMERIFIVKLLLDKNTPNRIAGAVGFNLRANEVHIFKANTIMVAAGGAVNVYRPRSTGEGMGRAWYPVWNAGSTYTMCAQVGAEMTMMENRFVPARFKDGYGPVGAWFLLFKAKATNSKGEDYCATNRAMLKPYEDRGYAKGHVIPTCLRNHMMLREMREGRGPIYMDTKSALQNTFATLNEEQQKDLESEAWEDFLDMCVGQANLWACTNTAPE…	ATGCCAATGATTCCCGTCAAGGAAGCGACGAAGGGTGTGGCCATTGCCGAGCCTGAAGTTAAGGAACATGCTGTTGACCTGCTGATCGTGGGCGGCGGCATGGGCTCCTGCGGCACCGCTTTTGAAGCAGTGCGCTGGGGTGACAAGCACGGCCTGAAGATCATGCTGGTCGACAAGGCCACCCTCGAGCGCTCCGGCGCCGTGGCCCAGGGTCTTTCCGCCATCAACACCTACCTGGGTGAAAACGACGCCGACGACTACGTCCGCATGGTCCGCACCGACCTTATGGGCCTGGTTCGCGAAGACCTTATCTTCGACGTAGGCCGTCACGTTGACGACTCCGTGCATCTGTTTGAAGATTGGGGCCTTCCCTGCTGGATCAAGGGCGAAGACGGCCAC…	MPTFVDPSKCDGCKGGEKTACMYICPNDLMILDSEEMKAYNQEPDACWECYSCVKICPQGAITARPYADFAPMGGTCIPMRSADSIMWTVKFRNGNVKRFKFPIRTTPEGSIKPFEGHPEGANIEDELLFTETALVAPKTALGKKFDVKDANKTFTCMEHGR	ATGCCGACGTTTGTCGATCCGTCCAAGTGCGACGGCTGCAAGGGTGGCGAAAAGACGGCCTGCATGTACATTTGCCCCAATGACCTCATGATTCTTGATTCTGAGGAAATGAAGGCATACAACCAGGAACCCGATGCCTGCTGGGAATGCTATTCCTGCGTTAAGATCTGCCCCCAGGGCGCCATTACGGCCCGTCCCTATGCAGACTTTGCCCCCATGGGCGGGACCTGTATCCCCATGCGTTCGGCTGACTCCATCATGTGGACCGTCAAGTTCCGCAATGGCAACGTGAAACGCTTCAAGTTCCCCATCCGCACTACGCCGGAAGGTTCCATCAAGCCCTTTGAAGGTCATCCCGAAGGCGCCAACATCGAAGATGAACTGCTGTTCACCGAAACT…
EF442884.1	Desulfovibrio ferrophilus DSM 15579	MPRIPMKEAVKGIAIAEPTIVEHEVDILMIGGGMGNCGTAWEAVRWADKFAPEAKIMMVDKAAIERGGAVAQGLSAINTYMGKNDPDDYVRMVRTDLMGLVREDLIFDLGRHVDDSVHHFEEWGLPVWCKDENNKNLDGAQAKAAGLSLRTGATPVNSGRWQIMINGESYKCIVAEAAKNALGEERYMERIFVVKLLLDANTPNRIAGCVAMDARENKVHIFKANAISIACGGAVNVYRPRSTGEGMGRAWYPVWNAGTTYTLVAQAGGEMTMMENRFVPARFKDGYGPVGAWFLLFKAKATNYKGEDYCETNRAMLKPYEERGYAKGHIIPTCLRNHMMLREMREGRGPIYMDTKTALQKAFETMTPAEQKHLEAEAWEDFLDMCVGQANLWAATNCA…	ATGCCTCGTATTCCTATGAAAGAAGCGGTGAAGGGCATTGCCATCGCCGAGCCCACCATCGTTGAGCATGAAGTAGACATCCTCATGATTGGNGGCGGNATGGGCAACTGCGGNACCGCCTGGGAAGCAGTTCGCTGGGCCGACAAGTTCGCCCCCGAAGCCAAGATCATGATGGTTGACAAAGCTGCCATCGAGCGCGGCGGTGCTGTTGCACAGGGCCTGTCCGCTATCAACACCTACATGGGCAAGAACGACCCGGACGATTACGTCCGCATGGTCCGCACTGACCTCATGGGCCTGGTTCGCGAAGACCTGATCTTCGACCTCGGCCGCCACGTTGACGATTCCGTCCACCACTTCGAAGAGTGGGGACTGCCCGTCTGGTGTAAGGACGAGAAC…	XDLMILDPEEMKAYNQEPDACWECYSCVKICPQGAITARPYADFAPMGGTSIPMRSSEDIMWTIKFRNGDVKRFKFPIRTTPEGSIKPYEGKPEPGDIESELLFTETALVAPKEALGKKFEITDDTKTQCWADIPCEDGANR	AANGACCTNATGATCCTCGACCCCGAGGAAATGAAGGCCTACAACCAGGAGCCTGATGCATGCTGGGAGTGTTACTCCTGCGTGAAGATCTGCCCCCAGGGCGCTATCACTGCTCGCCCTTACGCTGACTTTGCCCCCATGGGCGGTACTTCCATCCCCATGCGTTCTTCCGAGGACATCATGTGGACCATCAAGTTCCGCAATGGCGACGTCAAGCGCTTCAAATTCCCCATCCGCACCACCCCTGAAGGCTCCATTAAGCCTTACGAGGGCAAGCCTGAGCCGGGCGACATTGAGTCCGAGCTTCTGTTCACCGAGACCGCACTTGTTGCTCCCAAGGAAGCCCTTGGCAAGAAGTTCGAGATCACCGATGACACCAAGACCCAGTGCTGGGCTGAC…
NZ_JONL01000002.1	Desulfovibrio frigidus DSM 17176	MPLLPINEASKGVALAEPELIEKDVDILLVGGGMGNCGVAYEACRWIEKVGGDISIMLLDKAALERSGAIAQGLSAINTYLGENNADDYVRMVRTDLMGIVREDLIFDLGRHVDDSVHLFEEWGLPCWIKKDGKNLDGAQAKAAGLSLRNGDACVRSGRWQMMINGESYKCIVAEAAKMVLGEDGYMERIFIVKMLLDVNEPNRIAGAVGFSTRENKVYLFKCNTAVVACGGAVNVYRPRSTGEGMGRAWYPVWNAGSTYTMCAQVGAEMTMMENRFVPARFKDGYGPVGAWFLLFKAKATNYKGEDYCETNRAMLKPYEERGYAKGHVIPTCLRNHMMLREMREGRGPIYMDTATALQNTFKDLTPAEQKHLESEAWEDFLDMCVGQANLWACMNIKP…	ATGCCTCTACTTCCTATTAATGAAGCTTCCAAGGGTGTAGCTCTTGCAGAGCCAGAACTTATAGAAAAAGACGTGGATATTCTTCTCGTCGGTGGCGGAATGGGTAACTGTGGTGTTGCCTATGAAGCTTGTCGTTGGATCGAAAAAGTTGGTGGCGATATCTCCATCATGCTTCTCGATAAAGCTGCTCTAGAACGTTCCGGTGCTATCGCACAGGGTCTTTCTGCTATTAATACTTACCTCGGTGAGAACAATGCTGACGATTACGTTCGCATGGTTCGTACTGACCTCATGGGCATCGTCCGTGAAGACCTTATCTTTGACTTAGGTCGTCACGTTGATGATTCCGTACATCTTTTTGAAGAGTGGGGCCTTCCTTGCTGGATCAAAAAAGATGGC…	MPTFVNPEKCDGCKGGEKTACMYICPNDLMILDPEAMRAYNQEPDACWECYSCVKICPQGAVEARPYGDFAPMGGTSIPMRSAEDIMWTVKFRNGDVKRFKFPIRTTPEGSIKPYEGKPEPTDLDNELLFTETELAVPQVDAGNEIKIGDADKTLTIKDLL	ATGCCGACCTTTGTCAATCCAGAAAAGTGTGATGGCTGTAAAGGCGGAGAAAAGACCGCTTGCATGTACATCTGCCCTAATGATCTTATGATTTTGGACCCCGAAGCAATGCGGGCTTACAACCAGGAACCAGATGCATGTTGGGAGTGTTACTCCTGTGTAAAGATTTGTCCTCAGGGAGCTGTTGAAGCTCGTCCTTACGGCGACTTTGCACCAATGGGTGGAACATCCATCCCAATGCGTTCAGCTGAAGACATCATGTGGACTGTTAAGTTCCGTAATGGCGACGTTAAGCGCTTTAAGTTCCCAATCCGCACTACTCCTGAAGGATCAATTAAGCCTTACGAAGGTAAGCCTGAGCCTACAGACCTGGATAACGAACTTCTTTTCACTGAAACA…
NZ_AECZ01000018.1	Desulfovibrio fructosivorans JJ	MPTIPVKDEPKGVALAEPELIEKDVDILMVGGGMGCCGAAFEACRWADKIGGISIMLLDKAALERSGAVAQGLSAINTYIGENVADDYVKMVRTDLMGLVREDLIFDVGRHVDDSVHLFEEWGLPCWTKDADGHNLDGAQSKAKGVSLRTGAKPVRSGRWQIMINGESYKCIVAEAAKNALGQDRYMERVFIVKLLLDAKEPNRIAGAVGFSTRENKVYVFKANAILVACGGAVNVYRPRSTGEGMGRAWYPVWNAGSTYTMCAQVGAEMTMMENRFVPARFKDGYGPVGAWFLLFKAKATNAKGEDYCATNKAMLKPYEDRGYAKGNIIPTCLRNHMMLREMREGRGPIYMDTKTALQSTFANLNAEQQKHLESEAWEDFLDMCVGQANLWACQDIEP…	ATGCCGACGATTCCCGTGAAGGACGAGCCCAAAGGCGTTGCCCTCGCCGAGCCGGAACTGATTGAAAAAGACGTTGACATCCTGATGGTCGGCGGCGGCATGGGCTGCTGCGGCGCCGCCTTCGAAGCCTGCCGCTGGGCTGACAAGATCGGCGGGATCAGCATCATGCTGCTCGACAAGGCCGCTCTCGAGCGCTCCGGCGCCGTTGCCCAGGGCCTGTCCGCCATCAACACCTACATAGGCGAGAACGTTGCCGACGACTACGTCAAGATGGTCCGCACCGACCTCATGGGCCTCGTGCGCGAAGACCTGATCTTCGACGTCGGCCGTCACGTCGACGACTCCGTCCACCTGTTCGAAGAGTGGGGCCTGCCCTGCTGGACCAAGGATGCCGACGGC…	MPTFVDPSKCDGCKGGEKTACMYICPNDLMILDPQEMRAFNQEPSACWECYSCVKICPQGAISARPYADFAPMGGTSIPMRSADSIMWTVKFRNGNIKRFKFPIRTTPEGSIKPYEGKPEGADLDSELLFTETALAAPKEALGKKFDVTGMDTVQCWLDGFCQ	ATGCCTACCTTTGTGGATCCGAGCAAGTGTGACGGATGCAAAGGCGGTGAGAAGACCGCGTGCATGTACATTTGCCCCAATGACCTGATGATTCTGGATCCTCAGGAAATGCGCGCCTTCAACCAGGAGCCGTCCGCTTGCTGGGAATGCTACTCCTGCGTGAAGATCTGCCCCCAGGGCGCAATCTCCGCCCGTCCGTACGCCGACTTCGCTCCCATGGGCGGCACCTCGATCCCCATGCGTTCGGCCGACTCCATCATGTGGACGGTGAAATTCCGTAACGGCAACATCAAGCGGTTCAAGTTCCCCATCCGCACCACCCCTGAAGGTTCCATCAAGCCCTACGAGGGCAAGCCCGAAGGCGCCGACCTGGACAGCGAGCTGCTGTTCACCGAGACC…
IMG Submission ID: 35262	Desulfovibrio gigas ATCC 19364	MPKIPSKETPRGVAIAEPIIVEHSVDLLMVGGGMGNCGAAFEAVRWADKYAPEAKILLVDKASLERSGAVAQGLSAINTYLGDNNADDYVRMVRTDLMGLVREDLIYDLGRHVDDSVHLFEEWGLPVWIKDEHGHNLDGAQAKAAGKSLRNGDKPVRSGRWQIMINGESYKVIVAEAAKNALGQDRIIERIFIVKLLLDKNTPNRIAGAVGFNLRANEVHIFKANAMVVACGGAVNVYRPRSVGEGMGRAWYPVWNAGSTYTMCAQVGAEMTMMENRFVPARFKDGYGPVGAWFLLFKAKATNCKGEDYCATNRAMLKPYEERGYAKGHVIPTCLRNHMMLREMREGRGPIYMDTKTALQTSFATMSPAQQKHLEAEAWEDFLDMCVGQANLWAATNCA…	ATGCCTAAGATTCCGTCTAAAGAGACCCCCCGCGGTGTGGCTATTGCCGAACCGATCATCGTCGAGCACAGCGTTGACCTGCTGATGGTCGGCGGCGGCATGGGCAACTGCGGCGCTGCTTTCGAAGCTGTGCGCTGGGCTGACAAGTACGCCCCTGAAGCCAAGATCCTGCTGGTGGACAAAGCCTCCCTCGAGCGTTCCGGCGCCGTGGCCCAGGGCCTCTCCGCCATCAACACCTACCTTGGCGACAACAACGCCGACGACTACGTCCGCATGGTCCGCACCGACCTGATGGGCCTCGTCCGCGAAGACCTCATCTATGACCTGGGCCGCCACGTTGACGACTCCGTGCATCTGTTCGAAGAATGGGGTCTGCCCGTGTGGATCAAGGACGAGCAC…	MPTFVDPSKCDGCKGGEKTACMYICPNDLMILDPEEMKAFNQEPEACWECYSCIKICPQGAITARPYADFAPMGGTCIPLRGSEDIMWTIKFRNGSVKRFKFPIRTTPEGSIKPFEGKPEAGDLENELLFTETALTVPQVALGQKAQIADAETSQCWFDLPCEGGNR	ATGCCTACGTTCGTGGATCCGTCCAAGTGCGATGGCTGCAAGGGCGGCGAAAAGACCGCATGCATGTACATCTGCCCCAACGACCTGATGATTCTGGACCCCGAAGAGATGAAGGCGTTCAACCAGGAGCCCGAAGCTTGCTGGGAGTGCTACTCCTGCATCAAGATCTGCCCCCAGGGCGCCATCACTGCCCGCCCCTACGCTGACTTTGCTCCCATGGGCGGCACCTGTATCCCCCTGCGTGGGTCCGAAGACATCATGTGGACCATCAAGTTCCGCAATGGTTCCGTGAAGCGCTTCAAGTTCCCCATCCGCACCACGCCTGAAGGCTCCATCAAGCCCTTCGAAGGCAAGCCTGAAGCTGGCGACCTGGAAAACGAACTGCTCTTCACCGAGACT…
NC_022444.1	Desulfovibrio gigas DSM 1382	MPKIPSKETPRGVAIAEPIIVEHSVDLLMVGGGMGNCGAAFEAVRWADKYAPEAKILLVDKASLERSGAVAQGLSAINTYLGDNNADDYVRMVRTDLMGLVREDLIYDLGRHVDDSVHLFEEWGLPVWIKDEHGHNLDGAQAKAAGKSLRNGDKPVRSGRWQIMINGESYKVIVAEAAKNALGQDRIIERIFIVKLLLDKNTPNRIAGAVGFNLRANEVHIFKANAMVVACGGAVNVYRPRSVGEGMGRAWYPVWNAGSTYTMCAQVGAEMTMMENRFVPARFKDGYGPVGAWFLLFKAKATNCKGEDYCATNRAMLKPYEERGYAKGHVIPTCLRNHMMLREMREGRGPIYMDTKTALQTSFATMSPAQQKHLEAEAWEDFLDMCVGQANLWAATNCA…	ATGCCTAAGATTCCGTCTAAAGAGACCCCCCGCGGTGTGGCTATTGCCGAACCGATCATCGTCGAGCACAGCGTTGACCTGCTGATGGTCGGCGGCGGCATGGGCAACTGCGGCGCTGCTTTCGAAGCTGTGCGCTGGGCTGACAAGTACGCCCCTGAAGCCAAGATCCTGCTGGTGGACAAAGCCTCCCTCGAGCGTTCCGGCGCCGTGGCCCAGGGCCTCTCCGCCATCAACACCTACCTTGGCGACAACAACGCCGACGACTACGTCCGCATGGTCCGCACCGACCTGATGGGCCTCGTCCGCGAAGACCTCATCTATGACCTGGGCCGCCACGTTGACGACTCCGTGCATCTGTTCGAAGAATGGGGTCTGCCCGTGTGGATCAAGGACGAGCAC…	MPTFVDPSKCDGCKGGEKTACMYICPNDLMILDPEEMKAFNQEPEACWECYSCIKICPQGAITARPYADFAPMGGTCIPLRGSEDIMWTIKFRNGSVKRFKFPIRTTPEGSIKPFEGKPEAGDLENELLFTETALTVPQVALGQKAQIADAETSQCWFDLPCEGGNR	ATGCCTACGTTCGTGGATCCGTCCAAGTGCGATGGCTGCAAGGGCGGCGAAAAGACCGCATGCATGTACATCTGCCCCAACGACCTGATGATTCTGGACCCCGAAGAGATGAAGGCGTTCAACCAGGAGCCCGAAGCTTGCTGGGAGTGCTACTCCTGCATCAAGATCTGCCCCCAGGGCGCCATCACTGCCCGCCCCTACGCTGACTTTGCTCCCATGGGCGGCACCTGTATCCCCCTGCGTGGGTCCGAAGACATCATGTGGACCATCAAGTTCCGCAATGGTTCCGTGAAGCGCTTCAAGTTCCCCATCCGCACCACGCCTGAAGGCTCCATCAAGCCCTTCGAAGGCAAGCCTGAAGCTGGCGACCTGGAAAACGAACTGCTCTTCACCGAGACT…
NZ_AUDB01000002.1	Desulfovibrio hydrothermalis AM13	MPLLPSKEAVKGVALAEPELIEKEVDLLLVGGGMGNCGVAYEACRWIEKVGGDMSIMLLDKAAMERSGAIAQGLSAINTYLGENDADDYVRMVRTDLMGLVREDLIFDLGRHVDDSVHLFEEWGLPCWIKKDGKNLDGAAAKAAGLSLRNGDECVRSGRWQMMINGESYKCIVAEAAKLALGEENYMERIFIVKMLLDANEPNRIAGAVGFSTRENKVYVFKCNAAVVACGGAVNVYRPRSTGEGLGRAWYPVWNAGSTYTMCAQVGAEMTMMENRFVPARFKDGYGPVGAWFLLFKAKATNYKGEDYCETNRAMLKPYEERGYAKGHVIPTCLRNHMMLREMREGRGPIYMDTATALQNTFKDLSPAEQKHLESEAWEDFLDMCVGQANLWACQNIEP…	ATGCCTCTTCTCCCTAGTAAAGAAGCCGTTAAAGGTGTTGCTCTCGCAGAACCTGAGCTTATAGAAAAAGAAGTAGATCTTCTTCTCGTCGGTGGTGGTATGGGTAACTGCGGTGTTGCTTATGAAGCATGCCGTTGGATTGAAAAAGTTGGTGGCGATATGTCCATCATGCTGCTTGATAAAGCTGCTATGGAACGTTCCGGTGCTATCGCACAGGGTCTGTCCGCAATCAACACATACCTTGGCGAAAATGACGCTGATGACTACGTACGTATGGTTCGTACTGACCTCATGGGCCTCGTTCGCGAAGACCTTATTTTTGACCTTGGTCGTCACGTTGATGATTCCGTTCACCTTTTTGAAGAGTGGGGACTTCCCTGCTGGATCAAAAAAGACGGT…	MPTFVNPEKCDGCKGGEKTACMYICPNDLMILDPEEMRAYNQEPDACWECYSCVKICPQGAVEARPYGDFAPMGGTSIPMRSAEDIMWTVKFRNGNVKRFKFPIRTTPEGSIKPYEGKPEPTDLDNELLFTETELATPKEVVGKKIEVAEADKTTAWKDLD	ATGCCGACCTTTGTCAATCCGGAAAAGTGTGATGGCTGTAAAGGCGGAGAAAAAACCGCCTGTATGTACATCTGCCCTAACGATCTTATGATCCTGGATCCCGAAGAAATGCGGGCTTACAACCAGGAACCAGATGCATGCTGGGAGTGTTACTCCTGCGTAAAAATTTGTCCCCAGGGCGCTGTAGAAGCACGTCCTTACGGTGACTTCGCACCCATGGGTGGTACATCCATCCCCATGCGTTCTGCTGAAGACATCATGTGGACAGTTAAATTCCGTAACGGAAACGTTAAACGCTTCAAATTCCCCATCCGTACTACCCCTGAAGGTTCTATCAAACCTTATGAAGGTAAACCCGAGCCTACTGATCTCGACAACGAGCTTCTCTTCACTGAAACT…
NZ_AUBP01000001.1	Desulfovibrio inopinatus DSM 10711	MPKIPMNEAAKGVALAEPEVIEQDVDILLVGGGMGNCGVAFEACRWIEKAGGKDKIKLMLLDKAAMERSGAVAQGLSAINTYIGENDPDDYVRMVRTDLMGLVREDLIFDLGRHVDDSVHLFEEWGLPCWVKGEDGHNLDGAQAKAKGKALRNGDAPVRSGRWQIMINGESYKCIVAEAAKNALGEDRYMERVFIVKLLLDAKEPNRIAGAVGFSTRENKIFIFKTNAMVVACGGAVNVYRPRSTGEGMGRAWYPVWNAGSTYTMCARAGAEMTMMENRFVPARFKDGYGPVGAWFLLFKAKATNAAGEDYCVTNKAMLAPYEKRGYAKGHIIPTCLRNHMMLREMREGRGPIYMDTATALQNTFKELNAEQQKHLESEAWEDFLDMCVGQANLWAAMN…	ATGCCGAAGATTCCTATGAATGAGGCGGCCAAAGGTGTGGCCCTGGCCGAACCCGAAGTTATCGAACAGGACGTAGACATTCTGCTGGTCGGCGGTGGCATGGGTAACTGTGGTGTTGCCTTCGAAGCCTGCCGTTGGATCGAAAAAGCCGGTGGAAAAGATAAAATCAAACTGATGCTGCTCGACAAAGCCGCCATGGAACGTTCCGGCGCTGTCGCTCAGGGTCTGTCCGCCATCAACACCTACATAGGTGAAAACGATCCCGACGATTACGTCCGCATGGTCCGCACCGACCTGATGGGCCTGGTCCGCGAAGACTTGATCTTCGACTTGGGCCGCCACGTCGACGATTCCGTTCACTTGTTCGAAGAATGGGGTCTTCCTTGCTGGGTTAAAGGC…	MPTFVDPSKCDGCKGGEKTACMYICPNDLMILDPEEMRAYNQEPEACWECYSCVKICPQGAIEARPYADFAPMGGTSIPMRSADSIMWTVKFRNGNIKRFKFPIRTTAEGSIKPYDGKPEPGDLDSELLFTETELKQPKEVLGKKFDIDDSSTSQCWQDLPCE	ATGCCTACGTTTGTTGATCCGAGCAAGTGCGACGGGTGCAAAGGCGGCGAAAAGACCGCATGCATGTACATTTGCCCCAACGACCTCATGATCCTCGATCCCGAGGAAATGCGGGCTTACAATCAGGAACCCGAAGCTTGCTGGGAATGCTACTCCTGCGTCAAGATTTGCCCCCAGGGCGCCATTGAAGCCCGCCCCTATGCTGACTTCGCTCCCATGGGCGGCACCAGCATTCCGATGCGTAGCGCCGATTCCATCATGTGGACGGTCAAATTCCGCAACGGTAACATCAAACGCTTCAAGTTCCCCATCCGTACCACTGCTGAAGGTTCCATCAAGCCTTACGATGGCAAGCCCGAACCCGGCGACTTGGACTCCGAACTGCTGTTCACGGAAACC…
NZ_ATVA01000004.1	Desulfovibrio longus DSM 6739	MPLLPIKEASKGVALAEPEVIEMHADVLLVGGGMGNCGVAFEAVRWADKVGGDISIMLCDKAALERSGAVAQGLSAINTYLGENEADDYVRMVRTDLMGLVREDLIFDLGRHVDDSVHLFEEWGLPCWIKKDGKNLDGAKAKASGLSLRNGDACVRSGRWQMMINGESYKCIVAEAAKNALGEDRYMERIFIVKMLLDANQPNRIAGAVGFSTRENKVYVFTCNAAVVACGGAVNVYRPRSTGEGMGRAWYPVWNAGSTYTMCAQAGAEMTMMENRFVPARFKDGYGPVGAWFLLFKAKATNYKGEDYCETNRAMLKPYEDRGYAKGHVIPTCLRNHMMLREMREGRGPIYMDTKTALLSTFETMTPEEQKHLESEAWEDFLDMCVGQANLWAATNCAP…	ATGCCTCTGCTTCCCATCAAAGAAGCTTCCAAAGGCGTCGCTCTGGCCGAACCTGAAGTGATTGAGATGCACGCCGACGTCCTGCTCGTCGGCGGCGGCATGGGCAACTGCGGCGTCGCCTTCGAAGCCGTGCGTTGGGCCGACAAGGTCGGTGGCGACATCTCCATCATGCTCTGCGACAAGGCCGCTCTCGAGCGTTCCGGCGCCGTCGCCCAGGGTCTGTCCGCCATCAACACCTACCTCGGTGAGAACGAAGCCGACGACTACGTCCGCATGGTCCGCACCGACCTCATGGGCCTGGTCCGCGAAGACCTGATCTTCGACCTCGGCCGCCACGTCGACGACTCCGTCCATCTGTTCGAAGAGTGGGGCCTTCCCTGCTGGATCAAGAAAGACGGC…	MPTFVNPEKCDGCKGGEKTACMYICPNDLMILDPAEMRAYNQEPDACWECYSCVKICPQGAIEARPYGDFAPLGGTCIPMRSAEDIMWTVKFRNGSVKRFKFPIRTTPEGSIKPYDGKPEPADLDSELLFTETELAKPKEALGKKFDVTDGGMSRVWKGGELQD	ATGCCGACCTTTGTCAACCCGGAAAAATGTGACGGCTGCAAGGGTGGCGAAAAGACCGCTTGCATGTACATTTGCCCGAACGATCTCATGATCCTGGATCCGGCCGAAATGCGCGCCTACAACCAGGAGCCTGATGCTTGTTGGGAATGCTACAGCTGCGTCAAGATTTGCCCCCAGGGTGCCATCGAGGCCCGTCCCTACGGCGACTTCGCTCCTCTCGGCGGTACCTGCATCCCCATGCGTTCCGCTGAGGACATCATGTGGACCGTCAAGTTCCGCAATGGTTCCGTCAAGCGCTTCAAGTTCCCCATCCGCACCACTCCGGAAGGATCCATCAAGCCCTACGACGGCAAGCCCGAGCCCGCCGACCTGGACTCCGAGCTGCTGTTCACCGAGACC…
NZ_JAGC01000003.1	Desulfovibrio magneticus IFRC170	MPTIPVKDEPKGVALAEPELIEKEVDILLVGGGMGCCGAAFEAVRWADKIGGINIMLLDKASLERSGAVAQGLSAINTYLGDNDADDYVRMVRTDLMGLVREDLIFDLGRHVDDSVHLFEEWGLPCWTKDASGHNLDGAQSKAAGVSLRTGAKPVRSGRWQIMINGESYKCIVAEAAKNALGQDRYMERVFIVKLLLDANQPNRIAGAVGFSTRENKVYVFKSNAILVACGGAVNVYRPRSTGEGMGRAWYPVWNSGSTYTMCAQVGAEMTMMENRFVPARFKDGYGPVGAWFLLFKAKATNAKGEDYCVTNRAMLKPYEDRGYAKGHIIPTCLRNHMMLREMREGRGPIYMDTAGALQATFANLNAEQQKHLESEAWEDFLDMCVGQANLWACTDTEP…	ATGCCGACCATTCCCGTTAAGGACGAGCCCAAAGGCGTTGCCCTTGCCGAGCCGGAACTGATTGAAAAAGAAGTCGACATCCTTCTCGTCGGCGGCGGCATGGGCTGCTGCGGCGCGGCCTTCGAAGCCGTCCGCTGGGCCGACAAGATCGGTGGCATCAACATCATGCTGCTGGACAAGGCCTCCCTCGAGCGCTCCGGCGCCGTTGCCCAGGGCCTGTCCGCCATCAACACCTATCTTGGCGACAACGATGCCGACGACTACGTCCGCATGGTCCGCACCGACCTCATGGGCCTGGTTCGCGAAGACCTGATCTTCGACCTGGGCCGTCACGTCGACGATTCCGTTCACCTCTTCGAAGAGTGGGGCCTGCCCTGCTGGACGAAGGACGCCTCGGGC…	MPTFVDPSKCDGCKGGEKTACMYICPNDLMILDPQEMRAFNQEPSACWECYSCVKICPQGAISARPYADFAPMGGTSIPMRSADSIMWTVKFRNGNIKRFKFPIRTTPEGSIKPFEGKPEPGDLESELLFTETALVAPKEALGKKFEVAGADTVQCWLDGFCQ	ATGCCTACCTTTGTGGATCCGAGCAAGTGTGACGGATGCAAAGGCGGTGAGAAGACCGCGTGCATGTACATTTGCCCCAATGACCTGATGATTCTGGATCCTCAGGAAATGCGCGCCTTCAACCAGGAGCCTTCCGCTTGCTGGGAATGCTACTCCTGCGTGAAGATCTGCCCGCAGGGCGCCATCTCGGCTCGCCCCTACGCCGACTTCGCTCCCATGGGCGGCACCTCGATCCCCATGCGCTCGGCCGACTCCATCATGTGGACCGTGAAGTTCCGCAATGGCAACATCAAGCGCTTCAAGTTCCCCATCCGCACCACTCCTGAAGGTTCCATCAAGCCCTTCGAAGGCAAGCCCGAGCCGGGCGACCTGGAAAGCGAGCTGCTGTTCACCGAGACC…
NZ_ALAO01000179.1	Desulfovibrio magneticus Maddingley MBC34	MPTIPVKDEPKGVALAEPELIEKDVDILFVGGGMGCCGAAFEAVRWADKVGGISMMLLDKASLERSGAVAQGLSAINTYLGKNDADDYVRMVRTDLMGLVREDLIFDLGRHVDDSVHLFEEWGLPCWTKDASGHNLDGAQSKAAGVSLRTGADPVRSGRWQIMINGESYKCIVAEAAKNALGQDRYLERVFIVKLLLDAKQPNRIAGAVGFSTRENKVYVFKSNAILVACGGAVNVYRPRSTGEGMGRAWYPVWNSGSTYTMCAQVGAEMTMMENRFVPARFKDGYGPVGAWFLLFKAKATNAKGEDYCVTNRAMLKPYEDRGYAKGHIIPTCLRNHMMLREMREGRGPIYMDTAGALQATFANLNAEQQKHLESEAWEDFLDMCVGQANLWACTDTEP…	ATGCCGACCATTCCCGTGAAGGACGAGCCCAAAGGCGTTGCCCTTGCCGAGCCGGAACTGATTGAAAAAGATGTCGACATCCTCTTTGTCGGCGGCGGCATGGGCTGCTGCGGCGCGGCTTTCGAAGCCGTTCGCTGGGCCGACAAAGTCGGCGGCATCAGCATGATGCTGCTGGACAAGGCCTCGCTTGAGCGCTCCGGCGCCGTCGCCCAGGGCCTGTCCGCCATCAACACCTACCTCGGCAAGAACGATGCTGACGACTACGTCCGCATGGTCCGCACCGACCTGATGGGCCTGGTTCGCGAAGACCTGATCTTCGACCTTGGCCGTCACGTCGACGATTCCGTTCACCTGTTCGAAGAGTGGGGCCTGCCCTGCTGGACCAAGGACGCCTCGGGC…	MPTFVDPSKCDGCKGGEKTACMYICPNDLMILDPQEMRAFNQEPSACWECYSCVKICPQGAISARPYADFAPMGGTSIPMRSADSIMWTVKFRNGNIKRFKFPIRTTPEGSIKPFEGKPEPGDLDSELLFTETALVAPKEALGKKFDVTGADTVQCWLDGFCK	ATGCCTACCTTTGTGGATCCGAGCAAGTGTGACGGATGCAAAGGCGGTGAGAAGACCGCGTGCATGTACATTTGCCCCAATGACCTGATGATTCTGGATCCTCAGGAAATGCGCGCCTTCAACCAGGAGCCTTCCGCTTGCTGGGAATGCTACTCCTGCGTGAAGATCTGCCCGCAGGGCGCTATCTCCGCCCGCCCCTACGCTGACTTCGCTCCCATGGGCGGCACCTCGATCCCCATGCGTTCCGCCGACTCCATCATGTGGACCGTGAAGTTCCGCAACGGCAACATCAAGCGCTTCAAGTTCCCCATCCGCACCACCCCCGAAGGTTCGATCAAGCCCTTCGAAGGCAAGCCGGAGCCGGGCGATCTGGACAGCGAACTGCTGTTCACCGAGACC…
NC_012796.1	Desulfovibrio magneticus RS-1	MPTIPVKDEPKGVALAEPELIEKDVDILFVGGGMGCCGAAFEAVRWADKVGGISMMLLDKASLERSGAVAQGLSAINTYLGKNDADDYVRMVRTDLMGLVREDLIFDLGRHVDDSVHLFEEWGLPCWTKDAHGHNLDGAQSKAAGVSLRTGADPVRSGRWQIMINGESYKCIVAEAAKNALGQDRYLERIFIVKLLLDAKQPNRIAGAVGFSTRENKVYVFKANAILVACGGAVNVYRPRSTGEGMGRAWYPVWNSGSTYTMCAQVGAEMTMMENRFVPARFKDGYGPVGAWFLLFKAKATNAKGEDYCVTNRAMLKPYEDRGYAKGHIIPTCLRNHMMLREMREGRGPIYMDTAGALQATFANLNAEQQKHLESEAWEDFLDMCVGQANLWACTDTEP…	ATGCCGACCATTCCCGTGAAGGACGAGCCCAAAGGCGTTGCCCTTGCCGAGCCGGAACTGATTGAAAAAGATGTCGACATCCTCTTTGTCGGCGGCGGCATGGGCTGCTGCGGCGCGGCTTTCGAAGCCGTTCGCTGGGCCGACAAAGTCGGTGGCATCAGCATGATGCTGCTGGACAAGGCCTCGCTCGAGCGCTCCGGCGCCGTTGCCCAGGGCCTGTCCGCCATCAACACCTACCTCGGCAAGAACGATGCTGACGACTACGTCCGCATGGTCCGCACCGACCTGATGGGCCTGGTTCGCGAAGACCTGATCTTCGACCTTGGCCGTCACGTCGACGATTCCGTTCACCTGTTCGAAGAGTGGGGCCTGCCCTGCTGGACCAAGGACGCCCACGGT…	MPTFVDPSKCDGCKGGEKTACMYICPNDLMILDPQEMKAFNQEPSACWECYSCVKICPQGAISARPYADFAPMGGTSIPMRSADSIMWTVKFRNGNIKRFKFPIRTTPEGSIKPFEGKPEPGDLESELLFTETALVAPKEALGKKFDVTGADTVQCWLDGFCK	ATGCCTACCTTTGTGGATCCGAGCAAGTGTGACGGATGCAAAGGCGGTGAGAAGACCGCGTGCATGTACATTTGCCCCAATGACCTGATGATTCTGGATCCTCAGGAAATGAAGGCCTTCAATCAGGAGCCTTCCGCTTGCTGGGAATGCTACTCTTGCGTGAAGATCTGCCCCCAGGGCGCTATCTCCGCTCGCCCCTACGCTGACTTCGCTCCCATGGGCGGCACCTCGATCCCCATGCGTTCCGCCGACTCCATCATGTGGACCGTGAAGTTCCGCAACGGCAACATCAAGCGCTTCAAGTTCCCCATCCGCACCACCCCCGAAGGTTCGATCAAGCCCTTCGAAGGCAAGCCGGAGCCGGGCGATCTGGAAAGCGAACTGCTTTTCACCGAGACC…
NZ_AQXE01000005.1	Desulfovibrio oxyclinae DSM 11498	MALLPINEAPKGIELAEPEVIEQDVDLLLVGGGMGNCGVAFEAARWIEKVDPSISMMLLDKASLERSGAVAQGLSAINTYIGENEVDDYVRMVRTDLMHIVRDDLIFDLGRHVDDSVHLFEEWGLPCWIKKDGKNLDGAKAKAEGLALRNGDSPVRSGRWQMMINGESYKCIVAEAAKNALGEDRYMERIFIVKMLLDANEPNRIAGAVGFSTRENKVYYFRCNAAVVACGGAVNVYRPRSTGEGMGRAWYPVWNAGSTYTMVAQVGGEMTMMENRFVPARFKDGYGPVGAWFLLFKAKATNYKGEDYCETNRAMLKPYEDRGYAKGHIIPTCLRNHMMLREMREGRGPIYMDTKTALLNTVNNDLTSPEWKHLESEAWEDFLDMCVGQANLWAATNCA…	ATGGCTCTGCTTCCCATCAACGAAGCTCCCAAAGGTATCGAACTCGCCGAGCCGGAAGTCATCGAGCAGGACGTCGATCTTCTGCTCGTCGGCGGCGGCATGGGTAACTGCGGCGTGGCTTTCGAAGCCGCTCGCTGGATTGAAAAGGTTGATCCGTCCATCTCCATGATGCTGCTCGACAAGGCCTCCCTCGAGCGCTCCGGCGCCGTGGCTCAGGGTCTGTCCGCAATCAACACCTACATCGGTGAAAACGAAGTCGACGACTACGTCCGCATGGTCCGCACCGACCTCATGCACATCGTTCGCGACGACCTCATTTTCGACCTCGGCCGTCACGTCGACGACTCCGTCCATCTCTTTGAAGAGTGGGGCCTGCCCTGCTGGATCAAGAAGGACGGC…	MPTFVNPEKCDGCKGGEKTACMYICPNDLMILDPEAMKAYNQEPEACWECYSCVKICPQGAIEARPYADFAPMGGTSIPMRSAEDIMWTIKFRNGSVKRFKFPIRTTPEGSIKPFEGKPEPGDLENELLFTESELATPKEVVNKKFEVSDADASRVWKAGEFEE	ATGCCGACCTTTGTAAACCCGGAAAAATGTGACGGCTGCAAGGGTGGCGAAAAGACCGCTTGCATGTACATTTGCCCCAATGATCTCATGATCCTGGACCCCGAAGCCATGAAGGCTTACAACCAGGAACCTGAGGCTTGCTGGGAATGTTACTCCTGCGTCAAAATTTGCCCCCAGGGCGCTATCGAAGCCCGCCCCTACGCTGACTTTGCCCCGATGGGCGGAACCTCCATCCCCATGCGTTCCGCTGAAGACATCATGTGGACCATCAAATTCCGCAATGGTTCCGTGAAGCGCTTCAAGTTCCCCATCCGTACCACCCCTGAAGGCTCCATCAAGCCCTTCGAAGGTAAGCCCGAGCCGGGCGACCTCGAAAACGAACTCCTGTTCACCGAGAGC…
NC_020409.1	Desulfovibrio piezophilus C1TLV30	MPLLPMKEASKGVALAEPEIVEKSVDILMVGGGMGNCGAAFEAMRWIEKVDPSITLELVDKAAIERGGAVAQGLSAINTYCGENDVDDYVRMVRTDLMGLVREDLIFDLGRHVDDSVHLFEEWGLPIWVKKDGKNLDGGKAKAEGLAIRNGAEPVRSGRWQIMINGESYKCIVAEAAKNAIGEDRYVERVFIVKMLLDQNEPNRIAGAVGFSTRENKIYIYKCNAAVVACGGAVNVYRPRSTGEGMGRAWYPVWNAGSTYTMVAQVGGEMTMMENRFVPARFKDGYGPVGAWFLLFKAKATNYKGEDYCETNRAMLKPYEDRGYAKGHIIPTCLRNHMMLREMREGRGPIFMDTKSALLKTVNGDLSGPEWKHLESEAWEDFLDMCVGQANLWAATNCA…	ATGCCTCTGCTTCCTATGAAAGAAGCCTCCAAAGGTGTTGCTCTCGCCGAGCCGGAAATCGTCGAAAAAAGTGTTGATATCCTGATGGTCGGCGGCGGCATGGGTAACTGCGGCGCTGCCTTCGAAGCTATGCGTTGGATCGAGAAAGTTGATCCTTCCATTACCTTGGAGCTGGTCGATAAAGCTGCCATCGAGCGTGGTGGTGCGGTTGCTCAGGGTCTGTCCGCAATCAACACCTACTGCGGTGAGAACGATGTTGACGATTACGTCCGCATGGTCCGCACTGACCTGATGGGCCTGGTTCGTGAAGATCTGATCTTCGACCTCGGCCGTCACGTTGATGATTCCGTCCACCTCTTCGAAGAATGGGGTCTCCCCATCTGGGTCAAGAAAGACGGC…	MPTFVNPEKCDGCKGGEKTACMYICPNDLMILDPAEMKAYNQEPSACWECYSCVKICPQGAIEARPYADFAPMGGTSIPMRSAEDIMWTIKFRNGSVKRFKFPIRTTPEGSIKPFEGKPEPSDLENELLFTETELVTPIATAMEPAAITEADLKKEWKMEDYADLV	ATGCCGACTTTTGTTAACCCGGAAAAATGTGACGGCTGCAAAGGTGGCGAAAAGACCGCCTGCATGTACATTTGCCCGAACGATCTGATGATCCTGGATCCTGCCGAAATGAAGGCATACAACCAGGAACCGTCTGCATGCTGGGAGTGCTACTCCTGCGTCAAGATTTGCCCCCAGGGCGCAATCGAAGCCCGTCCGTACGCTGACTTCGCACCCATGGGCGGTACCTCCATCCCCATGCGCTCTGCTGAAGACATCATGTGGACCATCAAGTTCCGTAACGGTTCCGTGAAGCGCTTCAAGTTCCCCATCCGTACCACTCCTGAAGGTTCCATCAAGCCTTTCGAAGGCAAGCCTGAGCCGTCCGATCTCGAAAATGAACTGCTGTTCACCGAGACC…
NZ_DS996360.1	Desulfovibrio piger ATCC 29098	MPMIPVKEAMKGVAIAEPEVKEHDVDLLIVGGGMGACGAAFEAVRWGDKHGLKMMLCDKAALERSGAVAQGLSAINTYLGKNTADDYVRMVRTDLMGLVREDLIFDVGRHVDDSVHLFEEWGLPCWIKDENGHNMNGAAAKAAGKSLRNGDEPVRSGRWQIMINGESYKCIVAEAAKNALGEDRIMERIFIVKLLLDKNTPNRVAGAVGFNLRANEVHIFKANAIMVAAGGAVNVYRPRSTGEGMGRAWYPVWNAGSTYTMCAQVGAEMTMMENRFVPARFKDGYGPVGAWFLLFKAKATNSKGEDYCATNRAMLKPYEDRGYAKGHVIPTCLRNHMMLREMREGRGPIYMDTKTALLTTFATLTEEQQKDLESEAWEDFLDMCVGQANLWAATNTAPE…	ATGCCTATGATTCCCGTCAAGGAAGCGATGAAAGGCGTTGCCATTGCTGAACCTGAAGTGAAGGAACATGACGTCGACCTGCTGATCGTGGGCGGCGGTATGGGTGCCTGCGGTGCCGCTTTCGAAGCCGTGCGCTGGGGCGACAAACACGGTCTGAAAATGATGCTGTGCGATAAGGCCGCCCTCGAGCGCTCCGGCGCCGTGGCCCAGGGCCTGTCCGCCATCAACACCTACCTCGGCAAAAACACCGCCGACGATTACGTCCGCATGGTCCGCACCGACCTTATGGGTCTGGTCCGCGAAGACCTGATCTTCGACGTGGGCCGTCACGTTGACGACTCCGTGCATCTGTTCGAAGAGTGGGGCCTGCCCTGCTGGATCAAGGACGAAAACGGCCAC…	MPTFVDPSKCDGCKGGEKTACMYICPNDLMILDPQEMKAYNQEPDACWECYSCVKICPQGAITARPYADFAPMGGTCIPMRSADSIMWTVQFRNGSVKRFKFPIRTTPEGSIKPFEGKPEGANLDDELLFTEEKLATPIEVLGKKFEVTEADKVFTAMEQGR	ATGCCTACGTTTGTCGATCCGTCCAAATGCGACGGCTGCAAGGGTGGCGAAAAGACGGCCTGCATGTACATCTGCCCGAACGACCTGATGATCCTCGATCCTCAGGAAATGAAGGCGTACAACCAGGAACCCGACGCCTGCTGGGAATGCTATTCCTGCGTGAAGATCTGCCCCCAGGGCGCCATCACCGCTCGTCCCTACGCCGACTTTGCTCCCATGGGCGGCACCTGTATCCCCATGCGCTCTGCCGACTCCATCATGTGGACCGTGCAGTTCCGCAACGGCAGCGTGAAACGTTTCAAGTTCCCCATCCGTACCACTCCTGAAGGCTCCATCAAGCCCTTCGAAGGCAAACCGGAAGGCGCCAACCTCGACGACGAACTGCTGTTCACCGAAGAA…
NZ_AUBQ01000015.1	Desulfovibrio putealis DSM 16056	MPRIPMKEDAKGVALAEPEVIQQHVDILMVGGGMGNCGVAFEAVRWADKYAPDLKLLLVDKASLERSGAVAQGLSAINTYLGKNNADDYVRMVRTDLMGLVREDLIFDLGRHVDDSVHLFEEWGLPCWIKDEHGHNLDGAQAKAAGKSLRTGADPVRSGRWQIMINGESYKCIVAEAAKNALGQDRYIERVFIVKMIMDAKIPNRVAGAVGFSTRENKVYIFSCNAMVVACGGAVNVYKPRSTGEGLGRAWYPVWNAGSTYTMCAQAGAEMTMMENRFVPARFKDGYGPVGAWFLLFKAKATNSKGEDYCTTNRAMLKPYEDRGYAKGHVIPTCLRNHMMLAEMRAGRGPIYMDTAGALQATFATMTPEQQKHLESEAWEDFLDMCVGQANLWACMNIE…	ATGCCCCGTATTCCCATGAAAGAGGACGCGAAGGGCGTCGCTCTGGCTGAACCCGAAGTCATTCAGCAGCATGTCGACATCCTGATGGTCGGCGGTGGTATGGGTAACTGCGGCGTGGCCTTCGAGGCCGTCCGTTGGGCCGACAAGTACGCCCCCGACCTGAAGCTGCTTCTCGTCGACAAGGCCTCCCTCGAGCGTTCCGGCGCCGTCGCCCAGGGCCTCTCGGCCATCAACACCTACCTGGGCAAGAACAACGCCGACGACTACGTCCGCATGGTTCGCACCGACCTGATGGGCCTCGTCCGCGAAGACCTGATCTTCGACCTGGGCCGTCACGTTGACGACTCCGTCCACCTGTTCGAAGAGTGGGGCCTGCCCTGCTGGATCAAGGACGAGCAC…	MPTFVDPSKCDGCKGGEKTACMYICPNDLMILDPAEMKAYNQEPEACWECYSCVKICPQGAIEARPYADFAPMGGTSIPMRSADSIMWTVKFRNGNVKRFKFPIRTTPEGSIKPFEGKPEPGSLDDELLFTETGSLMVPQATSMKKSEVTEGDTVQCWLDGFCK	ATGCCTACCTTTGTCGATCCCAGCAAATGTGACGGATGCAAGGGCGGCGAGAAGACCGCCTGCATGTACATTTGCCCCAACGACCTGATGATCCTCGACCCGGCCGAAATGAAGGCCTACAACCAGGAGCCCGAGGCTTGCTGGGAGTGCTACTCCTGCGTCAAGATCTGCCCTCAGGGCGCCATCGAGGCCAGGCCCTACGCCGACTTCGCTCCCATGGGCGGCACCTCCATCCCCATGCGCTCGGCCGACTCCATCATGTGGACCGTGAAGTTCCGCAACGGCAACGTCAAGCGCTTCAAGTTCCCCATCCGGACCACCCCCGAAGGCTCCATCAAGCCCTTCGAAGGCAAGCCCGAGCCCGGCAGCTTGGATGACGAGTTGCTCTTCACGGAGACC…
NC_012881.1	Desulfovibrio salexigens DSM 2638	MPLLPSKEASKGVALAEPELIEKDVDLLLVGGGMGNCGVAYEAMRWIEKVGGDISIMLLDKAAMERSGAVAQGLSAINTYLGENDADDYVRMVRTDLMGLVREDLIFDLGRHVDDSVHLFEEWGLPCWIKKDGKNLDGAAAKAAGLSLRNGDACVRSGRWQMMINGESYKCIVAEAAKMALGEENYMERIFIVKMLLDANEPNRIAGAVGFSTRENKVYVFKCNAAVVACGGAVNVYRPRSTGEGMGRAWYPVWNAGSTYTMCAQVGAEMTMMENRFVPARFKDGYGPVGAWFLLFKAKATNYKGEDYCETNRAMLKPYEDRGYAKGHVIPTCLRNHMMLREMREGRGPIYMDTATALQNTFKELSPAEQKHLESEAWEDFLDMCVGQANLWACQNIEP…	ATGCCTCTTCTCCCTAGTAAAGAAGCTTCCAAAGGTGTTGCTCTCGCAGAACCTGAGCTTATAGAAAAAGACGTGGACCTGCTCCTCGTCGGTGGTGGTATGGGTAACTGCGGTGTTGCTTATGAAGCAATGCGCTGGATCGAAAAAGTTGGTGGCGACATCTCCATCATGCTCCTCGATAAAGCTGCTATGGAACGTTCCGGTGCTGTTGCACAGGGTCTTTCCGCTATCAACACCTACCTTGGCGAAAACGACGCTGATGACTACGTACGCATGGTTCGTACTGACCTCATGGGCCTCGTTCGCGAAGACCTTATTTTTGACCTCGGCCGTCACGTTGATGACTCCGTTCACCTTTTTGAAGAGTGGGGCCTTCCCTGCTGGATCAAAAAAGACGGT…	MPTFVNPEKCDGCKGGEKTACMYICPNDLMILDPEEMRAYNQEPEGCWECYSCVKICPQGAIEARPYGDFAPMGGTSIPMRSAEDIMWTVKFRNGNVKRFKFPIRTTPEGSIKPYEGKPEPTDLDNELLFTETELATPKEVLGQKFDVAEADKTTAWKDLD	ATGCCGACCTTTGTCAATCCGGAAAAGTGTGATGGCTGTAAAGGTGGAGAAAAAACCGCCTGCATGTACATCTGCCCTAACGATCTTATGATCCTGGATCCCGAAGAAATGCGGGCTTACAACCAGGAACCCGAAGGATGCTGGGAGTGTTACTCCTGCGTTAAAATTTGTCCCCAGGGCGCTATTGAAGCACGTCCCTACGGTGACTTCGCACCCATGGGTGGTACTTCCATCCCCATGCGTTCCGCTGAAGACATCATGTGGACCGTTAAATTCCGTAACGGTAACGTAAAGCGCTTCAAGTTCCCCATCCGCACTACCCCTGAAGGTTCTATCAAACCTTATGAAGGTAAACCCGAGCCGACTGACCTCGACAACGAACTGCTCTTCACCGAAACT…
NZ_AGFG00000000	Desulfovibrio sp. A2	MPMIPVKEQAKGVAIADPIVKEHDVDILIVGGGMGSCGTAFEVVRWADKYAPDLKIMLLDKATLERSGAVAQGLSAINTYLGKNPADDYVRMVRTDLMGLVREDLIFDLGRHVDDSVHLFEEWGLPCWIKDEHGHNLDGAQAKAAGKSLRNGDDPVRSGRWQIMINGESYKCIVAEAAKNALGEARIMERIFIVKLLLDANTENRIAGAVGFNLRANEVHIFRTNAMMVACGGAVNVYKPRSTGEGMGRAWYPVWNAGSTYTMCAQVGAEMTMMENRFVPARFKDGYGPVGAWFLLFKAKATNYKGEDYCATNRAMLKPYEDRGYAKGHVIPTCLRNHMMLREMREGRGPIYMDTKTALQTTFATMTPEQQKHLESEAWEDFLDMCVGQANLWACMNIQ…	ATGCCGATGATTCCCGTTAAGGAACAGGCGAAGGGTGTGGCCATCGCCGATCCCATCGTGAAGGAACATGACGTCGACATCCTCATCGTCGGCGGTGGTATGGGCTCCTGCGGCACCGCGTTCGAAGTCGTGCGCTGGGCTGACAAGTACGCCCCCGACCTGAAGATCATGCTGCTGGACAAGGCCACCCTCGAGCGCTCCGGCGCCGTGGCGCAGGGCCTGTCGGCCATCAACACGTACCTTGGCAAGAACCCCGCCGACGACTACGTGCGCATGGTCCGCACCGACCTCATGGGCCTCGTGCGCGAAGACCTTATCTTCGACCTTGGCCGTCACGTTGACGACTCCGTGCACCTGTTCGAAGAGTGGGGCCTGCCCTGCTGGATCAAGGACGAACAC…	MPTYVDPSKCDGCKGGEKTACMYICPNDLMILDPEAMKAYNQEPEACWECYSCVKICPQGAITARPYADFAPMGGTCIPMRSADSIMWTVKFRNGNVKRFKFPIRTTPEGSIKPFDGKPEAGDLENELLFTETALIAPKVALGEKAAISDADMSQCWYETGCEGGNR	ATGCCGACTTATGTTGATCCGTCCAAGTGTGACGGCTGCAAGGGTGGCGAAAAGACCGCTTGCATGTACATCTGCCCCAACGACCTCATGATCCTCGACCCCGAGGCCATGAAGGCCTACAACCAGGAGCCCGAAGCCTGCTGGGAATGCTACTCCTGCGTGAAGATCTGCCCCCAGGGCGCCATCACGGCCCGCCCCTACGCCGACTTCGCGCCCATGGGCGGCACCTGCATCCCCATGCGCTCGGCCGACTCCATCATGTGGACCGTCAAGTTCCGCAACGGGAATGTGAAGCGCTTCAAGTTCCCCATTCGTACCACCCCTGAAGGCTCGATCAAGCCCTTCGACGGCAAGCCCGAAGCTGGCGACCTCGAGAACGAACTGCTGTTCACCGAGACC…
EF442888.1	Desulfovibrio sp. DSM 9953	MPMIPVKERVKGVAIAEPTIKEHDVDILLVGGGMGACGTAFEAVRWADKYAPELKILLIDKAALERSGAVAQGLSAINTYLGENSANNYVRMVRTDLMGLVREDLIFDLGRHVDDSVHLFEEWGLPCWIKDENGHNLDGAAAKAAGKSLRNGDAPVRSGRWQMMINGESYKNIVAEAAKNALGEDRIMERIFIVKLLLDANEENRIAGAVGFSLRENVVHIFRTNAMLVACGGAVNVYKPRSTGEGMGRAWYPVWNAGSTYTMCAQVGAEMTMMENRFVPARFKDGYGPVGAWFLLFKAKATNFRGEDYCVTNRAMLKPYEDRGYAKGHVIPTCLRNHMMLREMREGRGPIYMDTKTALQTTFETMTPAQQKHLESEAWEDFLDMCVGQANLWACMNIQ…	ATGCCCATGATTCCCGTCAAGGAACGGGTTAAGGGCGTGGCCATTGCCGAGCCCACCATCAAAGAACACGACGTTGACATCCTTCTCGTCGGCGGCGGTATGGGTGCCTGCGGCACCGCATTCGAAGCCGTGCGCTGGGCTGACAAATATGCTCCCGAACTGAAAATCCTGCTTATTGACAAAGCAGCTCTGGAACGTTCCGGTGCAGTTGCTCAGGGTCTGTCCGCTATCAACACCTACCTTGGTGAAAACAGCGCAAACAACTACGTCCGCATGGTCCGTACCGACCTTATGGGTCTGGTCCGCGAAGACCTTATTTTCGACCTCGGCCGTCACGTTGACGACTCCGTTCATCTGTTTGAAGAGTGGGGCCTGCCCTGCTGGATCAAAGATGAAAAC…	NDLMILDPEEMKAYNQEPEACWECYSCVKICPQGAITARPYADFAPMGGTSIPMRSADSIMWTVKFRNGNVKRFKFPIRTTPEGSIKPFEGKPEPGDLENELFFTETELGAPETALGQKFDVAEADKAVEFKASAV	AACGACCTCATGATCCTGGACCCTGAAGAAATGAAGGCTTACAACCAGGAACCCGAGGCTTGCTGGGAGTGCTACTCCTGCGTGAAGATTTGCCCGCAGGGTGCCATCACCGCCCGTCCTTATGCTGACTTCGCCCCCATGGGCGGCACCAGCATCCCCATGCGTTCCGCTGACTCCATTATGTGGACTGTCAAGTTCCGTAACGGCAACGTGAAGCGCTTCAAGTTCCCGATCCGCACCACCCCCGAAGGCTCCATCAAGCCCTTCGAAGGTAAGCCCGAACCCGGCGATCTCGAAAACGAACTGTTCTTCACCGAAACCGAGCTGGGTGCCCCCGAAACCGCTCTCGGTCAGAAGTTCGATGTTGCCGAAGCCGACAAGGCTGTCGAATTCAAGGCT…
NZ_AQXY01000030.1	Desulfovibrio sp. Dsv1	MPMIPVKEANKGVPISEPEVKEHAVDLLIVGGGMGACGAAYEAVRWGDKHGLKIMLCDKAALERSGAVAQGLSAINTYLGENSADDYVRMVRTDLMGLVREDLIFDVGRHVDDSVHLFEDWGLPCWIKADDGHNLNGAAAKAAGKSLRKGDKPVRSGRWQIMINGESYKCIVAEAAKNALGEDRIMERIFIVKLLLDKNTPNRVAGAVGFNLRANEVHIFKANAIMVAAGGAVNVYRPRSTGEGMGRAWYPVWNAGSTYTMCAQVGAEMTMMENRFVPARFKDGYGPVGAWFLLFKAKATNSKGEDYCATNKAMLKPYEDRGYAKGNVIPTCLRNHMMLREMREGRGPIYMDTKTALLNTFASLNEEEQKDLESEAWEDFLDMCVGQANLWACTNTAPE…	ATGGCCTACAAGACAATCGTCGAAGACAACATCGACATCCTGGTCTGTGGCGCGGGGCTTGGTGGCACGGGTGCCGCCTGGGAAGCCCGCTTCTGGGGCCAGGACAAGAAGGTCGTGATTGCCGAAAAGGCCAACATCGACCGTTCCGGCGCGGTCGCCCAGGGCCTGTATGCGATCAACTGCTACATGGGGACCCGCTGGGGCGAGAACAATCCCGAAGACCACGTGCGCTACGCCCGTATCGACCTGATGGGCATGGTGCGCGAGGACCTGCTGTTCGACATGGCCCGCCACGTGGACTCCACCGTGCACCAGTTCGAGGAGTGGGGGCTGCCGCTGATGCGTGACCCGAAGACGGGTGCATACCAGCGTGAAGGCCGCTGGCAGATCATGATCCAC…	MPTFVDPSKCDGCKGGEKTACMYICPNDLMILDPEEMKAYNQEPDACWECYSCVKICPQGAITARPYADFAPMGGTCIPMRSADSIMWTVKFRNGSVKRFKFPIRTTPEGSIKPFEGHPEGANLEDGLLFTEQARTTPLATPKEVLGKKFDVSEADKVFTCMEHGR	ATGCCAACTTTTGTATACATGACCCGTTGCGATGGCTGTGGATACTGCGTGGATATCTGCCCGTCAGACATCATGCATATCGACCCCACCACGCGTCGCGCCTACAACATCGAACCCAACATGTGCTGGGAGTGTTTCTCCTGCGTGAAGGCCTGCCCGCACCACGCCATTGATGTGCGTGGCTACGCGGACTTCGCGCCGCTGGGGCACAGCGTGCGCGTTGACCGTGACGAGGAACGGGGCACCATCGCCTGGAAGATCAAGTTCCGCGATGGCCGCGAAAAGGATTTCCTGTCACCGATTACTACCAAGCCCTGGGGCAAGCACATCCCGCAGCTGGCCGACGTCCCCGCACCGGACAAGTCCATGCGCGACAGCCAGCTGCTGTTCAACGAGCCC…
NZ_CM001368.1	Desulfovibrio sp. FW1012B	MPTIPVKDEPKGVALAEPELIEKDVDILLVGGGMGCCGAAYEACRWADKIGGISIMLLDKAALERSGAVAQGLSAINTYLGENNADDYVRMVRTDLMGLVREDLIFDLGRHVDDSVHLFEEWGLPCWTKDASGHNLDGAQSKAAGVSLRTGAKPVRSGRWQIMINGESYKCIVAEAAKNALGQDRYMERVFIVKLLLDANTPNRIAGAVGFSTRENKVFVFKSNAILVACGGAVNVYRPRSTGEGMGRAWYPVWNSGSTYTMCAQVGAEMTMMENRFVPARFKDGYGPVGAWFLLFKAKATNAKGEDYCVTNRAMLKPYEDRGYAKGHIIPTCLRNHMMLREMREGRGPIYMDTAGALQATFANLSAEQQKHLESEAWEDFLDMCVGQANLWACTDTEP…	ATGCCGACAATTCCCGTGAAGGACGAGCCCAAAGGCGTTGCCCTTGCCGAGCCGGAACTGATTGAAAAAGACGTTGACATCCTCCTTGTCGGCGGCGGCATGGGCTGCTGCGGCGCCGCCTACGAGGCCTGCCGCTGGGCCGACAAGATCGGCGGGATCAGCATCATGCTGCTCGACAAGGCCGCCCTCGAGCGCTCCGGCGCCGTGGCCCAGGGCCTGTCCGCCATCAACACCTACCTGGGTGAAAACAACGCCGACGACTACGTCCGCATGGTCCGCACCGACCTCATGGGCCTCGTGCGCGAAGACCTGATCTTCGACCTCGGCCGTCACGTCGACGACTCCGTCCACCTGTTCGAAGAGTGGGGCCTGCCCTGCTGGACGAAGGACGCTTCCGGC…	MPTFVDPSKCDGCKGGEKTACMYICPNDLMILDPQEMRAFNQEPSACWECYSCVKICPQGAISARPYADFAPMGGTSIPMRSADSIMWTVKFRNGNIKRFKFPIRTTPEGSIKPYEGKPEGANLEDELLFTETSLATPKEALGKKFDVTGADTTQCWLDGFCK	ATGCCTACCTTTGTGGATCCGAGCAAGTGTGACGGATGCAAAGGCGGTGAGAAGACCGCGTGCATGTACATTTGCCCCAATGACCTGATGATCCTGGATCCTCAGGAAATGCGCGCCTTCAACCAGGAGCCGTCCGCTTGCTGGGAATGCTACTCCTGCGTGAAGATCTGCCCCCAGGGCGCCATCTCCGCCCGCCCCTACGCCGACTTCGCTCCCATGGGCGGCACGTCCATCCCCATGCGCTCGGCCGATTCCATCATGTGGACCGTGAAGTTCCGCAACGGAAACATCAAGCGCTTCAAGTTCCCCATCCGGACCACCCCCGAAGGCTCGATCAAGCCGTACGAGGGCAAGCCCGAGGGAGCGAACCTGGAAGACGAACTGCTTTTCACCGAGACC…
EF442891.1	Desulfovibrio sp. JD160	MPQIPSKEIVKGVPLAEPTIVEMHADILMVGGGMGNCGAAYEAVRWADKFDKSLSIMLLDKASLERSGAVAQGLSAINTYIGKNKADDYVRMVRTDLMGLVREDLIYDLGRHVDDSVHLFEEWGLPVWIKKDGKNLDGAQAKAAGLSLRNGDAPVRSGRWQIMINGESYKVIVAEAAKKALGDDRYLERIFIVKLLLDANTPNRIAGAVGFSTRENKVYVFTCNACLVACGGAVNVFRPRSMGEGMGRAWYPVWNAGSTYTMCAQVGAEMTMMENRFVPARFKDGYGPVGAWFLLFKAKATNYKGEDYCATNRAMLKPYEDRGYAKGHVIPTCLRNHMMLREMREGRGPIFMDTKTALLATVNGNLSGPEWKHLESEAWEDFLDMCVGMANLWACTNCA…	ATGCCTCAGATTCCGTCTAAAGAAATCGTCAAAGGTGTCCCCCTGGCCGAGCCGACGATCGTTGAGATGCATGCTGACATCCTGATGGTCGGCGGCGGCATGGGCAACTGCGGCGCCGCCTACGAGGCCGTCCGCTGGGCCGACAAGTTCGACAAGAGCCTGTCCATCATGCTGCTGGACAAGGCCTCCCTCGAGCGCTCCGGCGCCGTGGCGCAGGGTCTTTCCGCCATCAACACCTACATTGGCAAGAACAAAGCCGACGACTACGTGCGCATGGTCCGCACCGACCTCATGGGTCTGGTCCGCGAAGACCTGATCTACGATCTGGGCCGCCACGTTGACGATTCCGTCCACCTGTTCGAAGAGTGGGGCCTGCCCGTCTGGATCAAGAAAGACGGC…	DLMILDPDDMKAYNQEPDACWECYSCVKICPQGAIEARPYADFAPMGGTSIPMRSAEDIMWTVKFRSGAVKRFKFPIRTTPEGSIDCFGGKPEPANLDDELLFTETSACLTTPENAIMKKFELAESDKSQCWLDAVCD	GACCTAATGATCCTGGATCCGGATGACATGAAGGCNTACAACCAGGAGCCTGATGCCTGCTGGGAATGTTACTCCTGCGTGAAAATCTGCCCCCAGGGCGCTATTGAAGCCCGCCCCTACGCCGACTTCGCCCCCATGGGTGGTACGTCCATCCCCATGCGCTCGGCCGAAGACATCATGTGGACTGTTAAGTTCCGCAGCGGCGCTGTTAAGCGTTTCAAGTTCCCCATCCGCACCACCCCTGAAGGCTCCATTGACTGCTTCGGCGGCAAGCCCGAGCCGGCCAACCTGGACGACGAGCTGCTGTTCACCGAGACCAGCGCTTGCCTCACCACTCCTGAGAACGCCATCATGAAGAAGTTCGAGCTCGCCGAGTCTGACAAGTCTCAGTGCTGGCTC…
NZ_JOMJ01000003.1	Desulfovibrio sp. L21-Syr-AB	MPTIPVKIPSQGVAIDEPELIEMDVDILMVGGGMGNCGAAFEAVRWADKYAPEAKILLCDKAAMERSGAVAQGLSAINTYLGDNDADDYVRMVRTDLMGIVREDLIFDLGRHVDDSVHLFEEWGLPCWIKEGDHNLDGAAAKKAGKSLRAGDPPVRSGRWQMMINGESYKCIVAEAAKVALGEERYMERIFIVKMLLDANEPNRIAGAVGFSLRENKVYVIKCNTALVACGGAVNVYRPRSTGEGMGRAWYPVWNAGSTYTMCAQVGAEMTMMENRFVPARFKDGYGPVGAWFLLFKAKATNYKGEDYCATNRAMLKPYEDRGYAHGPIIPTCLRNHMMMREIREGRGPIYMDTATALQETFKNLSPEGQKHLESEAWEDFLDMCVGQANLWACMDIEP…	ATGCCCACCATTCCGGTGAAAATCCCCTCCCAGGGCGTGGCCATCGATGAGCCCGAGCTCATCGAAATGGATGTCGACATCCTGATGGTCGGCGGCGGCATGGGCAACTGCGGCGCCGCTTTCGAGGCGGTCCGCTGGGCCGACAAGTACGCCCCCGAAGCCAAGATCCTGCTGTGCGACAAGGCCGCCATGGAGCGCTCCGGCGCCGTGGCCCAGGGCCTGTCCGCCATCAACACTTATCTTGGCGACAACGATGCCGACGACTACGTGCGCATGGTGCGCACCGACCTCATGGGCATCGTCCGTGAGGACCTGATCTTCGACCTGGGCCGCCACGTCGACGATTCCGTCCATCTGTTCGAGGAGTGGGGCCTGCCCTGCTGGATCAAGGAAGGCGAC…	MPTYVDPSKCDGCKGGEKTACMYICPNDLMILDPDQMLAFNQEPEACWECYSCVKICPQGAITARPYADFAPMGGTSIPMRSAEDIMWTVKFRNGNVKRFKFPIRTTPEGSIKPYEGKPEVGDLEDELLFTETELAKPKEVLGKKLEVTELETDQCWQDMVCEPGTANR	ATGCCTACCTATGTCGATCCGTCCAAGTGCGATGGCTGCAAGGGCGGCGAAAAGACCGCCTGCATGTACATCTGCCCCAACGACCTCATGATCCTGGATCCAGATCAGATGCTGGCGTTCAACCAGGAACCCGAGGCTTGCTGGGAGTGCTACTCCTGCGTGAAAATCTGCCCCCAGGGCGCCATCACCGCCCGTCCCTACGCCGACTTCGCCCCCATGGGCGGCACGTCCATCCCCATGCGTTCGGCCGAAGACATCATGTGGACCGTCAAGTTCCGCAACGGCAACGTGAAGCGCTTCAAGTTCCCCATCCGGACCACCCCGGAAGGTTCCATCAAGCCGTACGAAGGCAAGCCCGAAGTGGGCGACCTGGAAGACGAGCTGCTCTTCACCGAGACC…
JSEH01000008.1	Desulfovibrio sp. TomC	MPTIPVKDEPKGVALAEPELIEKDVDILLVGGGMGCCGAAFEAVRWADKVGGDISIMLLDKASLERSGAVAQGLSAINTYLGDNNADDYVRMVRTDLMGLVREDLIFDLGRHVDDSVHLFEEWGLPCWTKGDDGHNLDGAQSKAAGVSLRTGAKPVRSGRWQIMINGESYKCIVAEAAKNALGQDRYLERVFIVKLLLDAKQPNRIAGAVGFSTRENKVYVFKSNAILVACGGAVNVYRPRSTGEGMGRAWYPVWNSGSTYTMCAQVGAEMTMMENRFVPARFKDGYGPVGAWFLLFKAKATNAKGEDYCVTNRAMLKPYEDRGYAKGHIIPTCLRNHMMLREMREGRGPIYMDTAGALQATFANLNAEQQKHLESEAWEDFLDMCVGQANLWACTDTE…	ATGCCGACTATTCCTGTTAAGGACGAGCCCAAAGGCGTTGCCCTTGCCGAGCCGGAACTGATTGAAAAAGACGTCGACATCCTTCTTGTCGGCGGCGGCATGGGCTGCTGCGGCGCGGCTTTCGAAGCCGTCCGTTGGGCCGACAAAGTTGGTGGCGACATCAGCATCATGCTGTTGGACAAGGCCTCCCTCGAGCGCTCCGGCGCCGTTGCCCAGGGCCTGTCTGCCATCAACACCTACCTTGGCGACAACAATGCCGACGACTACGTCCGCATGGTCCGCACCGACCTTATGGGTCTGGTCCGCGAAGATCTGATCTTCGACCTTGGCCGTCACGTCGATGACTCCGTTCACCTCTTCGAAGAGTGGGGCCTGCCCTGCTGGACGAAGGGTGACGAC…	MYICPNDLMILDPQEMKAFNQEPSACWECYSCVKICPQGAISARPYADFAPMGGTSIPMRSADSIMWTVKFRNGNIKRFKFPIRTTPEGSIKPFEGKPEPGDLDSELLFTETSLATPKEALGKKFDVTGADTVQCWLDGFCK	ATGTACATTTGCCCCAATGACCTGATGATTCTGGATCCTCAGGAGATGAAGGCCTTCAATCAGGAGCCTTCGGCTTGTTGGGAATGTTATTCCTGCGTGAAGATCTGCCCCCAGGGCGCCATTTCGGCCCGTCCCTACGCTGACTTCGCACCCATGGGCGGCACCTCGATCCCCATGCGTTCGGCCGATTCCATCATGTGGACCGTGAAGTTCCGCAACGGCAACATCAAGCGCTTCAAGTTCCCCATCCGCACCACCCCCGAAGGTTCGATCAAGCCCTTCGAAGGCAAGCCTGAGCCGGGCGATCTGGACAGCGAATTGCTCTTCACCGAGACCTCGCTGGCCACCCCGAAGGAAGCCCTGGGCAAGAAGTTCGACGTCACCGGCGCGGACACTGTT…
NZ_JH600068.1	Desulfovibrio sp. U5L	MPTIPVKDEPKGVALAEPELIEKDVDILLVGGGMGCCGAAYEACRWADKIGGISIMLLDKAALERSGAVAQGLSAINTYLGENNADDYVRMVRTDLMGLVREDLIFDLGRHVDDSVHLFEEWGLPCWTKDDSGHNLDGAQSKAAGVSLRTGAKPVRSGRWQIMINGESYKCIVAEAAKNALGQDRYMERVFIVKLLLDANTPNRIAGAVGFSTRENKVFVFKSNAILVACGGAVNVYRPRSTGEGMGRAWYPVWNSGSTYTMCAQVGAEMTMMENRFVPARFKDGYGPVGAWFLLFKAKATNAKGEDYCVTNRAMLKPYEDRGYAKGHIIPTCLRNHMMLREMREGRGPIYMDTAGALQATFANLSAEQQKHLESEAWEDFLDMCVGQANLWASTDTEP…	ATGCCGACAATTCCCGTGAAGGACGAGCCCAAAGGCGTTGCCCTTGCCGAGCCGGAACTGATTGAAAAAGACGTTGACATCCTCCTCGTCGGCGGCGGCATGGGCTGCTGCGGCGCCGCCTACGAGGCGTGCCGCTGGGCCGACAAGATCGGCGGGATCAGCATCATGCTGCTCGACAAGGCCGCCCTCGAGCGCTCCGGCGCCGTGGCCCAGGGCCTGTCCGCCATCAACACCTACCTGGGTGAAAACAACGCCGACGACTACGTCCGCATGGTCCGCACCGACCTCATGGGCCTCGTGCGCGAAGACCTGATCTTCGACCTCGGCCGTCACGTCGACGACTCCGTCCACCTGTTCGAAGAGTGGGGCCTGCCCTGCTGGACGAAGGACGATTCCGGC…	MPTFVDPSKCDGCKGGEKTACMYICPNDLMILDPQEMRAFNQEPSACWECYSCVKICPQGAISARPYADFAPMGGTSIPMRSADSIMWTVKFRNGNIKRFKFPIRTTPEGSIKPYEGKPEGANLEDELLFTETSLVAPKEALGKKFDVTGADTTQCWLDGFCK	ATGCCTACCTTTGTGGATCCGAGCAAGTGTGACGGATGCAAAGGCGGTGAGAAGACCGCGTGCATGTACATTTGCCCCAATGACCTGATGATCCTGGATCCTCAGGAAATGCGCGCCTTCAACCAGGAGCCGTCCGCTTGCTGGGAATGCTACTCCTGCGTGAAGATCTGCCCCCAGGGCGCCATCTCCGCCCGCCCCTACGCCGACTTCGCTCCCATGGGCGGCACGTCCATCCCCATGCGCTCGGCCGATTCCATCATGTGGACCGTGAAGTTCCGCAACGGAAACATCAAGCGCTTCAAGTTCCCCATCCGCACCACCCCGGAAGGCTCGATCAAGCCGTACGAGGGCAAGCCCGAGGGAGCGAACCTGGAAGACGAACTGCTTTTCACCGAGACC…
EF442890.1	Desulfovibrio sp. X	MPLLPSKEASKGVALAEPELIEKDVDLLLVGGGMGNCGVAYEAMRWIEKVGGDISIMLLDKAAMERSGAVAQGLSAINTYLGENDADDYVSMVRTDLMGLVREDLIFDLGRHVDDSVHLFEEWGLPCWIKKDGKNLDGAAAKAAGLSLRNGDACVRSGRWQMMINGESYKCIVAEAAKMALGEENYMERIFIVKMLLDANEPNRIAGAVGFSTRENKVYVFKCNAAVVACGGAVNVYRPRSTGEGMGRAWYPVWNAGSTYTMCAQVGAEMTMMENRFVPARFKDGYGPVGAWFLLFKAKATNYKGEDYCETNRAMLKPYEDRGYAKGHVIPTCLRNHMMLREMREGRGPIYMDTATALQNTFKELSPAEQKHLESEAWEDFLDMCVGQANLWACQNIQP…	ATGCCTCTTCTCCCTAGTAAAGAAGCTTCCAAAGGTGTTGCACTCGCAGAACCTGAGCTTATAGAAAAAGACGTGGACCTGCTCCTCGTCGGTGGTGGTATGGGTAACTGCGGTGTTGCTTATGAAGCAATGCGCTGGATCGAAAAAGTTGGTGGCGACATCTCCATCATGCTTCTCGATAAAGCTGCTATGGAACGTTCCGGTGCTGTTGCACAGGGTCTTTCCGCTATCAACACCTACCTTGGCGAAAACGACGCTGATGACTACGTAAGCATGGTTCGTACTGACCTCATGGGCCTCGTTCGGGAAGACCTTATTTTTGACCTCGGCCGTCACGTTGATGACTCCGTTCACCTTTTTGAAGAGTGGGGCCTTCCCTGCTGGATCAAAAAAGACGGT…	XLMILDPEEMRAYNQEPEGCWECYSCVKICPQGAIEARPYGDFAPMGGTSIPMRSAEDIMWTVKFRNGNVKRFKFPIRTTPEGSIKPYEGKPEPTDLDNELLFTETELATPKEVLGQKFDVAEADKTTAWKDLD	GNACTTATGATCCTGGATCCCGAAGAAATGCGGGCTTACAACCAGGAACCCGAAGGATGCTGGGAGTGTTACTCCTGCGTTAAAATTTGTCCCCAGGGCGCTATTGAAGCACGTCCCTACGGTGACTTCGCACCCATGGGTGGTACTTCCATCCCCATGCGTTCTGCTGAAGACATCATGTGGACCGTTAAATTCCGTAACGGTAACGTAAAACGCTTCAAGTTCCCCATCCGCACTACCCCTGAAGGTTCTATCAAACCTTATGAAGGTAAACCCGAGCCGACTGACCTCGACAACGAACTGCTCTTCACCGAAACTGAACTGGCTACCCCCAAAGAAGTTCTCGGACAGAAGTTTGACGTTGCTGAAGCAGACAAAACTACTGCTTGGAAGGATCTG…
NZ_ATHV01000004.1	Desulfovibrio sp. X2	MPKIPVKIPSQGVPVAAPEIIEKDVDILMVGGGMGCCGAAYEVVRWADKYAPDLKIQLVDKAALERSGAVAQGLSAINTYLGKNDPDDYVRMIRTDLMGIVREDLIFDLGRHVDDSVHLFEEWGLPCWIKDGDHNLDGAQAKKAGKSLRAGDDPVRSGRWQIMINGESYKCIVAEAAKNALGQERYMERVFIVKLLLDANTPNRIAGAVGFSTRENKVYVFKTNAMLVACGGAVNVYRPRSTGEGMGRAWYPVWNAGSTYTMCAQVGAEMTMMENRFVPARFKDGYGPVGAWFLLFKAKATNSKGEDYCATNAAMLKPYEERGYAKGHIIPTCLRNHMMLREMREGRGPIYMDTKTALQTTFQKLSPEQQKHLESEAWEDFLDMCVGQANLWACQNIEP…	ATGCCCAAGATTCCTGTTAAAATTCCTTCGCAGGGCGTGCCCGTTGCCGCTCCGGAGATCATCGAGAAGGACGTCGACATCCTCATGGTCGGTGGCGGCATGGGCTGCTGCGGCGCGGCCTACGAGGTCGTCCGCTGGGCCGACAAGTACGCCCCCGATCTGAAGATCCAGCTGGTCGACAAGGCCGCCCTCGAGCGCTCCGGCGCCGTGGCCCAGGGCCTGTCCGCCATCAACACCTACCTCGGCAAGAACGATCCCGACGACTACGTGCGCATGATCCGCACCGACCTCATGGGCATCGTCCGCGAAGACCTGATCTTCGACCTCGGCCGTCACGTCGACGACTCCGTCCACCTCTTCGAGGAGTGGGGCCTGCCCTGCTGGATCAAGGACGGCGAT…	MPTFVDPSKCDGCKGGEKTACMYICPNDLMILDPEEMRAFNQEPEACWECYSCVKICPQGAISARPYADFAPMGGTSIPMRGAEDIMWTVKFRNGNVKRFKFPIRTTPEGSIKPYDGKPEAGDLENELLFTETALKAPKEVLNKKFEIADAGMDQCWFDLPCEGGNR	ATGCCCACCTTTGTCGACCCGAGCAAGTGCGATGGCTGCAAAGGCGGCGAAAAGACCGCCTGCATGTACATCTGCCCGAACGACCTGATGATCCTGGATCCTGAGGAGATGAGGGCGTTCAACCAGGAGCCCGAGGCTTGCTGGGAGTGCTACTCCTGCGTGAAGATCTGCCCGCAGGGCGCCATCAGCGCCCGCCCCTACGCCGACTTCGCGCCCATGGGCGGCACCTCGATCCCGATGCGCGGCGCCGAAGACATCATGTGGACCGTCAAGTTCCGCAACGGCAACGTGAAGCGCTTCAAGTTCCCCATCCGCACCACGCCTGAAGGCTCCATCAAGCCCTACGATGGCAAGCCCGAGGCGGGCGACCTCGAGAACGAGCTGCTCTTCACCGAGACC…
EF442897.1	Desulfovibrio sulfodismutans DSM 3969	MPTIPVKEEPKGIALAEPELIEKDVDILMVGGGMGTCGAAYEACRWADKIGGIKIMLLDKASLERSGAVAQGLSAINTYVGENPVDDYVRMVRTDLMGLVREDLIFDLGRHVDDSVHLFEEWGLPCWVKEGDHNLDGAAAKAKGVSLRTGAAPVRSGRWQIMINGESYKCIVAEAAKNALGQDRYMERVFVVKLLLDANEKNRIAGAVGFSTRENKVYVFKTNAMVVACGGAVNVYRPRSTGEGMGRAWYPVWNSGSTYTMCAQVGAEMTMMENRFVPARFKDGYGPVGAWFLLFKAKATNAKGEDYCVTNRAMLKPYEDRGYAKGHVIPTCLRNHMMLREMRKGRGPIYMDTATALQTTFAKFTPEQQKHLEPEAWEDFLDMCVGQANLWACMNIEPE…	ATGCCTACCATTCCCGTTAAGGAAGAGCCCAAAGGTATCGCCCTTGCCGAGCCGGAACTGATCGAAAAAGACGTCGACATTCTTATGGTCGGCGGCGGCATGGGCACCTGCGGAGCCGCTTACGAGGCGTGCCGTTGGGCCGACAAGATCGGCGGGATCAAGATCATGCTGCTGGACAAGGCTTCGCTTGAGCGTTCCGGCGCCGTGGCCCAGGGCCTGTCCGCCATCAACACCTATGTCGGCGAGAACCCGGTGGACGACTACGTCCGCATGGTCCGCACCGACCTGATGGGCCTCGTGCGCGAAGATCTGATCTTCGACCTGGGCCGTCACGTGGACGACTCCGTCCACCTGTTCGAAGAGTGGGGCCTGCCTTGCTGGGTGAAAGAAGGCGACCAC…	LMILDPTEMKAYNQEPSACWECYSCVKICPQGAIGARPYADFAPMGGTSIPMRSADSIMWTIKFRNGNIKRYKFPIRTTPEGSIKPYDGKPEGANLDDELLFTETKLVEPKEVLMKAFPVTESDTVQCWLDGFCK	CTGATGATCCTCGATCCCACGGAAATGAAGGCTTACAACCAGGAACCCTCGGCTTGCTGGGAGTGCTATTCCTGCGTAAAGATCTGCCCCCAGGGCGCCATCGGGGCCCGTCCCTACGCCGACTTTGCGCCCATGGGCGGCACCTCGATCCCCATGCGCTCGGCCGACTCCATCATGTGGACCATCAAGTTCCGCAATGGCAACATCAAGCGGTACAAATTCCCCATCCGGACCACCCCGGAAGGCTCCATCAAGCCCTATGACGGCAAGCCCGAAGGCGCCAACCTGGACGACGAACTGCTGTTCACCGAGACCAAGCTGGTCGAGCCCAAGGAAGTCCTGATGAAGGCCTTCCCGGTGACCGAGTCCGACACCGTGCAGTGCTGGCTTGACGGTTTC…
NZ_KI632512.1	Desulfovibrio termitidis HI1	MPMIPVKEQAKGVAIADPIVKEHDVDILIVGGGMGSCGTAFEVVRWADKYAPDLKIMLLDKATLERSGAVAQGLSAINTYLGKNAADDYVRMVRTDLMGLVREDLIFDLGRHVDDSVHLFEEWGLPCWIKDEHGHNLDGAQAKAAGKSLRNGDEPVRSGRWQIMINGESYKCIVAEAAKNALGEARIMERIFIVKLLLDANTDNRIAGAVGFNLRANEVHIFRTNAMMVACGGAVNVYKPRSTGEGMGRAWYPVWNAGSTYTMCAQVGAEMTMMENRFVPARFKDGYGPVGAWFLLFKAKATNYKGEDYCATNRAMLKPYEDRGYAKGHVIPTCLRNHMMLREMREGRGPIYMDTKTALQSTFANMTPEQQKHLESEAWEDFLDMCVGQANLWASMNIQ…	ATGCCGATGATTCCCGTTAAGGAACAGGCGAAGGGTGTGGCCATCGCCGATCCCATCGTGAAGGAACATGACGTCGACATTCTCATCGTCGGCGGTGGTATGGGCTCCTGCGGTACCGCGTTCGAAGTCGTTCGCTGGGCCGACAAGTACGCTCCCGACCTGAAGATCATGCTGCTGGACAAGGCCACCCTCGAGCGCTCCGGCGCCGTTGCGCAGGGCCTGTCCGCCATCAACACGTACCTCGGCAAGAACGCCGCCGACGACTACGTGCGCATGGTCCGCACCGACCTCATGGGCCTCGTGCGCGAAGACCTTATCTTCGACCTTGGCCGTCACGTTGACGATTCCGTGCACCTGTTCGAAGAGTGGGGCCTGCCCTGCTGGATCAAGGACGAACAC…	MPTYVDPSKCDGCKGGEKTACMYICPNDLMILDPEAMKAYNQEPEACWECYSCVKICPQGAITARPYADFAPMGGTCIPMRSADSIMWTVKFRNGNVKRFKFPIRTTPEGSIKPFDGKPEAGDLESELLFTETALIAPKVALGEKAAISDADMSQCWYETGCEGGNR	ATGCCGACTTATGTTGATCCGTCCAAGTGTGACGGCTGCAAGGGTGGCGAAAAGACCGCTTGCATGTACATCTGCCCCAACGACCTCATGATCCTCGACCCCGAGGCCATGAAGGCCTACAACCAGGAGCCCGAAGCCTGCTGGGAATGCTACTCCTGCGTGAAGATCTGCCCCCAGGGCGCCATCACGGCCCGCCCCTACGCCGACTTCGCGCCCATGGGCGGCACCTGCATCCCCATGCGCTCGGCCGACTCCATCATGTGGACCGTCAAGTTCCGCAACGGGAATGTGAAGCGCTTCAAGTTCCCCATTCGTACCACCCCTGAAGGCTCCATCAAGCCCTTCGACGGCAAGCCCGAAGCTGGCGACCTGGAAAGCGAACTGCTGTTCACCGAAACG…
NC_011769.1	Desulfovibrio vulgaris 'Miyazaki F'	MPMIPVKEQPKGVAIADPIVKEHDVDILIVGGGMGSCGTAFEVVRWADKYAPDLKIMLLDKATLERSGAVAQGLSAINTYLGKNPADDYVRMVRTDLMGLVREDLIFDLGRHVDDSVHLFEEWGLPCWIKDEHGHNLDGAQAKAAGKSLRAGDDPVRSGRWQIMINGESYKCIVAEAAKNALGEARIMERIFIVKLLLDANTDNRIAGAVGFNLRENEVHIFRTNAMMVACGGAVNVYKPRSTGEGMGRAWYPVWNAGSTYTMCAQVGAEMTMMENRFVPARFKDGYGPVGAWFLLFKAKATNYKGEDYCATNRAMLKPYEDRGYAKGHVIPTCLRNHMMLREMREGRGPIYMDTKTALQNTFATMTPEQQKHLESEAWEDFLDMCVGQANLWASMNIQ…	ATGCCGATGATTCCCGTTAAGGAACAGCCGAAGGGTGTGGCCATCGCCGATCCCATCGTGAAGGAACATGACGTCGACATCCTCATCGTCGGCGGTGGTATGGGCTCTTGCGGCACCGCGTTCGAAGTCGTTCGCTGGGCCGACAAGTACGCCCCCGACCTGAAGATCATGCTGCTGGACAAGGCCACCCTCGAGCGTTCCGGCGCCGTTGCGCAGGGCCTGTCCGCCATCAACACGTACCTCGGCAAGAACCCCGCCGACGACTACGTGCGCATGGTCCGCACCGACCTCATGGGCCTCGTGCGCGAAGACCTGATCTTCGACCTTGGCCGTCACGTTGACGACTCCGTGCACCTGTTCGAAGAGTGGGGCCTGCCCTGCTGGATCAAGGACGAACAC…	MPTYVDPSKCDGCKGGEKTACMYICPNDLMILDPEAMKAYNQEPEACWECYSCVKICPQGAITARPYADFAPMGGTCIPMRSADSIMWTVKFRNGNVKRFKFPIRTTPEGSIKPFEGKPEAGDLENELLFTETALIAPKVALGEKAAISDSDLSQCWYETGCEGGNR	ATGCCGACTTATGTTGATCCGTCCAAGTGTGACGGCTGCAAGGGTGGCGAAAAGACCGCTTGCATGTACATCTGCCCCAACGACCTCATGATCCTCGACCCCGAGGCCATGAAGGCCTACAACCAGGAGCCCGAAGCCTGCTGGGAATGCTACTCCTGCGTGAAGATCTGCCCCCAGGGCGCCATCACGGCCCGCCCCTACGCCGACTTTGCGCCCATGGGCGGCACCTGCATCCCCATGCGCTCGGCCGACTCCATCATGTGGACCGTCAAGTTCCGCAACGGGAATGTAAAGCGCTTCAAGTTCCCCATTCGTACCACCCCTGAAGGCTCCATCAAGCCCTTCGAAGGCAAGCCCGAAGCTGGCGACCTGGAAAACGAGCTGCTGTTCACCGAAACG…
NC_008751.1	Desulfovibrio vulgaris DP4	MPMIPVKEQPKGVAIAEPTVKEHDVDLLIVGGGMGACGTAFEAVRWADKYAPELKILLIDKASLERSGAVAQGLSAINTYLGKNDADDYVRMVRTDLMGLVREDLIFDLGRHVDDSVHLFEEWGLPCWIKDEHGHNLDGAQAKAAGKSLRNGDDPVRSGRWQIMINGESYKCIVAEAAKNALGEARIMERIFIVKLLLDANTPNRVAGAVGFNLRANEVHIFRSNAMLVACGGAVNVYKPRSTGEGMGRAWYPVWNAGSTYTMCAQVGAEMTMMENRFVPARFKDGYGPVGAWFLLFKAKATNYKGEDYCATNRAMLKPYEDRGYAKGHVIPTCLRNHMMLREMREGRGPIYMDTKTALQTTFANMTPEQQKHLESEAWEDFLDMCVGQANLWASMNIQ…	ATGCCGATGATTCCCGTTAAGGAACAGCCGAAGGGTGTTGCCATCGCCGAACCGACCGTGAAGGAACATGATGTTGACCTTCTCATCGTCGGTGGCGGCATGGGCGCGTGCGGTACCGCTTTCGAAGCCGTCCGCTGGGCCGACAAGTACGCTCCTGAACTGAAGATCCTGCTGATCGACAAGGCCTCCCTCGAGCGCTCCGGCGCCGTTGCCCAGGGCCTGTCCGCCATCAATACCTACCTCGGTAAGAACGACGCCGACGACTACGTCCGCATGGTTCGTACCGACCTCATGGGCCTCGTTCGCGAAGACCTCATCTTCGACCTTGGCCGTCACGTCGACGACTCCGTCCATCTGTTCGAAGAGTGGGGCCTGCCCTGCTGGATCAAGGACGAGCAT…	MPTYVDPSKCDGCKGGEKTACMYICPNDLMILDPEEMRAYNQEPEACWECYSCVKICPQGAITARPYADFAPMGGTCIPMRSADSIMWTVKFRNGNVKRFKFPIRTTPEGSIKPFEGKPEAGDLESELLFTETALTAPKEALGKKFDVTDAETSQCWYETGCQGGNR	ATGCCGACTTATGTTGATCCGTCCAAGTGCGACGGTTGCAAGGGTGGTGAAAAGACCGCTTGCATGTACATCTGCCCCAACGACCTGATGATCCTCGATCCCGAGGAAATGCGGGCCTACAACCAGGAACCCGAAGCCTGTTGGGAATGCTACTCCTGCGTGAAGATTTGCCCCCAGGGCGCCATCACCGCTCGTCCCTACGCCGACTTCGCCCCCATGGGCGGCACCTGCATCCCGATGCGCTCCGCCGACTCCATCATGTGGACGGTCAAGTTCCGCAACGGCAACGTCAAGCGTTTCAAGTTCCCCATCCGCACCACTCCTGAAGGTTCCATCAAGCCTTTCGAAGGCAAGCCCGAAGCTGGCGACCTCGAAAGCGAACTTCTCTTCACCGAGACG…
NC_002937.3	Desulfovibrio vulgaris Hildenborough	MPMIPVKEQPKGVAIAEPTVKEHDVDLLIVGGGMGACGTAFEAVRWADKYAPELKILLIDKASLERSGAVAQGLSAINTYLGKNDADDYVRMVRTDLMGLVREDLIFDLGRHVDDSVHLFEEWGLPCWIKDEHGHNLDGAQAKAAGKSLRNGDDPVRSGRWQIMINGESYKCIVAEAAKNALGEARIMERIFIVKLLLDANTPNRVAGAVGFNLRANEVHIFRSNAMLVACGGAVNVYKPRSTGEGMGRAWYPVWNAGSTYTMCAQVGAEMTMMENRFVPARFKDGYGPVGAWFLLFKAKATNYKGEDYCATNRAMLKPYEDRGYAKGHVIPTCLRNHMMLREMREGRGPIYMDTKTALQSTFANMTPEQQKHLESEAWEDFLDMCVGQANLWASMNIQ…	ATGCCGATGATTCCCGTTAAGGAACAGCCGAAGGGTGTTGCCATCGCCGAACCGACCGTGAAGGAACATGATGTTGACCTTCTCATCGTCGGTGGCGGCATGGGCGCGTGCGGTACCGCTTTCGAAGCCGTCCGCTGGGCCGACAAGTACGCTCCTGAACTGAAGATCCTGCTGATCGACAAGGCCTCCCTCGAGCGCTCCGGCGCCGTTGCCCAGGGCCTGTCCGCCATCAATACCTACCTTGGTAAGAACGACGCCGACGACTACGTCCGCATGGTTCGTACCGACCTCATGGGCCTCGTTCGCGAAGACCTCATCTTCGACCTTGGCCGTCACGTCGACGACTCCGTCCATCTGTTCGAAGAGTGGGGCCTGCCCTGCTGGATCAAGGACGAGCAT…	MPTYVDPSKCDGCKGGEKTACMYICPNDLMILDPEEMRAYNQEPEACWECYSCVKICPQGAITARPYADFAPMGGTCIPMRSADSIMWTVKFRNGNVKRFKFPIRTTPEGSIKPFEGKPEAGDLESELLFTETALTAPKEALGKKFDVTDAETSQCWYETGCQGGNR	ATGCCGACTTATGTTGATCCGTCCAAGTGCGACGGTTGCAAGGGTGGTGAAAAGACCGCTTGCATGTACATCTGCCCCAACGACCTGATGATCCTCGATCCCGAGGAAATGCGGGCCTACAACCAGGAACCCGAAGCCTGTTGGGAATGCTACTCCTGCGTGAAGATTTGCCCCCAGGGCGCCATCACCGCTCGTCCCTACGCCGACTTCGCCCCCATGGGCGGCACCTGCATCCCGATGCGCTCCGCCGACTCCATCATGTGGACGGTCAAGTTCCGCAACGGCAACGTCAAGCGTTTCAAGTTCCCCATCCGCACCACTCCTGAAGGTTCCATCAAGCCTTTCGAAGGCAAGCCCGAAGCTGGCGACCTCGAAAGCGAACTTCTCTTCACCGAGACG…
NC_017310.1	Desulfovibrio vulgaris RCH1	MPMIPVKEQPKGVAIAEPTVKEHDVDLLIVGGGMGACGTAFEAVRWADKYAPELKILLIDKASLERSGAVAQGLSAINTYLGKNDADDYVRMVRTDLMGLVREDLIFDLGRHVDDSVHLFEEWGLPCWIKDEHGHNLDGAQAKAAGKSLRNGDDPVRSGRWQIMINGESYKCIVAEAAKNALGEARIMERIFIVKLLLDANTPNRVAGAVGFNLRANEVHIFRSNAMLVACGGAVNVYKPRSTGEGMGRAWYPVWNAGSTYTMCAQVGAEMTMMENRFVPARFKDGYGPVGAWFLLFKAKATNYKGEDYCATNRAMLKPYEDRGYAKGHVIPTCLRNHMMLREMREGRGPIYMDTKTALQSTFANMTPEQQKHLESEAWEDFLDMCVGQANLWASMNIQ…	ATGCCGATGATTCCCGTTAAGGAACAGCCGAAGGGTGTTGCCATCGCCGAACCGACCGTGAAGGAACATGATGTTGACCTTCTCATCGTCGGTGGCGGCATGGGCGCGTGCGGTACCGCTTTCGAAGCCGTCCGCTGGGCCGACAAGTACGCTCCTGAACTGAAGATCCTGCTGATCGACAAGGCCTCCCTCGAGCGCTCCGGCGCCGTTGCCCAGGGCCTGTCCGCCATCAATACCTACCTTGGTAAGAACGACGCCGACGACTACGTCCGCATGGTTCGTACCGACCTCATGGGCCTCGTTCGCGAAGACCTCATCTTCGACCTTGGCCGTCACGTCGACGACTCCGTCCATCTGTTCGAAGAGTGGGGCCTGCCCTGCTGGATCAAGGACGAGCAT…	MPTYVDPSKCDGCKGGEKTACMYICPNDLMILDPEEMRAYNQEPEACWECYSCVKICPQGAITARPYADFAPMGGTCIPMRSADSIMWTVKFRNGNVKRFKFPIRTTPEGSIKPFEGKPEAGDLESELLFTETALTAPKEALGKKFDVTDAETSQCWYETGCQGGNR	ATGCCGACTTATGTTGATCCGTCCAAGTGCGACGGTTGCAAGGGTGGTGAAAAGACCGCTTGCATGTACATCTGCCCCAACGACCTGATGATCCTCGATCCCGAGGAAATGCGGGCCTACAACCAGGAACCCGAAGCCTGTTGGGAATGCTACTCCTGCGTGAAGATTTGCCCCCAGGGCGCCATCACCGCTCGTCCCTACGCCGACTTCGCCCCCATGGGCGGCACCTGCATCCCGATGCGCTCCGCCGACTCCATCATGTGGACGGTCAAGTTCCGCAACGGCAACGTCAAGCGTTTCAAGTTCCCCATCCGCACCACTCCTGAAGGTTCCATCAAGCCTTTCGAAGGCAAGCCCGAAGCTGGCGACCTCGAAAGCGAACTTCTCTTCACCGAGACG…
AE017285.1	Desulfovibrio vulgaris subsp. vulgaris Hildenborough	MPMIPVKEQPKGVAIAEPTVKEHDVDLLIVGGGMGACGTAFEAVRWADKYAPELKILLIDKASLERSGAVAQGLSAINTYLGKNDADDYVRMVRTDLMGLVREDLIFDLGRHVDDSVHLFEEWGLPCWIKDEHGHNLDGAQAKAAGKSLRNGDDPVRSGRWQIMINGESYKCIVAEAAKNALGEARIMERIFIVKLLLDANTPNRVAGAVGFNLRANEVHIFRSNAMLVACGGAVNVYKPRSTGEGMGRAWYPVWNAGSTYTMCAQVGAEMTMMENRFVPARFKDGYGPVGAWFLLFKAKATNYKGEDYCATNRAMLKPYEDRGYAKGHVIPTCLRNHMMLREMREGRGPIYMDTKTALQSTFANMTPEQQKHLESEAWEDFLDMCVGQANLWASMNIQ…	ATGCCGATGATTCCCGTTAAGGAACAGCCGAAGGGTGTTGCCATCGCCGAACCGACCGTGAAGGAACATGATGTTGACCTTCTCATCGTCGGTGGCGGCATGGGCGCGTGCGGTACCGCTTTCGAAGCCGTCCGCTGGGCCGACAAGTACGCTCCTGAACTGAAGATCCTGCTGATCGACAAGGCCTCCCTCGAGCGCTCCGGCGCCGTTGCCCAGGGCCTGTCCGCCATCAATACCTACCTTGGTAAGAACGACGCCGACGACTACGTCCGCATGGTTCGTACCGACCTCATGGGCCTCGTTCGCGAAGACCTCATCTTCGACCTTGGCCGTCACGTCGACGACTCCGTCCATCTGTTCGAAGAGTGGGGCCTGCCCTGCTGGATCAAGGACGAGCAT…	MPTYVDPSKCDGCKGGEKTACMYICPNDLMILDPEEMRAYNQEPEACWECYSCVKICPQGAITARPYADFAPMGGTCIPMRSADSIMWTVKFRNGNVKRFKFPIRTTPEGSIKPFEGKPEAGDLESELLFTETALTAPKEALGKKFDVTDAETSQCWYETGCQGGNR	ATGCCGACTTATGTTGATCCGTCCAAGTGCGACGGTTGCAAGGGTGGTGAAAAGACCGCTTGCATGTACATCTGCCCCAACGACCTGATGATCCTCGATCCCGAGGAAATGCGGGCCTACAACCAGGAACCCGAAGCCTGTTGGGAATGCTACTCCTGCGTGAAGATTTGCCCCCAGGGCGCCATCACCGCTCGTCCCTACGCCGACTTCGCCCCCATGGGCGGCACCTGCATCCCGATGCGCTCCGCCGACTCCATCATGTGGACGGTCAAGTTCCGCAACGGCAACGTCAAGCGTTTCAAGTTCCCCATCCGCACCACTCCTGAAGGTTCCATCAAGCCTTTCGAAGGCAAGCCCGAAGCTGGCGACCTCGAAAGCGAACTTCTCTTCACCGAGACG…
NZ_AUDC01000010.1	Desulfovibrio zosterae DSM 11974	MPLLPSKEASKGVALAEPELIEKDVDLLLVGGGMGNCGVAYEAVRWIEKVGGDISIMLLDKAAMERSGAVAQGLSAINTYLGENDADDYVRMVRTDLMGLVREDLIFDLGRHVDDSVHLFEEWGLPCWIKKDGKNLDGAAAKAAGLSLRNGDACVRSGRWQMMINGESYKCIVAEAAKMALGEDNYMERIFIVKMLLDANEPNRIAGAVGFSTRENKVYVFKCNTAVVACGGAVNVYRPRSTGEGMGRAWYPVWNAGSTYTMCAQVGAEMTMMENRFVPARFKDGYGPVGAWFLLFKAKATNYKGEDYCETNRAMLKPYEDRGYAKGHVIPTCLRNHMMLREMREGRGPIYMDTATALQNTFKDLTPAEQKHLESEAWEDFLDMCVGQANLWACQNIEP…	ATGCCTCTTCTCCCTAGTAAAGAAGCTTCTAAGGGTGTTGCTCTCGCAGAACCTGAGCTTATAGAAAAAGACGTGGACCTGCTCCTCGTTGGTGGTGGTATGGGTAACTGCGGTGTTGCTTATGAAGCAGTCCGCTGGATTGAAAAAGTAGGTGGCGACATCTCCATTATGCTGCTTGATAAAGCTGCTATGGAACGTTCCGGTGCTGTTGCACAGGGTCTGTCCGCTATTAACACATACCTTGGCGAAAATGACGCTGATGACTACGTACGTATGGTTCGTACTGACCTCATGGGCCTCGTTCGTGAAGACCTTATTTTTGACCTCGGCCGTCACGTTGATGATTCCGTTCACCTTTTTGAAGAGTGGGGCCTTCCTTGCTGGATCAAAAAAGACGGT…	MPTFVNPEKCDGCKGGEKTACMYICPNDLMILDPEEMRAYNQEPEACWECYSCVKICPQGAIEARPYGDFAPMGGTSIPMRSAEDIMWTVKFRNGNVKRFKFPIRTTPEGSIKPYEGKPEPADLDSELLFTETELATPKEALGLKVDVADADKKTAWKDLD	ATGCCGACCTTTGTCAATCCGGAAAAGTGTGATGGCTGTAAAGGCGGAGAAAAAACTGCCTGTATGTACATCTGCCCTAACGATCTTATGATCCTGGATCCCGAAGAAATGCGGGCTTACAACCAGGAACCAGAAGCATGCTGGGAGTGTTACTCCTGCGTAAAAATTTGTCCCCAGGGCGCTATCGAAGCTCGTCCTTACGGTGACTTCGCACCTATGGGCGGTACTTCTATCCCCATGCGTTCAGCTGAAGACATCATGTGGACTGTTAAGTTCCGTAACGGAAACGTTAAGCGCTTCAAATTCCCTATCCGTACTACACCTGAAGGTTCTATCAAACCTTATGAAGGTAAACCCGAGCCAGCTGATCTCGACAGCGAACTTCTCTTCACTGAGACC…
NZ_AUBR01000049.1	Desulfovirgula thermocuniculi DSM 16036	MPNFETVVVDTDLLIVGGGMSACGAAVEAAYWANKHGLRVTVVDKAAMDRSGAVAQGLSAINQYLGYAEGENTPEDYVRYVRQDLMGVSRDDLVYSIARHVDSTVHLFEKWGLPIWRDENGKVVRSGRWQIMISGESYKIIVAEAAKNAMKTLGEKGQIFERVFIVEPLVKDNRIVGAVGFSVRENKFYVFKAKAVLVGMGGAVHVFRPRSTGEGLGRSWYPPFNTGSSAYFTIRAGAEMTCQEVRFIPVRFKDAYGPVGAWFLLFQSEAKNAFGENYMVTRVDELKKWAPYGLTKPIPANLRNHLGLLDEREGKGPIYMHTEEAIARLVEKYPDEKVRKKKLKELESEAWEDFLDMTIAQALLWASQNIFPEEKPSEIAACEPYFIGSHSGASGAWVS…	ATGCCGAATTTTGAAACCGTAGTGGTCGATACCGATTTATTGATTGTCGGCGGCGGTATGTCTGCGTGCGGCGCCGCCGTGGAGGCCGCCTACTGGGCCAACAAGCACGGCCTGCGGGTCACCGTGGTGGATAAGGCGGCCATGGACCGCAGCGGCGCGGTGGCGCAGGGTCTCTCGGCCATCAACCAGTACCTCGGCTACGCCGAAGGCGAAAATACTCCCGAGGATTACGTCCGCTACGTCCGCCAGGACCTGATGGGCGTTTCGCGGGACGACCTGGTATACAGCATTGCCCGCCACGTGGACTCCACCGTGCACCTGTTTGAGAAGTGGGGCCTTCCCATCTGGCGCGACGAGAACGGCAAAGTGGTGCGTTCCGGCCGCTGGCAGATCATGATC…	MPSYVLAEKCDGCKGQDKTACMYICPNDLMVLDKERMKAYNRDPQMCWECACCVKICPQQAMDLRGYADFMPLGASTIPLRGSQDIMWTVKFRNGTIKRFKFPIRTTPEGSIVPDAGFETGTDDLKSPLLFTEPASIGRELATLKR	ATGCCGAGTTATGTCCTTGCCGAGAAGTGCGACGGCTGCAAGGGGCAAGATAAGACGGCCTGCATGTACATTTGCCCCAACGACCTGATGGTCCTGGACAAGGAGAGGATGAAGGCTTACAACCGTGACCCGCAGATGTGCTGGGAGTGTGCGTGCTGCGTGAAGATCTGCCCGCAGCAGGCCATGGACCTGAGGGGGTATGCGGACTTCATGCCGCTGGGCGCCAGCACCATCCCGCTGCGCGGCTCGCAGGACATCATGTGGACCGTGAAGTTCCGCAACGGCACCATTAAGCGCTTCAAGTTCCCCATCCGCACCACGCCGGAAGGCTCCATCGTGCCCGATGCCGGCTTTGAAACCGGGACGGATGATCTGAAGAGCCCGTTGCTCTTCACGGAA…
CP001940.1	Desulfurivibrio alkaliphilus AHT2	MALPNKPMGELPAVANPEVVEHDVDVLIIGGGMAACGCAFEIKKWAPADLKIKLVDKAAMERSGAVAQGLSAINTYIGENKIENYVKMVRNDLMGVVREDLIYDLGRHVDESVKLFEEWGLPIWKKDDKGDNLDGSKPAPTLREGGTPVRTGKWQIMINGESYKCIVAEPAKTALGEENIMERVFIVKLILDKNKENQIAGAAGFSTRENKVHVFRCKTALCACGGAVNIFRPRSTGEGKGRAWYPVWNAGSTYTMCAQVGATLTMMENRFTPARFKDGYGPVGAWFLLFKAKVQNGLGEFYANSDAAQEELNKYMPYGASAVTPTCLRNHLLLNELKAGRGPIYMATDVALNAFLEERRAAGMDEKDVKKFWKHLESEAWEDFLDMSVGQAGLWAGMN…	ATGGCATTGCCGAATAAGCCCATGGGCGAGCTGCCCGCAGTCGCCAATCCCGAAGTTGTTGAGCACGACGTCGATGTACTGATCATCGGCGGTGGTATGGCCGCTTGCGGTTGCGCTTTTGAAATCAAGAAGTGGGCCCCCGCCGATCTGAAGATCAAGCTGGTCGACAAGGCCGCCATGGAGCGTTCCGGCGCCGTGGCCCAGGGTCTGTCCGCCATCAACACCTATATCGGTGAGAACAAGATCGAAAACTACGTAAAGATGGTCCGCAACGACCTGATGGGCGTGGTTCGCGAAGACTTGATCTACGACCTGGGCCGCCACGTTGACGAGTCCGTTAAGCTCTTCGAAGAGTGGGGTCTGCCCATCTGGAAGAAAGACGACAAGGGCGACAACCTG…	MPSYVDPSKCDGCKGGDKTACMYICPNDLMVLNKDEMKAYNQEPDACWECYSCVKICPQGAIAVRGYDDFVPMGGVVHPMRSSDSIMWTVKFRNGNMKRFKFPIRTTAEGAANAYTDVKGDNLDDEKLVLEQDLPAPTMLAK	ATGCCGAGCTATGTGGATCCTTCAAAGTGTGATGGTTGCAAGGGCGGTGATAAGACTGCCTGCATGTACATCTGTCCCAATGACCTGATGGTCTTGAACAAGGACGAGATGAAGGCTTACAACCAGGAGCCCGATGCATGCTGGGAGTGTTATTCTTGCGTGAAAATCTGTCCGCAGGGCGCCATCGCCGTCCGCGGCTATGACGACTTCGTGCCCATGGGCGGGGTGGTACACCCCATGCGGAGTTCCGACTCCATCATGTGGACCGTTAAGTTCCGTAACGGCAACATGAAGCGTTTCAAGTTCCCCATCCGGACCACCGCCGAAGGTGCAGCCAATGCCTACACCGACGTGAAGGGTGACAACCTGGATGACGAGAAGCTGGTTCTGGAGCAGGAT…
EF641926.1	Endosymbiont of Inanidrilus leukodermatus	MAGEFGKPDVVEEEVDILIIGGGMAACGAAYEIGPWVKAAGGDIKVKVVDKAAMDRSGAVAQGLSAINTYIGSEQDPADYARMVSNDLMGITRDDLAYDLGRHVDESVHLFEEWGLPIWKTDENGERHDGSKGLTPLKDGGKPVRSGKWQIMINGESYKWIVAEAAKKALGTDRIQERVFIVKLVNDKNDKNRVAGAVGFSVREHKLFVYKFKACLLVAGGCVNIFRPRSVGEGQGRAWYPVWNAGSTYAMAAEAGAEMTMMENRFVPTRFKDGYGPVGAWFLLFKSQATNGFGEVYMQRNKEMLNDYPPYGQAAVPASCLRNHLMLKEMKEGRGPIWMDTVTALAKLRETLSPREVKHLEAEAWEDFLDMCIGQCGIWAGENIEPEKKNSELMPTEPY…	ATGGCCGGAGAATTCGGAAAACCCGATGTTGTCGAAGAAGAAGTCGATATCCTGATTATCGGCGGCGGTATGGCGGCCTGTGGTGCCGCTTACGAGATCGGCCCCTGGGTCAAGGCCGCGGGCGGTGATATCAAGGTAAAAGTGGTCGACAAGGCCGCCATGGACCGTTCCGGTGCCGTGGCCCAGGGTCTGTCCGCCATCAATACCTACATCGGCAGCGAGCAGGACCCCGCCGATTACGCCCGCATGGTCTCCAACGACCTGATGGGCATTACCCGCGACGACCTGGCCTATGATCTAGGCCGCCACGTCGACGAGTCCGTGCACCTGTTCGAGGAGTGGGGCCTGCCGATTTGGAAGACCGACGAAAACGGCGAACGCCATGACGGCTCCAAGGGT…	HAMKSYNQEPEQCWECYSCIKICPQQAIEARQYADIVPLGASVQPLRGTDSIMWTIKFRNGTMKRFKFPIRTTPEGSIDPYGGKPEADISKITEPGFFVQVNGYRTGKPDELIKK	CATGCCATGAAGTCCTACAACCAAGAGCCCGAGCAGTGCTGGGAGTGCTATTCCTGCATCAAGATCTGCCCGCAGCAGGCCATCGAGGCCCGCCAGTATGCGGATATCGTGCCCCTGGGTGCCTCCGTGCAGCCCCTGCGCGGTACCGATTCCATCATGTGGACCATCAAGTTCCGTAACGGCACCATGAAGCGATTCAAGTTTCCGATTCGCACCACCCCGGAAGGCTCCATCGACCCCTATGGCGGCAAACCGGAGGCCGATATCTCCAAGATTACCGAGCCTGGATTCTTCGTGCAGGTCAATGGCTACCGTACCGGCAAGCCCGACGAGCTGATCAAGAAGTAA
EF641925.1	Endosymbiont of Inanidrilus makropetalos	MAGEFGKPDVVEEEVDILIIGGGMAACGAAYEIGPWVKAAGGDIKVKAVDKAAMDRSGAVAQGLSAINTYIGSEQDPADYARMVSNDLMGITRDDLAYDLGRHVDESVHLFEEWGLPIWKTDENGERHDGSKGLTPLKDGGKPVRSGKWQIMINGESYKWIVAEAAKKALGPDRIQERVFIVKLVNDKNDKNRVAGAVGFSVREHKLFVYKFKACLLVAGGCVNIFRPRSVGEGQGRAWYPVWNAGSTYAMAAEAGAEMTMMENRFVPTRFKDGYGPVGAWFLLFKSQATNGFGEVYMQRNKEMLNDYPPYGQAAVPASCLRNHLMLKEMKEGRGPIWMDTVTALAKLRETLSPREVKHLEAEAWEDFLDMCIGQCGIWAGENIEPEKKNSELMPTEPY…	ATGGCCGGAGAATTCGGAAAACCCGATGTTGTCGAAGAAGAAGTCGATATCTTGATTATCGGTGGCGGTATGGCGGCCTGTGGTGCCGCTTACGAGATCGGCCCTTGGGTCAAGGCCGCGGGCGGTGATATCAAGGTAAAAGCGGTCGACAAGGCCGCCATGGACCGTTCCGGCGCCGTGGCCCAGGGTCTGTCCGCCATCAACACCTACATCGGCAGCGAGCAGGACCCCGCCGATTATGCCCGCATGGTCTCCAACGACCTGATGGGCATCACCCGCGACGACCTGGCCTATGATCTGGGCCGCCACGTCGACGAGTCCGTGCACCTGTTCGAGGAGTGGGGCCTGCCGATTTGGAAGACCGACGAAAACGGCGAACGCCATGACGGCTCCAAGGGT…	QDGSATGHAMKSYNQEPEQCWECYSCIKICPQQAIEARQYADIVPLGASVQPLRGTDSIMWTIKFRNGTMKRFKFPIRTTPEGSIDPYGGKPEADISKITEPGFFVQVNGYRTGKPDELIKK	CAAGACGGTTCCGCGACGGGTCATGCCATGAAGTCCTACAACCAGGAGCCCGAGCAGTGCTGGGAGTGCTACTCCTGCATCAAGATCTGCCCGCAGCAGGCCATCGAGGCCCGCCAGTATGCGGATATTGTGCCCCTGGGTGCCTCCGTGCAGCCCCTGCGCGGTACCGATTCCATCATGTGGACCATCAAGTTCCGTAACGGCACCATGAAACGCTTCAAATTTCCGATTCGCACCACCCCGGAGGGCTCCATCGACCCCTATGGCGGCAAACCGGAGGCCGATATCTCCAAGATTACCGAGCCCGGATTCTTCGTGCAGGTCAATGGCTACCGTACCGGCAAGCCCGACGAGCTGATCAAGAAGTAA
AFZB01000007.1	Endosymbiont of Tevnia jerichonana (vent Tica) TevJSymag	MAEFGNPDVIEEEVDILIIGGGMAACGTAYEIGPWIEAAGGGITVKLVDKAAMDRSGAVAQGLSAINTYIGPDQDPADYARMVSNDLMGITRDDLAYDLGRHVDESVHLFEEWGLPIWKTDENGERYDGSKGMTSLKDGGKPVRSGKWQIMINGESYKWIVAEAAKKALGMDNIQERIFIVKLVNDKNDPNRIAGAVGFSVREHKLYVYKFKACLLVAGGCVNIFRPRSVGEGQGRAWYPVWNAGSTYTMAAEAGAELTLMENRFVPTRFKDGYGPVGAWFLLFKSKATNAYGEVYMDRNKEMLDDYPPYGQAAVPASCLRNHLMLKEMKEGRGPIWMDTVTALANLRETLSPREVKHLEAEAWEDFLDMCIGQCGIWAGENIEPEKKNSELMPTEPYL…	ATGGCTGAATTCGGTAATCCGGACGTCATCGAAGAAGAAGTAGACATCCTCATCATCGGCGGTGGTATGGCTGCTTGCGGTACCGCTTACGAGATTGGTCCCTGGATCGAAGCTGCTGGCGGCGGCATCACGGTCAAGCTGGTCGATAAGGCTGCCATGGATCGTTCCGGTGCTGTGGCGCAGGGTCTGTCCGCTATCAACACCTACATTGGTCCTGATCAGGATCCTGCGGACTACGCTCGCATGGTCTCCAACGACCTGATGGGCATCACCCGTGACGATCTGGCCTACGACCTGGGGCGCCACGTTGATGAATCCGTTCACCTGTTCGAAGAGTGGGGTCTGCCGATCTGGAAGACCGACGAGAACGGTGAGCGTTATGACGGCTCCAAGGGCATG…	MKLDKDGSETGHAMKSFNQEPEQCWECYSCIKICPQQAIEARPYADIVPMGGSVQPLRGTDSIMWTIKFRNGTMKRFKFPIRTTPEGSIDPYGNTPAADMAKIAEPGFFNHNQQNGYRAGDPSELICK	ATGAAGCTGGACAAAGACGGTTCCGAGACCGGTCACGCCATGAAGTCTTTCAACCAGGAGCCCGAACAGTGCTGGGAGTGCTACTCCTGCATCAAGATCTGCCCCCAGCAGGCCATCGAGGCACGTCCCTACGCTGACATCGTTCCGATGGGTGGTTCTGTGCAGCCCCTGCGCGGTACCGATTCCATCATGTGGACCATCAAGTTCCGCAACGGCACCATGAAGCGCTTCAAGTTCCCGATCCGCACCACCCCTGAGGGTTCCATCGACCCTTATGGTAATACGCCCGCAGCCGATATGGCCAAGATCGCTGAGCCTGGTTTCTTCAACCACAATCAGCAGAATGGCTACCGCGCTGGCGATCCCAGCGAGCTGATTTGCAAGTAA
AP012978.1	Endosymbiont of unidentified scaly snail isolate Monju	MAEFGNPEVIEEEVDILLIGGGMAACGAAYEIGPWLEVAKEAGVDIKVKLVDKAAMDRSGAVAQGLSAINTYIGPEQDPADYARMVSNDLMGITRDDLAYDLGRHVDESVHLFEEWGLPIWKTDENGERHNGAEGLPALKDGGKPVRSGKWQIMINGESYKWIVAEAAKKALGTDRIQERVFIVKLVNDKNDKNRVAGAVGFSVREHKLYVYKFKACLLAAGGCVNIFRPRSVGEGQGRAWYPVWNAGSTYAMAAEAGAELTMMENRFVPTRFKDGYGPVGAWFLLFKSKATNAFGEVYMERNKEMLDDYPPYGQAQVPASCLRNHLMLKEMREGRGPIWMDTVTALANLRETLSPREVKHLEAEAWEDFLDMCIGQCGIWAGENIEPEKKNSELMPTE…	ATGGCTGAATTCGGAAATCCGGAAGTCATCGAAGAAGAAGTTGACATCCTCCTCATCGGCGGCGGCATGGCTGCCTGCGGCGCGGCCTACGAGATCGGTCCCTGGCTGGAAGTGGCCAAGGAAGCCGGTGTGGACATCAAGGTGAAGCTGGTCGACAAGGCCGCCATGGACCGCTCCGGCGCCGTGGCCCAGGGCCTGTCCGCGATCAACACCTACATCGGTCCCGAGCAGGATCCCGCCGACTACGCACGCATGGTCTCCAACGACCTGATGGGCATCACCCGCGACGACCTGGCCTACGACCTGGGCCGTCACGTGGACGAGTCGGTGCACCTGTTCGAAGAGTGGGGCCTGCCGATCTGGAAGACCGACGAGAATGGCGAGCGCCACAACGGTGCC…	MPTFVRTDKCDGCKGQDKTACMYICPHDLMKLDMDGSETGHAMKSYNQEPEQCWECYSCIKICPQNAIEARPYADIVPLGASVQPLRGTDSIMWTIKFRNGTMKRFKFPIRTTPEGSIDPYGGKPKADLSKIAEPGFFNHNEQNGYRAGDPSELICK	ATGCCTACATTCGTACGTACCGACAAGTGCGATGGCTGTAAAGGCCAGGACAAGACCGCGTGCATGTACATCTGCCCGCACGATCTGATGAAACTGGACATGGACGGCTCGGAGACCGGCCACGCCATGAAGTCCTACAACCAGGAGCCGGAGCAGTGCTGGGAGTGCTACTCCTGCATCAAGATCTGCCCGCAGAACGCCATCGAGGCACGTCCCTACGCTGACATCGTGCCGCTGGGTGCCTCCGTGCAGCCGCTGCGTGGTACCGATTCCATCATGTGGACCATCAAGTTCCGCAACGGCACCATGAAGCGCTTCAAGTTCCCCATCCGCACCACCCCGGAAGGCTCCATCGATCCGTACGGCGGCAAGCCCAAAGCCGACCTGAGCAAGATCGCC…
NZ_AFHZ00000000.1	Gamma proteobacterium SCGC AAA001-B15	VGKVKTVWEDCDILVVGGGMAGTGAAYEARYWGRDMKIVCAEKANIDRSGAVAQGLYAINCYMGMQWDENQPEDHVRYARNDLMGLVREDLAFDMARHVDSAVHKFEEWGLPIMRNEKTGHYQREGKWQIMIHGESYKPIVAEAARKSADKIYNRIMVTHLLMDESKENRVGGAVGFNCRTGAYHVFRAKAVIVAAGGASHIFKPRSVGEGMGRTWYAPWSSGSAYALPIAVGAKMTQMENRIVLTRFKDGYGPVGAYFLHLKTYTQNTYGEEYESKWYDQTKAMVGDYIDHTPTPTCLRNHAFIEEVKAGRGPIHMVTMEAFQDPHLEEVGWENFLGMTIGQAVVWASQDIDPKYENPELTTSEPYVMGSHATCSGAWVSGPEDISPPEYFWGYNRML…	GTGGGTAAGGTTAAAACGGTTTGGGAAGACTGCGATATTCTCGTTGTTGGTGGTGGTATGGCAGGCACTGGAGCGGCATATGAGGCCAGATATTGGGGTCGAGATATGAAAATTGTTTGTGCTGAAAAAGCCAACATTGATCGCAGTGGTGCAGTAGCTCAGGGGCTTTATGCAATTAACTGCTATATGGGAATGCAGTGGGATGAAAATCAGCCTGAAGACCATGTACGTTATGCTCGTAACGACTTAATGGGTTTAGTTCGTGAAGATCTTGCTTTTGATATGGCACGTCATGTGGATTCTGCTGTTCATAAGTTTGAAGAGTGGGGCCTTCCGATTATGCGAAATGAAAAAACTGGTCATTACCAGCGTGAGGGTAAATGGCAGATTATGATTCAC…	MPTFVYMTRCDGCGHCVDICPSDIMHIDKTVRRAVNIEPNMCWECYSCVKACPQNAIDVRGYADFAPLGHSVRVLREEEKGTISWKVKFRDGREKNFLSPITTQPWGKNIQQLSELELPDKDALDSQLLCFEPDALNINTGLPVLKKEQLKEGVYY	ATGCCAACTTTTGTATACATGACACGTTGTGATGGCTGTGGACACTGTGTTGATATATGTCCGTCTGATATTATGCACATCGATAAAACCGTCAGACGAGCAGTGAATATTGAACCTAACATGTGTTGGGAGTGCTATTCATGCGTGAAGGCTTGTCCACAAAATGCAATTGATGTTCGTGGATATGCTGATTTTGCTCCTCTCGGTCATAGCGTACGGGTACTTCGAGAGGAAGAGAAAGGCACAATATCGTGGAAGGTCAAGTTTCGAGATGGTCGAGAGAAAAATTTCCTTTCTCCAATTACCACTCAGCCATGGGGGAAAAATATTCAACAACTTAGCGAGTTAGAGTTACCTGATAAGGACGCACTCGATTCACAATTACTTTGTTTTGAACCA…
NZ_AFHY00000000.1	Gamma proteobacterium SCGC AAA007-O20	MGKVKTVWEDCDILVVGGGMAGTGAAYEARYWGRDMKIICAEKANIDRSGAVAQGLYAINCYMGMQWDENQPEDHVRYARNDLMGLVREDLAFDMARHVDSAVHKFEEWGLPIMRNEKTGHYQREGKWQIMIHGESFKPIVAEAARKSADKIYNRIMVTHLLMDESKENRVGGAVGFNCRTGAYHVFRAKAVIVAAGGASHIFKPRSVGEGMGRTWYAPWSSGSAYALPIGVGAKMTQMENRIVLTRFKDGYGPVGAYFLHLKTYTQNTYGEEYESKWYDQTKAMVGEYIDHTPIPTCLRNHAFIEEVKAGRGPIHMVTMEAFQDPHLEEVGWENFLGMTVGQAVVWASQDIDPKYVNPELTTSEPYVMGSHATCSGAWVSGPEDISPPEYFWGYNRML…	ATGGGTAAGGTTAAAACAGTTTGGGAAGACTGCGATATTCTTGTAGTTGGTGGTGGTATGGCAGGCACCGGAGCTGCATATGAAGCCAGATATTGGGGTCGAGATATGAAAATTATTTGTGCTGAAAAAGCCAACATTGATCGCAGTGGTGCAGTAGCTCAAGGGCTTTATGCAATTAACTGCTATATGGGAATGCAGTGGGATGAAAATCAGCCAGAGGACCATGTACGTTATGCTCGTAACGACTTAATGGGCTTGGTTCGTGAAGATCTTGCTTTTGATATGGCACGTCATGTGGATTCTGCTGTTCATAAGTTTGAAGAGTGGGGCCTTCCGATTATGCGAAATGAAAAAACTGGACATTACCAACGTGAGGGTAAATGGCAAATAATGATCCAT…	MPTFVYMTRCDGCGNCVDICPSDIMHIDKTVRRAVNIEPNMCWECYACVKACPQNAIDVRGYADFAPLGHSVRVLREEEKGTISWKIKFRDGREKNFLSPITTQPWGENIPKLGELELPDKEALNSQLLCFEPDALNIDTGLPVLDKAQLKEGVYY	ATGCCAACTTTTGTATACATGACACGTTGTGACGGCTGTGGAAACTGTGTTGATATCTGTCCGTCTGATATTATGCACATCGATAAAACTGTCAGACGAGCTGTGAATATTGAACCTAACATGTGTTGGGAATGTTATGCATGCGTGAAGGCTTGTCCACAAAATGCAATTGATGTTCGTGGATATGCTGATTTTGCTCCTCTTGGTCATAGCGTACGAGTACTTCGGGAGGAAGAGAAAGGTACAATATCCTGGAAAATTAAGTTCCGAGATGGTCGAGAGAAAAATTTCCTTTCTCCAATTACCACTCAGCCATGGGGGGAAAATATTCCAAAACTTGGCGAGTTAGAGTTACCTGATAAAGAGGCACTCAATTCACAATTACTTTGTTTTGAACCA…
IMG Submission ID: 6883	Gamma proteobacterium SCGC AAA240-I17	MGKVKTVWEDCDILVVGGGMAGTGAAYEARYWGRDMKIICAEKANIDRSGAVAQGLYAINCYMGMQWDENQPEDHVRYARNDLMGLVREDLAFDMARHVDSAVHKFEEWGLPIMRNEKTGHYQREGKWQIMIHGESFKPIVAEAARKSADKIYNRIMVTHLLMDESKENRVGGAVGFNCRTGAYHVFRAKAVIVAAGGASHIFKPRSVGEGMGRTWYAPWSSGSAYALPIGVGAKMTQMENRIVLTRFKDGYGPVGAYFLHLKTYTQNTYGEEYESKWYDQTKAMVGEYIDHTPTPTCLRNHAFIEEVKAGRGPIHMVTMEAFQDPHLEEVGWENFLGMTVGQAVVWASQDIDPKYVNPELTTSEPYVMGSHATCSGAWVSGPEDISPPEYFWGYNRML…	ATGGGTAAGGTTAAAACAGTTTGGGAAGACTGCGATATTCTTGTAGTTGGTGGTGGTATGGCAGGCACCGGAGCTGCATATGAAGCCAGATATTGGGGTCGAGATATGAAAATTATTTGTGCTGAAAAAGCCAACATTGATCGCAGTGGTGCAGTAGCTCAAGGGCTTTATGCAATTAACTGCTATATGGGAATGCAGTGGGATGAAAATCAGCCAGAGGACCATGTACGTTATGCTCGTAACGACTTAATGGGCTTAGTTCGTGAAGATCTTGCTTTTGATATGGCACGTCATGTGGATTCTGCTGTTCATAAGTTTGAAGAGTGGGGCCTTCCGATTATGCGAAATGAAAAAACTGGACATTACCAGCGTGAGGGTAAATGGCAAATAATGATCCAT…	MPTFVYMTRCDGCGNCVDICPSDIMHIDKTVRRAVNIEPNMCWECYACVKACPQNAIDVRGYADFAPLGHSVRVLREEEKGTISWKIKFRDGREKNFLSPITTQPWGKNIPKLGELELPDKEALNSQLLCFEPDALNIDTGLPVLDKAQLKEGVYY	ATGCCAACTTTTGTATACATGACACGTTGTGACGGCTGTGGAAACTGTGTTGATATCTGTCCGTCTGATATTATGCACATTGATAAAACTGTCAGACGAGCTGTGAATATTGAACCTAACATGTGTTGGGAATGTTATGCATGCGTGAAGGCTTGTCCACAAAATGCAATTGATGTTCGTGGATATGCTGATTTTGCTCCTCTTGGTCATAGCGTACGAGTACTTCGGGAGGAAGAGAAAGGTACAATATCCTGGAAAATTAAGTTCCGAGATGGTCGAGAGAAAAATTTCCTTTCTCCAATTACCACTCAGCCATGGGGAAAAAATATTCCAAAACTTGGCGAGTTAGAGTTACCTGATAAAGAGGCACTCAATTCACAATTACTTTGTTTTGAACCA…
EF641934.1	Halochromatium glycolicum DSM 11080	MNYKTIVEDDIDVLVCGAGLGGTGAAFEARYWGKDKKIVIAEKANIDRSGAVAQGLYAINCYMGTRFGENNPEDHVRYARIDLMGIVREDLLFDMARHVDSAVHQFEEWGLPLMRNPKTGAYQREGRWQIMIHGESYKPIVAEAAKKSADKVFNRVCVTHLLMDESKENRVAGAVGFNVRTGNYHVFKSKAVVVAAGGASNIFKPRSVGEGAGRVWYAPWSSGSAYGLLIGAGAKMTQMENRIVLARFKDGYGPVGAYFLHLKTYTQNGLGEEYESKWFPDLEKMVGKRYLDVEASHRTHRPIPTCLRNHALINEVNAGRGPIHMVTMEAFQDPHLEEIGWHNFLGMTVGQAVLWAATDVNPKYENPELTTSEPYVMGSHATGCGAWCSGPEDVSPDEY…	ATGAACTACAAGACGATTGTTGAAGACGACATCGACGTCCTCGTCTGCGGTGCAGGACTGGGCGGCACGGGTGCCGCCTTCGAAGCACGCTATTGGGGCAAAGACAAGAAGATCGTGATCGCCGAGAAGGCCAACATCGATCGCTCCGGCGCTGTCGCCCAAGGCCTGTACGCGATCAATTGTTACATGGGCACCCGCTTCGGCGAGAACAACCCGGAGGACCACGTCCGCTACGCCCGCATCGACCTGATGGGCATCGTGCGCGAGGACCTGCTGTTCGATATGGCGCGCCACGTCGACTCCGCGGTGCACCAGTTCGAGGAATGGGGCCTGCCGCTGATGCGCAACCCCAAGACCGGCGCCTATCAGCGTGAAGGCCGCTGGCAGATCATGATCCAT…	CVYICHSDIMYIDPVVRRAYNIEPNMCWECYSCVKACPHNAIDVRGYADFAPLGHSVRVRRDEEKGVIAWRIIFRNGEKDMNLLAPITTKPWGKHIPQLADVPAPSNEQRDSQYLFNEPKYIRFDEGELHTLESNGLKLVPGVEGY	TGCGTGTATATTTGCCACTCGGATATCATGTATATCGACCCGGTGGTACGCCGCGCGTACAACATCGAACCGAACATGTGCTGGGAGTGCTACTCCTGCGTCAAGGCCTGCCCGCACAACGCCATCGACGTGCGCGGCTATGCCGACTTCGCGCCCCTTGGGCACTCTGTTCGGGTGCGCCGCGACGAGGAAAAGGGCGTCATCGCGTGGCGGATCATCTTCCGCAATGGCGAGAAGGACATGAACCTGCTCGCCCCGATCACCACCAAGCCCTGGGGCAAGCACATTCCCCAGCTGGCGGACGTACCGGCGCCGAGCAATGAGCAGCGAGACAGTCAGTATCTGTTCAACGAGCCCAAGTACATCCGCTTCGATGAAGGCGAGCTGCACACGCTGGAA…
EF641933.1	Halochromatium salexigens DSM 4395	MAFKTIIEDDTDILVAGAGLGGTGAAFEARYWGQNKKIVIAEKANIMRSGAVAQGLYAINCYMGTRFGENNPEDHVRYARIDLMGMVREDLLFDMARHVDSTVHQFEEWGLPLMRDPKTGAYQREGRWQIMIHGESYKPIVADAAKKSADKVFNRICVTHLLMDESKPNRVAGAVGFNVRTGNYHVFKSKTVICGAGGASNIFKPRSVGEGAGRVWYAPWSSGSAYGLMIGAGAKMTQMENRIVLARFKDGYGPVGAYFLHLKTYTQNGFGEEYESKWFPALEEMVGKRYLDVEASHRTHRPIPTCLRNHALINEVNAGRGPIHMVTMEAFQDPHLEEIGWHNFLGMTVGQAVLWAATDVDPKNENPELTTSEPYVMGSHATGCGAWCSGPEDVSPPEY…	ATGGCTTTTAAAACAATCATCGAAGACGACACCGACATCTTGGTCGCCGGTGCTGGCCTAGGCGGCACGGGCGCCGCTTTCGAGGCTCGGTATTGGGGCCAGAATAAGAAGATCGTCATCGCCGAAAAAGCAAACATCATGCGTTCCGGGGCCGTCGCGCAGGGCCTTTATGCAATCAATTGCTACATGGGAACCCGTTTCGGGGAAAACAATCCCGAAGACCACGTCCGCTACGCACGTATCGACCTGATGGGCATGGTCCGCGAGGATCTGCTGTTTGATATGGCCCGTCATGTCGACTCGACGGTGCATCAGTTCGAGGAATGGGGTCTGCCGCTGATGCGCGACCCGAAGACCGGCGCCTATCAGCGTGAAGGCCGCTGGCAGATCATGATCCAT…	VRRAYNIEPNMCWECLPCVKACPQNAIDVRGYADFAPLGHSVRVRRDEEKGVIAWRIIFRNGSKDMELLAPITTKPWGEHIPQLGEVPAPSQEMRDSHLLFNEPKYIRMDDGDLHTLKSNGLKMVAGVESY	GTACGCCGCGCGTACAACATCGAACCGAACATGTGCTGGGAGTGCCTGCCCTGCGTCAAGGCTTGCCCGCAAAATGCCATCGACGTCCGTGGCTACGCGGACTTCGCACCCCTGGGCCACTCGGTCCGGGTACGCCGTGACGAGGAAAAAGGCGTCATCGCCTGGCGGATCATCTTCCGCAACGGCAGCAAGGACATGGAGCTGCTGGCACCAATCACCACGAAGCCTTGGGGAGAACACATTCCTCAGCTCGGGGAGGTACCGGCACCCAGCCAGGAGATGCGTGACAGCCATCTGTTGTTCAACGAGCCCAAGTACATTCGCATGGATGATGGCGACTTGCACACACTTAAGTCCAATGGGTTAAAGATGGTCGCCGGGGTGGAGAGTTACTAA
NZ_KB902430.1	Lamprocystis purpurea DSM 4197	MAGVFGNPEVVEEEVDILLIGGGMGACGAAFEAGPWLDQAKKAGFDIKIKLVDKAAMDRSGAVAQGLSAINTYLGQNDPADYARMVSNDLMGITRDDLAYDLGRHVDDSVHLFEEWGLPIWKQPGDEGKPLVEGGKPVRSGKWQIMINGESYKWIVAEAAKKALGTERIQERVFIVKLVNDKNDSNRIAGAVGFSTRDHKLFVYKFKACLLVAGGCVNIFRPRSVGEGTGRAWYPVWNAGSTYAMAAEAGAELTMMENRFVPARFKDGYGPVGAWFLLFKSKAINAYGEEYLSKPEAQALLEPYGPYNRAYVTPSCLRNHVMLNEMLEGRGPIYMDTVSALGKLAETMTPKEIKHLEAEAWEDFLDMCIGQAGVWAGENIEPEKKNSELMPTEPYLLGS…	ATGGCAGGTGTATTCGGAAATCCCGAAGTCGTCGAAGAAGAGGTCGACATCCTCCTCATCGGCGGTGGTATGGGCGCGTGCGGTGCCGCCTTCGAGGCCGGTCCCTGGCTGGACCAGGCCAAGAAGGCCGGTTTCGACATCAAGATCAAGCTGGTCGACAAGGCCGCCATGGATCGCTCCGGCGCCGTGGCGCAAGGCCTCTCCGCCATCAACACCTATCTGGGTCAGAATGACCCGGCCGACTATGCCCGCATGGTCTCCAACGACCTGATGGGCATCACCCGCGACGACCTGGCCTATGACCTGGGCCGGCATGTCGACGACTCGGTGCATCTGTTCGAGGAGTGGGGTCTGCCGATCTGGAAGCAGCCGGGCGACGAGGGCAAGCCCCTGGTCGAG…	MPTFVRTDKCDGCKGQDKTACMYICPHDLMKLDQDGSETGHAMKAFNQEPEQCWECYSCVKICPQQAIECRHYADVVPMGASVQPLRGTDSIMWTIKFRNGTMKRFKFPIRTTPEGSIDPYGNKPTADIANIEKAGFFTTGTDGLHAADATQLIAK	ATGCCCACGTTTGTGCGTACCGACAAGTGCGACGGTTGCAAGGGACAGGACAAGACCGCCTGCATGTATATTTGCCCTCACGACCTGATGAAGCTGGACCAGGACGGCTCCGAGACCGGCCACGCCATGAAGGCGTTCAACCAGGAGCCCGAGCAGTGCTGGGAATGCTACTCCTGCGTCAAGATCTGCCCGCAGCAGGCGATCGAGTGCCGTCATTACGCCGACGTCGTGCCCATGGGCGCCTCCGTGCAGCCCTTGCGCGGCACTGATTCCATCATGTGGACCATCAAGTTCCGCAACGGGACCATGAAGCGCTTCAAGTTCCCGATCCGCACCACCCCGGAGGGTTCGATCGACCCCTACGGCAACAAGCCCACCGCCGACATCGCCAACATCGAG…
EF641939.1	Lamprocystis roseopersicina 4550	MAYKTIIEDGIDVLVVGAGLGGTGAAFEARYWGQDKKIVIAEKANIDRSGAVAQGLYAINCYMGTRFGENNPEDHVRYARIDLMGMVREDLLFDMARHVDSAVHQFEEWGLPLMRNPKTGAYQREGRWQIMIHGESYKPIVAEAAKKSADKVFNRICVTHLLMDESKPNRIAGAVGFNVRTGNYHVFKSKTVIVAAGGASNIYKPRSVGEGAGRVWYAPWSSGSAYGLLIGAGAKMTQMENRIVLARFKDGYGPVGAYFLHLKTYTQNGLGEEYESKWWPQLQEMVGKEYLDPELSHRTHRPIPTCLRNHALISEVNAGRGPIHMVTMEAFQDPHLEEIGWHNFLGMTVGQAVLWAATDVDPKNENPELTTSEPYVMGSHATGCGAWCSGPEDVSPPEY…	ATGGCTTACAAGACAATCATCGAGGACGGCATCGACGTTCTGGTCGTCGGCGCGGGCCTGGGCGGCACGGGCGCGGCCTTCGAGGCGCGCTACTGGGGTCAGGACAAGAAGATCGTCATCGCCGAGAAGGCCAACATCGATCGCTCCGGTGCCGTGGCCCAGGGTCTGTACGCCATCAACTGCTACATGGGCACCCGCTTCGGCGAGAACAACCCGGAAGATCATGTGCGTTATGCGCGCATCGACCTGATGGGCATGGTGCGCGAAGACCTGCTGTTCGACATGGCGCGTCACGTCGACTCAGCCGTGCACCAGTTCGAGGAATGGGGTCTGCCGCTGATGCGCAACCCCAAGACCGGCGCCTATCAGCGTGAAGGCCGCTGGCAGATCATGATCCAC…	SDLMHIDTTIRRAYNIEPNMCWECYSCVKACPHNAIDVRGYADFAPLGHSVRVRRDEEKGVIAWRIIFRNGEKDMNLLAPITTKPWGQCTPKLKEVPAPSNEMRDSQLLFNEPKYIRLDDGGLHTLESNGLKMQAGVCY	TCGGACCTCATGCACATCGACACGACCATCCGTCGTGCCTACAACATCGAACCCAACATGTGCTGGGAGTGCTACTCCTGCGTCAAGGCCTGTCCGCACAACGCGATCGACGTGCGCGGTTATGCCGACTTCGCCCCGCTGGGCCATTCGGTGCGGGTGCGCCGCGACGAGGAGAAGGGCGTCATCGCCTGGCGCATCATCTTCCGCAACGGCGAGAAGGACATGAACCTGCTCGCGCCCATCACCACCAAGCCCTGGGGGCAGTGCACGCCCAAGCTCAAGGAGGTGCCGGCGCCGTCGAACGAGATGCGCGACAGCCAGCTGCTGTTCAACGAGCCCAAGTACATTCGTCTCGATGACGGCGGTCTGCATACGCTGGAGTCCAACGGCCTGAAAATG…
FO538765.1	Magnetospira sp. QH-2	MAYKTIVEDNIDILVAGAGLGGTGAAFEARYWGKNKKIVVAEKANIDRSGAVAQGLYAINCYMGTRWGENNPEDHVRYARIDLMGMVREDLLFDMARHVDSAVHQFEEWGLPLMRDLEKGSFLREGRWQIMIHGESYKPIVAEAAKKSADKVYNRVCITHLVMDEAKENRVAGAVGFNVRTGDFHVFKSKTVVCGAGGASNLFKPRSVGEGAGRVWYAPWSSGSAYALMINAGAKMTQMENRIVLARFKDGYGPVGAYFLHLKAYTQNAYGEEYESKWFPALQEMVGKEYLDPEVSHRTHRPIPTCLRNHAIINEVNAGRGPIHMITMHSFQDPHLEEIGWHNFLGMTVGQAVLWAATDVDPKNENPELTTSEPYVMGSHATGCGAWCSGPSDVSPPEY…	ATGGCTTACAAAACAATCGTCGAAGACAACATCGACATTCTCGTCGCTGGTGCCGGCCTTGGCGGCACGGGTGCCGCTTTCGAAGCCCGCTACTGGGGTAAAAACAAGAAGATCGTCGTTGCCGAAAAGGCCAACATCGATCGCTCCGGTGCCGTGGCTCAGGGTCTGTACGCCATCAACTGCTACATGGGCACCCGTTGGGGTGAAAACAACCCGGAAGATCACGTGCGTTACGCCCGTATCGACTTGATGGGCATGGTGCGTGAAGATCTGCTGTTCGACATGGCTCGCCATGTTGACTCCGCTGTCCACCAATTCGAAGAGTGGGGCCTGCCGCTGATGCGCGACCTGGAAAAGGGTTCGTTCCTGCGTGAAGGCCGTTGGCAGATCATGATCCAC…	MPTFVYMTRCDGCGHCVDICPSDIMHIDKTYRRAYNIEPNMCWECYSCVKACPQNAIDVRGYADFAPLGHSVRAVRDEEKGVIAWRIKFRNGKKDLNLLAPITTKPWGTCIPQLKNAPEPSKEQRDSQLLYNEPKYIRMDDGDLHTLESNGLVMKEGVYY	ATGCCTACCTTTGTCTATATGACACGATGCGACGGCTGCGGTCACTGCGTTGATATCTGCCCGTCCGACATCATGCACATCGATAAGACCTATCGTCGTGCCTATAACATCGAGCCGAACATGTGCTGGGAATGCTATTCCTGTGTGAAGGCTTGCCCGCAAAACGCCATCGACGTGCGCGGCTATGCGGACTTTGCGCCGCTCGGTCACAGCGTTCGCGCTGTGCGGGACGAGGAAAAAGGTGTCATTGCCTGGCGGATCAAATTCCGCAACGGCAAGAAAGACCTCAACCTGCTGGCTCCGATCACCACCAAGCCATGGGGGACTTGCATTCCTCAGCTGAAGAATGCGCCCGAGCCGTCCAAGGAACAGCGCGATAGTCAGCTGCTGTACAACGAG…
NZ_LAQF01000005.1	Oceanospirillaceae bacterium ASP10-02a	MAYKTILEDNIDVLVAGAGLGGTGAAFEARYWGQDKKIIIAEKANIDRSGAVAQGLYAINCYMGTRFGENNPEDHVQYARIDLMGMVREDLLFDMARHVDSAVHQFEEWGLPIMKDPVKDSYLREGRWQIMIHGESYKPIVAEAAKKNADKVYNRVCITHLLMDEVKENRIAGAVGFNVRTGDFHVFKSKTVICGAGGASNIFKPRSTGEGMGRTWYAPWSSGSAYGLMIEAGAKMTQMENRIVLARFKDGFGPVGAYFLHLKTYTQNGLGEEFESKWWPQLQEMVGKEYLDPELSHKTHRPIPTCLRNHAMISEVNAGRGPIHMVTMEAFQDPHLEEVGWENFLGMTISQAVLWAATDVDPKHENPELTTSEPYVMGSHATGSGAWCSGPEDVSPPEY…	ATGGCCTACAAGACAATCCTAGAAGATAATATTGACGTTTTAGTCGCTGGTGCAGGTTTAGGTGGCACCGGTGCAGCTTTTGAAGCCAGGTACTGGGGCCAAGATAAGAAAATTATCATTGCTGAAAAGGCGAATATAGATCGCTCTGGCGCTGTTGCTCAAGGGCTCTACGCAATCAATTGTTACATGGGTACGCGCTTTGGCGAGAACAACCCAGAAGATCACGTGCAGTACGCACGGATAGACTTGATGGGAATGGTTCGTGAAGACCTCTTATTTGATATGGCTCGGCATGTAGACTCTGCTGTTCACCAGTTTGAAGAGTGGGGCCTGCCTATTATGAAGGATCCGGTGAAAGATTCCTACTTGCGGGAAGGCCGTTGGCAGATAATGATCCAT…	MPTFVYMTRCDGCGHCVDICPSDIMHIDKTNRRAYNIEPTHCWECFSCVKACPQNAIDVRGYADFSPLGHSVRVDRDEDKGTIAWSVKYRDGREKSFLSPITTKPWGSCTPNLKEVVGPTQEQRDGELLFNEPKYIRFDDGGLHTLASNGLTLKQGVYY	ATGCCAACTTTTGTTTACATGACCCGGTGCGATGGATGCGGACATTGCGTAGATATCTGCCCATCGGACATCATGCACATTGATAAGACCAATCGCCGTGCCTACAATATTGAACCCACACACTGTTGGGAATGTTTCTCTTGTGTAAAAGCCTGTCCTCAAAACGCCATTGATGTGCGCGGTTATGCAGACTTTTCGCCGCTGGGCCATAGCGTTCGAGTGGACCGAGATGAGGACAAAGGAACCATAGCGTGGAGCGTCAAGTATAGAGACGGCAGGGAGAA---GAGTTTTCTTTCTCCAATCACCACCAAGCCCTGGGGTAGCTGTACACCTAATCTTAAAGAAGTTGTGGGGCCAACCCAGGAGCAGCGTGATGGCGAGTTATTATTTAATGAA…
EF641906.1	Pelodictyon clathratiforme DSM 5477	MGVEKNEFKFCKKPEVVYIDTDILLIGGGMACCGAVYEAAKWATPKGLRITMVDKASVDRSGAVAQGLSAINTYCGENDPADYVKYVRTDLMGIIREDLVYDLGRHVDNSVHLFEEWGLPVWKRDEDGSTQDGAKPAPKLSEGGKPVRSGRWQIMINGESYKVIVAEAAKKALEFNRKATGVDQNLFERVFISELIHDKNDPNRIAGAIGFSVRENKAYVFTAKTMLLACGGAVNVYRPRSTAEGQGRAWYPVWNAGTTYALAAQAGCELVLMENRFVPARFKDGYGPVGAWFLFFKCKATNSLGEDYCVTNLATANKDFGKYAEDPHKLTTAMRNHMMMIDMKAGKGPILMRTHEAMQALGETMTPKQMKHLEAEAWEDFLDMCIGQAVVWAGNNIEP…	ATGGGAGTAGAGAAAAACGAATTCAAGTTTTGCAAGAAGCCCGAAGTAGTTTACATAGATACGGATATTCTGCTTATAGGTGGGGGTATGGCTTGTTGCGGTGCAGTATATGAAGCGGCCAAATGGGCCACACCAAAAGGATTAAGAATCACCATGGTCGATAAGGCATCGGTCGACAGAAGCGGCGCCGTCGCTCAGGGCCTGTCGGCAATCAATACCTATTGTGGTGAAAACGATCCTGCCGATTATGTAAAATATGTCAGAACAGATCTGATGGGCATTATCCGGGAGGATCTTGTCTATGATCTCGGAAGGCACGTAGACAATTCTGTTCATCTCTTCGAAGAGTGGGGTCTCCCCGTATGGAAAAGAGATGAGGATGGTTCTACCCAGGATGGC…	YICPNDLMKLDVDRMLAWNQEPDQCWECYNCVKICPQQAIEVRGYADFVPLGGNVIPLRGTDAIMWTIKFRNGILKRYKFPIRTTSEGSIDLYSGKPEHDYANLKKPGFFNMTEYPTL	TACATCTGTCCCAATGACCTCATGAAGCTTGATGTTGACAGGATGCTGGCCTGGAACCAGGAACCGGACCAGTGCTGGGAGTGCTACAATTGCGTGAAAATCTGTCCACAGCAGGCTATCGAAGTCAGGGGATATGCTGATTTCGTACCACTGGGTGGAAATGTGATTCCGTTAAGGGGAACAGATGCTATCATGTGGACGATCAAATTCAGAAATGGAATCCTGAAACGCTACAAATTCCCGATCAGAACGACTTCAGAAGGTTCGATTGATCTCTACTCGGGCAAGCCTGAGCATGATTACGCCAATCTGAAAAAGCCAGGATTCTTCAACATGACAGAGTATCCAACACTATAA
CP001110.1	Pelodictyon phaeoclathratiforme BU-1	MGVEKNEFKFCKKPEVVYIDTDILLIGGGMACCGAVYEAAKWATPKGLRITMVDKASVDRSGAVAQGLSAINTYCGENDPADYVKYVRTDLMGIIREDLVYDLGRHVDNSVHLFEEWGLPVWKRDEDGSTQDGAKPAPKLSEGGKPVRSGRWQIMINGESYKVIVAEAAKKALEFNRKATGVDQNLFERVFISELIHDKNDPNRIAGAIGFSVRENKAYVFTAKTMLLACGGAVNVYRPRSTAEGQGRAWYPVWNAGTTYALAAQAGCELVLMENRFVPARFKDGYGPVGAWFLFFKCKATNSLGEDYCVTNLATANKDFGKYAEDPHKLTTAMRNHMMMIDMKAGKGPILMRTHEAMQALGETMTPKQMKHLEAEAWEDFLDMCIGQAVVWAGNNIEP…	ATGGGAGTAGAGAAAAACGAATTCAAGTTTTGCAAGAAGCCCGAAGTAGTTTACATAGATACGGATATTCTGCTTATAGGTGGGGGTATGGCTTGTTGCGGTGCAGTATATGAAGCGGCCAAATGGGCCACACCAAAAGGATTAAGAATCACCATGGTCGATAAGGCATCGGTCGACAGAAGCGGCGCCGTCGCTCAGGGCCTGTCGGCAATCAATACCTATTGTGGTGAAAACGATCCTGCCGATTATGTAAAATATGTCAGAACAGATCTGATGGGCATTATCCGGGAGGATCTTGTCTATGATCTCGGAAGGCACGTAGACAATTCTGTTCATCTCTTCGAAGAGTGGGGTCTCCCCGTATGGAAAAGAGATGAGGATGGTTCTACCCAGGATGGC…	MPSFVIKEKCDGCKGQERTACMYICPNDLMKLDVDRMLAWNQEPDQCWECYNCVKICPQQAIEVRGYADFVPLGGNVIPLRGTDAIMWTIKFRNGILKRYKFPIRTTSEGSIDLYSGKPEHDYANLKKPGFFNMTEYPTL	ATGCCGAGTTTTGTCATTAAAGAAAAATGTGACGGCTGCAAGGGTCAGGAAAGGACAGCATGTATGTACATCTGTCCCAATGACCTCATGAAGCTTGATGTTGACAGGATGCTGGCCTGGAACCAGGAACCGGACCAGTGCTGGGAGTGCTACAATTGCGTGAAAATCTGTCCACAGCAGGCTATCGAAGTCAGGGGATATGCTGATTTCGTACCACTGGGTGGAAATGTGATTCCGTTAAGGGGAACAGATGCTATCATGTGGACGATCAAATTCAGAAATGGAATCCTGAAACGCTACAAATTCCCGATCAGAACGACTTCAGAAGGTTCGATTGATCTCTACTCGGGCAAGCCTGAGCATGATTACGCCAATCTGAAAAAGCCAGGATTCTTCAAC…
LADN01000000	Peptococcaceae bacterium BRH_c4a	MPENFETVEITTDLLIVGGGMAACGAAVEAAYWGKKHGVKVTLVDKAAMVRSGAVGMGLSAINQYVGVQKGTNTIEDYIKYVKYDLMGVARDDLVANIARHVDSSVHLFDKWGLPFWRDENGGYVNEGRWQLMINGESYKVVVAEAAKNALGMDNIYERIFIIEPLLDGDRISGAVGFSVRENKFYVFKAKAVMAAMGGAVGVFKPRSTGEGLGRSWYPPFSTGSSAYFTIKAGAEMTCQEVRFVPIRFKDAYGPVGAWFLLFKSRATNAFGEEYMVTRRSELDNWGKYGAVKPIPANLRNYLGMLDLFAGKGPIYMRTDEAIANLAKKYEGDQKAFKKKMKELEAEAWEDFLDMTISQALLWAATNVEPENSSSEIAATEPYFIGSHSGASGAWVSGP…	ATGCCGGAAAACTTTGAAACTGTAGAAATAACAACGGATCTTTTGATCGTTGGCGGCGGCATGGCGGCCTGCGGCGCCGCTGTGGAAGCAGCTTATTGGGGCAAAAAACACGGAGTTAAGGTAACTCTGGTTGACAAGGCGGCCATGGTTCGCTCCGGTGCGGTGGGCATGGGCCTTTCCGCTATCAATCAGTACGTTGGCGTCCAAAAGGGCACCAATACCATAGAAGATTATATCAAGTACGTTAAGTACGACCTGATGGGCGTAGCCAGGGACGACCTGGTGGCCAACATTGCCCGCCACGTTGACAGCTCTGTTCACCTCTTCGACAAATGGGGTCTGCCCTTCTGGAGAGACGAGAACGGCGGATATGTTAACGAAGGTCGTTGGCAGCTCATG…	MPTFVMAEKCDGCKGQDKTACMYACPNDLMVLDKEKMKAYNRDPWACWECLCCAKACPQQAMDLSGYKDFVPLGASCTPLRGSEDIMWTIKFRNGMVKRFKFPIRTTEEGSAVPDGGFGNGEASLDSVELYTEPTSIGVPVWTFKK	ATGCCAACTTTTGTAATGGCCGAAAAGTGCGATGGATGCAAAGGTCAAGACAAAACCGCTTGCATGTATGCGTGCCCCAATGATCTTATGGTGCTGGACAAAGAGAAAATGAAAGCCTATAACCGTGACCCTTGGGCTTGCTGGGAGTGCCTCTGCTGCGCCAAGGCCTGCCCGCAACAGGCTATGGATCTGAGCGGTTACAAGGATTTTGTTCCCCTGGGTGCCAGTTGTACTCCTCTGAGGGGTTCTGAGGATATAATGTGGACCATCAAGTTCCGTAATGGAATGGTCAAGCGCTTCAAATTCCCCATCCGTACCACTGAGGAAGGTTCTGCGGTTCCCGACGGCGGATTTGGCAACGGCGAGGCAAGCCTTGACAGCGTTGAGTTATATACCGAG…
LADO01000005.1	Peptococcaceae bacterium BRH_c4b	MPMNFETVEVTTDFLIVGGGMAACGAAVEAAYWGKQHGVKVTLVDKASMVRSGAVGMGLSAINQYIGVDKNKNTIEDYIKYVKYDLMGVARDDLVANIARHVDGSVHLFDKWGLPFWKDDEGGYINEGRWQLMINGESYKVVVAEAAKNALGMDNIYERVFIIEPLLDGDRIAGCVGFSVRENKFYVFKAKAVLAAMGGAVGVFKPRSTGEGMGRSWYPPFSTGSSAYFTIKAGAEMTCQEVRFVPIRFKDAYGPVGAWFLLFKSRATNAFDEEYMVTRRSELGNWGKYGAVKPIPANLRNYLGMLDLFEGKGPIYMRTDEAIANLAKKYEDDPKAFKKKMKELESEAWEDFLDMTIAQALLWAATNVEPENSSSEIAATEPYFIGSHSGATGAWVSGP…	ATGCCGATGAACTTTGAAACCGTAGAAGTAACCACAGATTTTTTGATCGTAGGTGGCGGTATGGCAGCTTGCGGCGCGGCCGTTGAAGCAGCTTACTGGGGCAAGCAACATGGTGTTAAGGTAACTCTGGTTGACAAAGCTTCCATGGTCCGTTCCGGTGCCGTTGGTATGGGTCTTTCCGCTATTAACCAGTACATTGGTGTAGATAAGAACAAAAACACCATTGAAGATTATATCAAATATGTTAAATATGACCTGATGGGTGTAGCCCGTGACGACTTGGTGGCCAACATTGCCCGTCACGTTGACGGCTCAGTGCACCTGTTTGATAAATGGGGTCTTCCTTTCTGGAAAGACGATGAAGGCGGCTATATAAACGAAGGTCGCTGGCAGTTAATG…	MPAFIIAEKCDGCKGQDKTACMYACPNDLMVLDKEIMKAYNRDTWACWECLCCGKACPQQAIDLRGYADFVPLGATCTPLRGSDNIMWTIKFRNGSVKRFKFPIRTTEEGSAVPDGGFANEATLESIELYTEPASLGAAIWTYKK	ATGCCAGCTTTTATAATTGCTGAAAAATGTGATGGTTGCAAGGGGCAAGATAAAACTGCATGCATGTATGCCTGCCCGAACGACCTGATGGTATTGGACAAAGAAATAATGAAAGCTTACAACCGCGATACCTGGGCTTGCTGGGAGTGCCTCTGCTGTGGTAAGGCTTGCCCGCAACAGGCTATTGACCTGCGGGGTTATGCTGACTTTGTGCCCCTGGGCGCCACCTGCACACCTCTGCGTGGTTCCGATAACATCATGTGGACCATTAAGTTCCGTAACGGTTCGGTCAAGCGCTTCAAATTCCCCATCCGGACAACTGAAGAAGGTTCCGCAGTGCCCGACGGCGGATTTGCCAACGAAGCCACACTGGAAAGCATCGAACTGTATACCGAGCCT…
LADP01000020.1	Peptococcaceae bacterium BRH_c8a	MPMNFETVEVTTDFLIVGGGMASCGAAVEAAYWAKKQGLKVTMVDKASIDRSGAVAMGLSAINQYLGVGKGKNTVEQYVDYVRQDLMGVARDDLVYNIARHVDGSVHLFEKWGLPIWTDDDGNYVNEGRWQIMLNGESYKVIVAEAAKNALGMDNIYERIFIIEPLMDGDRVAGAVGFSVRENKFYVFKAKAVLAAMGGAVGVFKPRSTGEGLGRSWYPPFSTGSSAYFTLRAGAEMTCQEVRFIPVRFKDAYGPVGAWFLLFKSRAISAIGGEYMVERRDELQNWAPYGLVKPIPANLRNYLGMLDVSEGKGPLMMMTNEAIANIAKKYEDDPKAFKKKMKELESEAWEDFLDMTISQALLWAATNIEPEEKPSEIAAAEPYFIGSHSGASGAWVSGP…	ATGCCGATGAATTTTGAAACTGTTGAAGTTACCACTGATTTTCTTATCGTGGGCGGCGGCATGGCGTCCTGCGGGGCAGCTGTGGAAGCGGCTTACTGGGCGAAGAAACAAGGCCTGAAAGTTACCATGGTTGACAAAGCTTCCATCGACCGTTCCGGCGCTGTGGCTATGGGTCTTTCCGCCATTAACCAGTACCTGGGTGTTGGCAAAGGCAAAAACACAGTTGAGCAATACGTTGATTATGTACGCCAGGATCTGATGGGTGTTGCCCGTGACGACCTCGTTTACAACATTGCCCGTCACGTTGACGGTTCCGTGCACCTGTTTGAAAAGTGGGGCCTGCCCATCTGGACCGATGATGATGGTAACTACGTAAATGAAGGCCGCTGGCAAATCATG…	MPTFVMTEKCDGCKGQDKTACMYACPNDLMVLNKETMKATNRDPWACWECLCCAKACPQQAMDLRGYADFVPMGATATPLRGSDSIMWTIKFRNGMVKRFKFPIRTTEEGTAVPDGGFPADQNDLNDENLYTEPASLLMDAVPTINK	ATGCCAACTTTTGTAATGACCGAAAAATGTGACGGCTGCAAGGGTCAGGACAAAACCGCTTGCATGTATGCATGCCCTAACGACCTTATGGTGTTGAATAAAGAAACCATGAAGGCCACCAACCGTGATCCTTGGGCCTGCTGGGAATGCCTATGCTGCGCCAAGGCTTGCCCGCAGCAAGCTATGGATCTGCGCGGATATGCTGACTTTGTCCCCATGGGCGCGACCGCGACTCCTCTGAGAGGTTCCGACAGCATTATGTGGACCATCAAGTTTCGTAACGGTATGGTCAAACGCTTCAAATTCCCCATCCGTACCACTGAAGAAGGCACTGCAGTGCCCGACGGCGGATTCCCGGCTGACCAGAACGACCTGAACGACGAGAACCTGTACACCGAG…
CP000660.1	Pyrobaculum arsenaticum DSM 13514	MSALHFPTRIVDTDILVIGGGMAGCGAVFEAKYWCRGKCKVTLVEKANTEKSGAVGMGLSACNLGVFTTDPDDPKPEDFVQYVRNDLLGTIREDLVYDIARHMTSTIKLFDEWGLPIWRDPKTGKYLRTGRWQHPIHGESYKAIIAEPCRKSADEVYERVFITHPLLDEERPNRIAGAVGFGVRDGTFYVFRAKAVIVAAGGTSLLYRPRSTGEGLGRAWYPTWANGSAYAIPLLAGAETVNMEFRLVVVRFKDAYGPVGFPYLLLKMRSTDVYGKQWEPLPDEEKAKLAKIFYDYAWARPTPTPIRTWVTIQNLKEGRGPDLMQTQERLPDEESLKVLFEDYLDMTPTQVFLWASQNIHPQKQPSELVPTEPYVQASHGSSGGMWASGPPDIAPEEYR…	ATGTCTGCGTTGCACTTCCCCACTAGGATCGTCGACACTGACATACTCGTCATCGGCGGCGGGATGGCGGGGTGTGGCGCTGTTTTCGAAGCAAAGTATTGGTGCCGGGGCAAGTGCAAGGTTACGCTGGTGGAGAAGGCAAACACCGAGAAGTCAGGTGCGGTGGGCATGGGCCTCTCCGCGTGCAACCTCGGCGTATTCACAACAGATCCCGACGACCCCAAGCCCGAGGACTTCGTGCAGTACGTCAGAAACGATCTGCTGGGCACCATTAGGGAAGACCTCGTCTACGATATCGCCAGGCACATGACCTCGACTATAAAGCTTTTCGATGAGTGGGGTCTCCCCATATGGCGCGACCCGAAGACGGGCAAATACCTCCGCACGGGGAGGTGGCAA…	MPTFVYSSLCKGCGKCVDICPADNMQYNPKNRKGYNADPIMCAECMNCVKYCPEHAVDVRPYADFAPLGARVGVIRDTKKNIIYWRIMYRDGTVYEMASPIRTTPWGSAKGALEYPERTDLDSELLAMEDKPEYLGFPELQRPKQAVRIVGSIIKAKQQGGSGR	ATGCCAACATTTGTGTACAGCTCCCTTTGCAAGGGGTGCGGGAAGTGCGTAGACATCTGCCCCGCCGACAATATGCAGTACAACCCAAAAAACCGCAAGGGATACAACGCCGATCCAATAATGTGCGCCGAGTGCATGAACTGCGTAAAGTACTGCCCAGAACACGCCGTAGATGTGAGGCCATATGCAGACTTCGCCCCGCTGGGGGCGAGAGTAGGCGTGATTAGGGATACCAAGAAGAATATCATATACTGGCGAATTATGTATAGAGATGGTACGGTGTATGAAATGGCGTCGCCTATCAGGACCACGCCATGGGGCTCGGCCAAGGGTGCCCTTGAATACCCCGAGCGTACTGATCTAGACTCAGAGCTACTCGCCATGGAGGACAAGCCGGAG…
CP000561.1	Pyrobaculum calidifontis JCM 11548	MSALHFPTKVVETDILVVGGGMAGCGAVFEAKYWCRSKCKVTLVEKANTEKSGAVGMGLSATNLGVFSEDPEDPKPEEFVRYVRNDLLGVVREDLVYDIARHMTSTIKLFDMWGLPIWRDPKTGKYLRTGRWQHPIHGESYKAIIAEPCRKSADEVYERVFVTHPLLDEQRPNRIAGVVGFHVRDGTFYVFKAKAVIVAAGGTSLLYRPRSVGEGLGRAWYPTWASGSAYAIPLLAGAETVNFEFRLVVVRFKDAYGPVGFPYLLLKMRSTDVKGKQWEPLPDEAKAELAKIFYDYAWARPTPTPIRTWVTIQNLKEGRGPDIMQTQERLPDEESLKVLFEDYLDMTPTQVIYWASQNIHPQRTPSELLPTEPYQQGSHGSSAGMWASGPPDIAPPEYK…	ATGTCGGCGCTCCACTTCCCCACGAAGGTCGTCGAGACTGACATTTTGGTGGTAGGCGGCGGAATGGCGGGATGCGGCGCAGTTTTTGAGGCCAAGTACTGGTGCAGGAGCAAGTGCAAGGTGACCCTCGTGGAGAAGGCCAACACTGAGAAGAGCGGCGCAGTGGGGATGGGCCTCAGCGCCACTAACCTAGGCGTCTTCAGCGAGGACCCAGAGGACCCCAAGCCCGAGGAGTTCGTCCGCTACGTGCGCAACGACCTACTCGGCGTGGTCAGAGAAGACCTCGTGTACGACATAGCGAGGCACATGACCTCCACCATAAAGCTCTTCGACATGTGGGGGCTGCCCATCTGGCGCGACCCCAAGACTGGGAAGTACCTCAGAACCGGCAGATGGCAG…	MPTFVYASLCKGCGKCVDICPADNMHYNPKIRKAYNADPVSCAECLNCVKYCPEHAVEVRGYSDFIPLGARIGVVRDTKKNIIYWRVMYRDGTVYEFASPIRTTPWGSAKGALDFPERPDLDSELLALEDNPEFLGFKELPRPAQPVRIVGSIIKAKQAK	ATGCCTACATTTGTATATGCCTCTCTGTGCAAGGGGTGCGGCAAGTGTGTAGACATATGCCCGGCAGACAACATGCACTACAACCCCAAGATAAGGAAGGCCTACAACGCTGACCCAGTGTCGTGTGCCGAGTGTTTAAACTGCGTCAAGTACTGCCCAGAACACGCGGTGGAGGTGAGAGGATACAGCGACTTTATCCCGCTGGGCGCCCGGATAGGCGTTGTGAGAGATACCAAGAAGAACATAATCTACTGGCGCGTAATGTACAGAGACGGAACGGTGTACGAGTTCGCCTCCCCCATACGCACCACCCCTTGGGGCTCGGCGAAGGGCGCGCTAGACTTCCCCGAGAGGCCCGACCTAGACTCGGAGCTCCTCGCGCTGGAGGACAACCCCGAG…
CP003316.1	Pyrobaculum oguniense TE7	MSALHFPTRVVETDILVIGGGMAGCGAVFEAKYWCRGKCKVTLVEKANTEKSGAVGMGLSACNLGVFTTDPDDPKPEDFVQYVRNDLLGTIREDLVYDIARHMTSTIKLFDEWGLPIWRDPKTGKYLRTGRWQHPIHGESYKAIIAEPCRKSADEVYERVFITHPLLDEERPNRIAGAVGFGVRDGTFYVFRAKAVIVAAGGTSLLYRPRSTGEGLGRAWYPTWANGSAYAIPLLAGAETVNMEFRLVVVRFKDAYGPVGFPYLLLKMRSTDVYGKQWEPLPDEEKAKLAKIFYDYAWARPTPTPIRTWVTIQNLKEGRGPDLMQTQERLPDEESLKVLFEDYLDMTPTQVFLWASQNIHPQKQPSELVPTEPYVQASHGSSGGMWASGPPDIAPEEYR…	ATGTCTGCGCTACACTTCCCCACCAGGGTCGTCGAGACCGACATACTCGTCATCGGCGGCGGGATGGCGGGGTGCGGCGCAGTTTTCGAGGCGAAGTACTGGTGCCGGGGCAAGTGCAAGGTCACGCTGGTGGAGAAGGCAAATACCGAGAAGTCAGGCGCGGTGGGCATGGGCCTCTCCGCGTGCAACCTCGGAGTATTCACAACAGATCCCGACGACCCCAAGCCCGAGGACTTCGTGCAGTACGTCAGAAACGATCTGCTGGGCACCATTAGGGAAGACCTCGTCTACGACATCGCCAGGCACATGACCTCGACTATAAAGCTTTTCGACGAGTGGGGTCTCCCCATATGGCGCGACCCGAAGACGGGCAAATACCTCCGCACGGGGAGGTGGCAA…	MPTFVYSSLCKGCGKCVDICPADNMQYNPKNRKGYNADPIMCAECMNCVKYCPEHAVDVRPYADFAPLGARIGVVRDTKKNIIYWRIMYRDGTVYEMASPIRTTPWGSAKGALEYPERTDLDSELLAMEDKPEYLGFPELPRPKQTVRLLGSIIKAKQQGGSGR	ATGCCAACATTTGTGTACAGCTCCCTTTGCAAGGGGTGCGGGAAGTGCGTAGACATCTGCCCCGCCGACAACATGCAGTACAACCCAAAAAACCGCAAGGGATACAACGCCGATCCAATAATGTGCGCCGAGTGCATGAACTGCGTGAAGTACTGCCCAGAACACGCCGTAGATGTGAGGCCGTATGCGGACTTCGCCCCGCTGGGGGCGAGGATAGGCGTGGTTAGGGATACCAAGAAGAATATCATATACTGGCGAATTATGTACAGAGATGGTACGGTGTATGAAATGGCGTCTCCTATCAGGACGACGCCATGGGGCTCGGCCAAGGGCGCCCTCGAATACCCCGAGCGCACAGACCTAGACTCAGAGCTACTCGCCATGGAGGACAAGCCGGAG…
CP003098.1	Pyrobaculum sp. 1860	MSLHFPTKIVDTDILVVGGGMAGCGAVFEAKYWCRSKCKVTLVEKANTEKSGAVGMGLSACNLGVFTTDPDDPKPEDFVQYVRNDLLGMVREDLVYDIARHMTSTIKLFDEWGLPIWRDPKTGKYLRTGRWQHPIHGESYKAIIAEPCRKSADEVYERVYVTHPLLDESRPNRIAGVVGFNVRDGTFYVFRAKAVIVAAGGTSLLYRPRSVGEGLGRAWYPTWASGSAYAIPLLAGAETVTMEFRLVVVRFKDAYGPVGFPYLLLKMRSTDVKGKQWEPLPDEAKAELSKIFYDFAWAKPTPTPIRTWVTIQNLKEGRGPDLMQTQERLPDEESLKVLFEDYLDMTPTQAFYWASQNIHPQKTPSELMPTEPYVQASHASPGGMWASGPSDIAPKEYIW…	ATGTCGCTCCACTTCCCCACCAAGATCGTCGACACCGACATTTTGGTGGTTGGAGGCGGAATGGCTGGATGCGGCGCCGTGTTTGAGGCGAAGTACTGGTGCCGTAGCAAATGCAAGGTTACTCTCGTAGAGAAGGCAAACACCGAGAAGTCCGGCGCCGTGGGCATGGGCCTATCCGCCTGCAACCTCGGCGTCTTCACCACAGACCCGGACGACCCCAAGCCCGAGGACTTCGTCCAGTACGTGAGAAACGATCTGCTGGGCATGGTCAGGGAGGACTTGGTGTACGACATCGCCCGCCACATGACTTCGACTATAAAGCTCTTCGACGAGTGGGGCCTGCCTATCTGGCGCGACCCCAAGACTGGGAAGTACCTCAGAACCGGCAGGTGGCAGCAC…	MPTFVYASLCKGCGKCVDICPADNMQYNPKNRKGYNADPISCAECMNCVKYCPEHAVDVRPYSDFAPLGARVGVIRDTKKNIIYWRIVFRDGTVYDFASPIRTTPWGSAKGALDIPERSDLDSELLALEDKPEYLGFPELPRPKQTVRIVGSILKAKQKTGGG	ATGCCTACATTTGTATATGCATCTCTATGCAAGGGCTGTGGCAAGTGTGTAGACATATGCCCCGCCGACAATATGCAGTACAACCCCAAGAACAGAAAAGGCTACAACGCCGATCCCATCAGCTGCGCTGAGTGTATGAACTGCGTCAAGTACTGCCCAGAACACGCCGTCGACGTGAGGCCGTACTCCGACTTCGCCCCCCTGGGCGCCAGGGTCGGCGTCATTAGGGACACAAAGAAAAACATCATCTACTGGAGGATTGTGTTTAGAGACGGCACTGTCTACGACTTCGCCTCCCCCATTAGGACGACGCCGTGGGGGTCGGCTAAGGGAGCGCTAGACATACCCGAGAGATCTGACCTAGACTCTGAGCTCCTTGCCCTCGAGGACAAGCCTGAG…
EF641947.1	Rhabdochromatium marinum DSM 5261	MAYQTIIEDGIDILVAGAGLGGTGAAFEARYWGKNKKIVIAEKANIDRSGAVAQGLYAINCYMGTRFGENNPEDHVRYARIDLMGMVREDLLFDMARHVDSTVHQFEEWGLPLMRNPKTGAYQREGRWQIMIHGESYKPIVAEAAKKSADKVFNRICVTHLLMDEGKANRVAGAVGFNVRTGNYHVFKSKAVIVAAGGASNIYKPRSVGEGAGRVWYAPWSSGSAYGLLIGAGAKMTQMENRIVLARFKDGYGPVGAYFLHLKTYTQNCNGEEYESNWWPQLQEMVGKEYLDPEASHRTHRPIPTCLRNHALINEVNAGRGPIHMVTMEAFQDPHLEEIGWHNFSGMTVGQAVLWAATDVDPKNENPELTTSEPYVMGSHATGCGAWCSGPEDISPPEY…	ATGGCTTATCAAACAATTATCGAAGACGGCATCGACATCCTGGTCGCTGGCGCCGGACTGGGCGGCACGGGCGCTGCGTTCGAGGCACGCTACTGGGGCAAGAACAAAAAGATTGTCATTGCCGAGAAGGCCAACATCGATCGCTCCGGTGCCGTGGCTCAGGGTCTGTACGCCATTAACTGTTACATGGGCACTCGTTTCGGCGAGAACAACCCGGAAGATCATGTGCGTTATGCGCGCATCGACCTGATGGGCATGGTACGTGAGGATCTGCTGTTTGACATGGCGCGCCACGTCGATTCCACCGTGCATCAGTTCGAGGAATGGGGCCTGCCGCTGATGCGCAATCCCAAGACCGGCGCTTATCAGCGCGAAGGTCGCTGGCAGATCATGATTCAT…	CVYICPSDIMHIDDVVRRAYNIEPNMCWECYSCVKACPHNAIDVRGYADFAPLGHSVRVRRDEEKGVIAWRIIFRNGEKDMNLLAPITTKPWGQEIPQLADQSEPSQEMRDSQLLFNEPKYIRLDDGDLHTLESNGLKMKDGVYY	TGCGTGTATATTTGCCCCTCGGACATCATGCACATTGACGATGTTGTCCGCCGTGCCTACAACATTGAACCCAACATGTGCTGGGAGTGCTACTCCTGCGTCAAGGCCTGTCCGCACAACGCCATTGATGTGCGCGGCTATGCCGACTTTGCTCCACTGGGTCACTCGGTGCGGGTGCGCCGCGACGAGGAAAAGGGCGTCATTGCCTGGCGGATTATCTTCCGCAATGGCGAGAAGGACATGAACCTGCTCGCGCCCATCACCACCAAGCCTTGGGGGCAGGAGATTCCCCAGCTTGCGGATCAGTCCGAACCCAGCCAGGAGATGCGCGACAGCCAGCTGCTGTTCAACGAGCCCAAGTACATTCGTCTTGATGATGGCGATCTGCACACGCTCGAA…
NZ_ATZE01000015.1	Sedimenticola selenatireducens DSM 17993	MAYETIVEDNIDILVCGAGLGGTGAAWEARYWGQDKKIVIAEKANIDRSGAVAQGLYAINCYMGTRFGENNPEDHVRYARIDLMGMVREDLAFDMARHVDSAVHQFEEWGLPLMRDPKTGAYQREGRWQIMIHGESYKPIVAEAAKKSADKVFNRICVTHLLMDESKENRVAGAVGFNVRTGNYHVFKSKTVIVAAGGASNIYKPRSVGEGAGRVWYAPWSSGSAYGLLIRAGAKMTQMENRIVLARFKDGYGPVGAYFLHLKTYTQNCLGEEYESKWWPQLQEMVGKEYLDPEVSHATHRPIPTCLRNHALISEVNAGRGPIHMVTMEAFQDPHLEEIGWHNFLGMTVGQAVLWAATDVDPKNENPELTTSEPYVMGSHATGCGAWCSGPEDVSPYEY…	ATGGCTTACGAAACAATCGTCGAAGACAATATCGATATCCTGGTCTGCGGTGCGGGCCTTGGTGGTACCGGTGCCGCTTGGGAAGCCAGGTACTGGGGCCAGGACAAGAAGATAGTGATTGCCGAGAAGGCGAACATCGACCGATCCGGTGCCGTGGCACAGGGCCTGTACGCCATCAACTGCTACATGGGCACCCGCTTTGGTGAGAACAACCCGGAGGATCACGTTCGCTATGCGCGTATCGACCTGATGGGTATGGTGCGCGAGGATCTGGCATTTGATATGGCACGCCATGTCGATTCGGCCGTGCACCAATTCGAGGAGTGGGGCCTGCCGCTGATGCGCGACCCCAAAACCGGCGCCTACCAGCGTGAAGGCCGTTGGCAGATCATGATCCAT…	MPTFVYMTRCDGCGHCVDICPSDIMHIDKVTRRAYNIEPNMCWECYSCVKACPHQAIDVRGYADFAPLGHSVRVKRDEEKGVIAWRIKFRNGQKDMDLLAPITTKPWGTCIPQLRDVSAPTKEQRDSELLFNEPKYLRLDDGDIHTLKSNGLKMKAGVYY	ATGCCAACTTTTGTGTATATGACTCGTTGTGACGGTTGTGGTCATTGTGTCGATATCTGCCCTTCAGACATCATGCATATCGACAAGGTCACCCGTCGTGCCTACAACATCGAACCCAACATGTGCTGGGAGTGCTACTCCTGCGTCAAGGCCTGCCCGCATCAGGCGATCGACGTCCGGGGCTATGCGGATTTCGCCCCCCTGGGCCACTCGGTACGAGTGAAGCGCGACGAAGAGAAAGGCGTCATCGCCTGGCGCATCAAGTTCCGCAACGGCCAGAAAGACATGGATCTGCTGGCACCTATTACGACCAAACCCTGGGGTACCTGTATCCCCCAGCTGCGCGACGTGTCGGCTCCTACCAAGGAGCAGCGCGACAGCGAGCTGCTGTTCAACGAG…
CP011412.1	Sedimenticola sp. SIP-G1	MAGEFGNPEIIEEEVDILIIGGGMGACGAAYEIGPWVDAAKKQGVDIKVKLVDKAAMDRSGAVAQGLSAINTYIGSEQDPADYARMVSNDLMGITRDDLAYDLGRHVDESVHLFEEWGLPIWKTDENGERFDGSKGMTPLKDGGKPVRSGKWQIMINGESYKWIVAEAAKKGLGIENIQERVFIVKLVNDKNDKNRVAGAVGFSVRDHKLFVYKFKACLLVAGGCVNIFRPRSVGEGQGRAWYPVWNAGSTYAMAAEAGAEMTMMENRFVPTRFKDGYGPVGAWFLLFKSKATNAFGEVYMDRNKDMLDDYPPYGQAAVPASCLRNHLMLKEMREGRGPIWMDTVTALANLRETLTPREVKHLEAEAWEDFLDMCIGQCGIWAGENVEPEKKNSELMPT…	ATGGCTGGTGAATTCGGAAATCCTGAAATCATCGAGGAAGAGGTAGATATCCTCATCATCGGTGGTGGTATGGGCGCCTGTGGTGCTGCTTATGAGATTGGCCCCTGGGTTGATGCTGCCAAGAAGCAGGGCGTGGATATTAAAGTCAAGCTGGTCGACAAGGCCGCCATGGATCGCTCCGGTGCTGTGGCACAGGGTCTGTCCGCTATTAACACCTATATTGGTTCCGAGCAGGATCCCGCAGACTACGCCCGGATGGTCTCCAACGACCTGATGGGTATCACCCGTGATGACCTGGCTTACGACCTGGGCCGCCACGTGGATGAGTCAGTGCACCTGTTTGAGGAGTGGGGTCTGCCAATCTGGAAGACCGACGAGAACGGTGAGCGTTTTGACGGC…	MPTFVRTDKCDGCKGQDKTACMYICPHDLMKLDLDGSLTGHAMKSFNQEPDQCWECYSCIKICPQQAIEARPYADIVPLGASVQPLRGTDSIMWTIKFRNGTMKRFKFPIRTTPEGSIDPYGGKPEADISKIAESGFFVQANGYRAGDPSELIKK	ATGCCTACATTTGTGCGTACTGATAAGTGTGATGGCTGCAAGGGTCAGGACAAGACCGCTTGTATGTATATCTGCCCGCATGACCTGATGAAACTTGACCTGGACGGTTCCCTGACCGGCCACGCCATGAAGTCTTTCAACCAGGAACCGGATCAGTGCTGGGAGTGCTACTCCTGCATCAAGATCTGCCCGCAGCAGGCCATTGAAGCACGTCCCTATGCCGATATCGTACCGCTGGGCGCTTCCGTTCAGCCACTGCGTGGTACCGATTCCATCATGTGGACCATCAAGTTCCGCAACGGCACCATGAAGCGCTTCAAGTTCCCCATCCGTACCACGCCGGAAGGCTCTATCGATCCTTACGGTGGCAAGCCAGAGGCTGATATTTCCAAGATCGCT…
CP001965.1	Sideroxydans lithotrophicus ES-1	MSYQTIIEDDIDILVAGAGLGGTGAAFEARYWGRDKKIVIAEKANIMRSGAVAQGLYAINCYMGTRFGENNPEDHVRYARIDLMGMVREDLAFDMARHVDSTVHNFEEWGLPIMRNEKKGSFLREGRWQIMIHGESYKPIVAEAAKKQADKVFNRVCLTHLLMDEAKENRVAGAVGFNVRTGNYHVFKSKTVICGAGGASNIFKPRSVGEGAGRVWYAPWSSGSAYGLMIEAGAKMTQMENRIVLARFKDGYGPVGAYFLHLKTYTQNAYGEEYESKWFPELQKMVGKEYLDPEVSHRTHRPIPTCLRNHAIISEVNAGRGPIHMVTMEAFQDPHLEEIGWHNFLGMTVGQAVLWAATDVDPKYENPELTTSEPYVMGSHATGCGAWCSGPEDLSPPEY…	ATGAGCTACCAGACAATTATTGAAGACGATATCGACATCCTGGTTGCCGGTGCGGGTCTGGGCGGTACGGGGGCGGCATTCGAGGCAAGATATTGGGGACGGGACAAGAAGATCGTCATCGCCGAAAAGGCGAACATCATGCGTTCTGGTGCAGTAGCCCAGGGCCTGTATGCGATCAACTGTTACATGGGCACACGCTTTGGCGAGAACAATCCCGAGGATCATGTGCGCTATGCACGTATCGACCTGATGGGTATGGTGCGTGAAGATCTGGCTTTTGATATGGCGCGTCACGTTGACTCCACTGTGCATAATTTTGAAGAATGGGGCCTTCCCATCATGCGCAACGAGAAGAAGGGTTCGTTTCTGCGTGAAGGACGTTGGCAGATCATGATTCAT…	MPTFVYMTRCDGCGECVDICPSDIMHIDKKLRRAYNIEPNMCWECYSCVKACPHQAIDVRGYADFAPLGHSVRVIRDEEKGTIAWRIKFRNGKKDMELLAPITTKPWGSATPKLADEPAPSKEMRDSQLLFNEPKYIRMDEGGLHTLESNGLEIKKGVQY	ATGCCTACCTTTGTATATATGACGCGTTGTGATGGTTGCGGAGAATGCGTAGACATCTGCCCGTCCGACATCATGCACATCGACAAGAAGCTGCGTCGTGCTTACAACATCGAACCCAATATGTGCTGGGAATGCTATTCCTGTGTAAAAGCCTGCCCGCATCAAGCGATCGATGTACGCGGTTATGCAGACTTTGCGCCGCTTGGTCACTCGGTACGTGTGATCCGGGATGAGGAAAAAGGCACCATTGCATGGCGCATCAAGTTCCGCAACGGCAAAAAAGATATGGAGTTGTTGGCGCCTATCACGACCAAGCCCTGGGGCTCGGCGACACCGAAACTGGCAGACGAACCTGCTCCAAGCAAGGAGATGCGCGACAGCCAACTGTTGTTTAACGAG…
JRAA01000002.1	Solemya velum gill symbiont strain WH	MAKTIVEDNIDVLVAGAGLGGTGAAWEARYWGKDKKIVVAEKANIDRSGAVAQGLYAINCYMGTRFGENNPEDHVRYARIDLMGMVREDLLFDMARHVDSAVHQFEEWGMPIMRDPKSGSYLREGRWQIMIHGESYKPLVAAAAKKSADKVYNRICVTHLLMDDAKENRVAGAVGFNVRTGDYHVFKSKTVVVGAGGASNIFKPRSVGEGAGRVWYAPWSSGSAYGLMIQAGAKMTQMENRIVLARFKDGYGPVGAYFLHLKTYTQNCDGEEYESKWFPALQEMVGKEYLDVEASHVSHRPIPTCLRNHAFINEVASGKGPIHMVTMEAFQDPHLEEIGWHNFLGMTVGQAVLWAATDVNPKYENPELTTSEPYVMGSHATGCGAWCSGPEDISPDEYF…	ATGGCTAAAACAATTGTTGAAGACAATATTGATGTTCTCGTAGCCGGTGCCGGCCTTGGCGGTACAGGTGCTGCCTGGGAAGCTCGCTACTGGGGCAAAGACAAGAAGATCGTTGTTGCTGAAAAAGCAAACATTGACCGTTCCGGTGCTGTTGCACAGGGTCTCTACGCGATCAACTGCTACATGGGTACCCGCTTCGGTGAGAACAACCCTGAAGATCACGTTCGTTACGCTCGTATCGACCTGATGGGCATGGTTCGTGAAGACCTGCTGTTTGACATGGCTCGCCACGTTGACTCGGCTGTTCACCAGTTCGAAGAATGGGGCATGCCAATCATGCGTGATCCTAAGTCCGGCTCTTACCTGCGTGAAGGCCGCTGGCAGATCATGATCCACGGT…	MPTFVYMTRCDGCGHCVDICPSDIMHIDPTYRRAYNIEPNMCWECYSCVKACPHHAIDVRGYADFAPLGHSVRVIRDEEKGVIAWRIKSRNGENDLNLLAPITTKPWREHIPQLADAPAPSQEMRDSQLLFNEPKYIRMDDGDIHTLESNGLHMEKGVYY	ATGCCAACTTTCGTATATATGACACGTTGTGATGGTTGTGGACATTGCGTTGATATCTGCCCTTCAGACATCATGCATATCGACCCGACTTACCGTCGTGCTTACAACATCGAACCAAACATGTGCTGGGAGTGCTATTCATGTGTAAAAGCCTGCCCTCACCACGCGATTGACGTTCGTGGTTATGCAGACTTCGCACCGCTGGGTCACTCAGTACGTGTAATCCGTGATGAAGAGAAAGGTGTAATCGCCTGGCGTATCAAATCACGTAACGGTGAAAATGACCTGAACCTGCTGGCTCCTATTACGACCAAGCCATGGAGAGAGCACATTCCTCAGCTGGCTGATGCGCCTGCTCCCAGCCAGGAAATGCGTGACAGTCAGTTACTGTTCAACGAG…
NZ_JRAS01000134.1	Spirochaeta odontotermitis JC202	MALPNKPLGELKAVRDPEVEEREVDILIVGGGMAACGAAFEVKKWMGEDQSVLLVDKAALERSGAVAQGLSAINTYIGDNSPEDYVRMVRNDLMGIVREDLIFDLGCHVDDSVHLFEEWGLPVWKKSEDGKNLDGKKGQKMGTLKSGASPVRTGKWQIMINGESYKRIVAEAGKLALGEENILERVFIVELLLDANNENQIAGAVGFSVRENKVFIIKCKTMMVACGGAVNIYQPRSVGEGKGRAWYPVWNSGSTYTLCMKVGAELSMMENRFTPARFKDGYGPVGAWFLLFKAKTLNGLGEAFAGSDAAKAELENYAPYGTAAITPTCLRNHLMLFEMKEGRGPIIMDTVSALAALGETMDKKELKHLESEAWEDFLDMTCGQANLWCATNTEPEKKN…	ATGGCATTACCGAATAAACCTTTGGGTGAACTTAAAGCAGTAAGGGACCCGGAAGTCGAAGAGCGGGAAGTAGATATTCTGATCGTAGGCGGCGGCATGGCGGCTTGCGGCGCGGCGTTTGAGGTTAAAAAATGGATGGGCGAAGACCAGAGCGTTCTGCTGGTGGACAAAGCTGCCCTGGAAAGAAGCGGCGCGGTTGCCCAGGGTCTTTCCGCCATCAACACCTACATCGGCGACAATTCCCCGGAAGATTATGTCCGCATGGTCCGCAACGACCTGATGGGTATTGTCCGCGAGGACCTGATCTTCGATTTGGGCTGCCACGTGGATGATTCAGTCCATCTGTTTGAGGAATGGGGTCTGCCGGTGTGGAAGAAATCCGAAGACGGCAAAAACCTG…	MPSFVITEKCDGCKGGDKTACQYICPNDLMVLEPNEMKAYNQEPDQCWECFSCVKICPTQAIEVRGYADFVPLGSSVMPMLGTEDVMWTCKFRNGTIKRFKFPIRTTPEGQANGYLDLKGQDIESESLSTEEADGTEMRAPAADQMV	ATGCCAAGTTTTGTAATAACTGAAAAATGCGACGGCTGCAAAGGCGGGGACAAAACTGCCTGTCAGTACATCTGTCCCAACGACCTGATGGTTCTGGAACCCAACGAAATGAAGGCTTACAACCAGGAGCCGGATCAGTGCTGGGAATGCTTTTCATGTGTTAAGATCTGCCCGACCCAGGCCATCGAAGTCAGGGGTTATGCCGACTTTGTGCCCCTCGGAAGCAGTGTTATGCCGATGCTGGGCACCGAAGATGTTATGTGGACCTGCAAGTTCAGAAACGGGACCATCAAACGCTTTAAGTTCCCCATTCGGACCACTCCCGAAGGACAGGCCAATGGTTATCTGGATCTCAAAGGACAGGACATCGAAAGCGAATCTCTCTCAACCGAGGAAGCC…
EF442945.1	Sulfate-reducing bacterium DSM 12567	MANFETVEVSTDLLILGGGFSACGVATEAAYWAKKNGLKVTLVDKAALDRSGAVAMGLSAINQYVGVREGDNTCEDYVRYVRQDLMGVSREDLVYNIARHVDSSVHLFEKWGLKIWLDEDGKYVHEGRWQLMINGESYKILVAEAAKNAIADAGGEIFERVFIVEPLLDGNKCVGAVGFSTREEKFYVFKAKCTVATMGGAVHVFRPRSVGEGFGRSWYPPFNSGSSAYFTIKAGAEMTCQEVRFIPVRFKDAYGPVGAWFLLFKSRAISAVGGEYMAVRKDELQNWAPYGLAKPIPANLRNYLGMLDTDAGLGPLYMETDEAINKIADAYKDDPKGYKKKMNELESEAWEDFLDMTISQAQLWASNNVKPEEKHSEIAACEPYFMGSHSGASGAWVSG…	ATGGCAAATTTTGAAACAGTAGAAGTCAGCACTGACCTCCTGATACTCGGTGGGGGATTTTCAGCCTGTGGTGTGGCTACTGAAGCTGCCTATTGGGCAAAGAAAAACGGTCTTAAGGTCACCTTGGTGGACAAGGCCGCATTGGATCGAAGCGGCGCCGTAGCCATGGGCCTTTCCGCCATCAACCAGTATGTTGGCGTGAGAGAAGGCGACAACACCTGCGAGGACTACGTTCGTTACGTGCGTCAGGACCTGATGGGCGTTTCCAGGGAAGACCTGGTGTACAACATCGCTCGTCACGTGGATTCCTCGGTTCATCTGTTTGAAAAATGGGGTCTCAAAATCTGGTTGGATGAAGACGGAAAGTACGTGCATGAAGGTCGCTGGCAGCTCATGATC…	NICPNDLMVLDQEKMKAYNRDPSMCWECQCCVKICPQQAMDVRGYADFMPLGASCTPLRGSEDIMWTVKFRDGSLKRFKFPIRTIEEGTADPLGGFATNDDLNSQSLATEPASLGVDVPTI	AATATATGCCCCAACGATCTCATGGTGCTGGATCAAGAGAAAATGAAGGCGTACAATCGTGATCCTTCCATGTGCTGGGAATGCCAGTGTTGCGTCAAGATTTGCCCGCAGCAGGCCATGGATGTTCGCGGTTATGCCGATTTTATGCCCTTGGGCGCAAGCTGTACGCCGCTTCGCGGTTCCGAGGATATTATGTGGACGGTCAAGTTTCGCGACGGTAGTCTCAAAAGGTTCAAATTCCCCATCAGAACCATAGAGGAAGGTACCGCGGATCCATTGGGCGGGTTTGCAACCAATGATGATTTGAACAGCCAGTCACTGGCAACCGAGCCCGCATCTCTGGGCGTTGATGTTCCCACAATATAG
EF442944.1	Sulfate-reducing bacterium DSM 14454	MANFETVEVSTDLLILGGGFSACGVATEAAYWAKKNNLKVTLVDKAALDRSGAVAMGLSAINQYVGVRDGDNTCEDYVRYVRQDLMGISREDLVFNIARHVDSSVHLFEKWGLKIWLDENGKYVHEGRWQLMINGESYKILIAEAAKNAIADAGGEIYERVFIVEPLLDGNKCVGAVGFSTREEKFYVFKAKATVATMGGAVHVFRPRSVGEGFGRSWYPPFNSGSSAYFTIKAGAEMTCQEVRFIPVRFKDAYGPVGAWFLLFKSRAISAEGGEYMVVRKEELHNWAPYGLAKPIPANLRNYLGMLDVDAGLGPLYMETAEAMGKIADAYKDDPKGFKKKMKELESEAWEDFLEMTISQAHLWAAKNVKPEEKHSEIAACEPYFMGSHSGASGAWVSG…	ATGGCAAATTTTGAAACAGTAGAAGTCAGCACAGACCTCCTGATACTCGGTGGGGGATTCTCAGCCTGTGGTGTGGCCACTGAAGCCGCCTATTGGGCAAAGAAAAACAACCTTAAAGTTACCCTGGTGGACAAAGCGGCCTTGGATAGAAGCGGCGCCGTGGCCATGGGCCTTTCCGCCATTAACCAGTATGTGGGCGTAAGAGACGGCGACAACACCTGTGAAGACTACGTCCGCTACGTGCGTCAGGACCTCATGGGCATCTCCCGTGAAGACCTGGTTTTCAACATTGCCCGTCACGTGGACTCCTCAGTCCACCTGTTTGAAAAATGGGGCCTCAAAATCTGGCTGGATGAAAACGGCAAGTACGTGCATGAAGGCCGCTGGCAGCTCATGATC…	LMLLDKDKMKAFNRDPSMCWECQCCVKICPQQAMDVRGYADFIPLGASCTPLRGSEDIMWTVKFRDGSLKRFKFPIRTTEEGSADPLGGFETQDDLSSQNLATEPASLGRRCSHNIE	CTCATGTTGCTGGATAAAGATAAAATGAAGGCATTTAACCGTGATCCTTCCATGTGCTGGGAGTGCCAGTGCTGTGTCAAAATCTGCCCGCAGCAGGCCATGGATGTTCGTGGTTACGCCGATTTTATTCCTTTGGGCGCTAGCTGTACGCCGCTTCGCGGTTCCGAGGATATTATGTGGACAGTGAAATTTCGCGATGGCAGCCTGAAAAGGTTTAAGTTCCCCATCCGGACCACCGAAGAAGGTTCAGCGGATCCGTTGGGCGGTTTTGAAACCCAGGATGATCTGAGCAGCCAAAATCTGGCAACCGAGCCCGCATCTCTGGGCCGTCGATGTTCCCACAATATAGAGTAG
EF442943.1	Sulfate-reducing bacterium DSM 15769	MANFETVEVSTDLLILGGGFSACGVATEAAYWAKKNNLKITLVDKAALDRSGAVAMGLSAINQYIGIRDNDNTVEDYVRYVRQDLMGISREDLVYNIARHVDSSVHLFEKWGLKIWLDENGKYVHEGRWQLMINGESYKILIAEAAKNAINDAGGEIFERVFIVEPLLDGNKCVGAVGFSTREEKFYVFKAKATVATMGGAVHVFRPRSVGEGFGRSWYPPFNSASSAYFTIKAGAEMTCQEVRFIPVRFKDAYGPVGAWFLLFKSRAISAEGGEYMAVRKDELNNWAPYGLAKPIPANLRNYLGMLDVDSGLGPLYMETSEAIGKLAEAYKDDPKAFKKKMKELEAEAWEDFLDMTISQAHLWAALNVKPEEKHSEIAACEPYFIGSHSGASGAWVSG…	ATGGCAAATTTTGAAACAGTAGAAGTCAGCACTGACCTCCTGATTCTCGGTGGGGGATTCTCAGCCTGTGGTGTGGCCACTGAAGCCGCCTACTGGGCCAAGAAAAACAATCTGAAAATAACCCTGGTGGACAAAGCGGCTCTGGATCGCAGCGGCGCCGTGGCCATGGGTCTTTCCGCCATCAACCAGTACATCGGTATCAGAGACAACGATAATACGGTTGAGGACTATGTCCGCTACGTGCGTCAGGACCTCATGGGTATCTCCCGTGAAGACCTGGTTTACAACATTGCCCGTCACGTGGACAGCTCCGTTCATCTGTTTGAAAAATGGGGCCTCAAAATCTGGCTGGATGAAAACGGCAAGTACGTGCATGAAGGCCGCTGGCAGCTCATGATC…	CGYICPNDLMLLDTEKMKAFNRDPSMCWECQCCVKICPQQAMDVRGYADFIPLGASVTPLRGSQDIMWTVKFRDGSLKRFKFPIRTTEEGAADPLGGYATHDDINNEALATEPESLGCDVPTI	TGCGGGTATATATGCCCCAACGACCTCATGTTGCTGGATACAGAAAAGATGAAGGCATTTAACCGTGATCCTTCCATGTGCTGGGAATGCCAGTGCTGCGTCAAAATTTGCCCGCAGCAGGCCATGGATGTCCGCGGCTATGCCGATTTTATTCCTCTGGGCGCAAGCGTTACCCCGCTTCGTGGATCCCAGGACATCATGTGGACGGTCAAGTTCCGTGATGGAAGCCTCAAACGCTTTAAGTTCCCCATCCGGACCACGGAAGAGGGTGCGGCCGATCCGTTGGGCGGCTATGCAACCCATGACGATATTAACAACGAAGCCCTGGCGACCGAGCCCGAATCTCTGGGCTGCGATGTTCCCACAATATAA
EF442915.1	Sulfate-reducing bacterium JHA1	MALPNKPVGELRAVRDPEVDKRDVDVLIIGGGMAACGTAFEIKKWASDDTKILLCDKAALERSGAVAQGLSAINTYVGENKTEDYVRMVRNDLMGIVREDLIFDLGRHVDDSVHLFEEWGLPIWKKSDDGKTLDGKKGLKQGTLKGVAPPVRSGKWQIMINGESYKRIVAEAGKKALGPDNIIERCFIVEILNAKDDPTRVAGAVGFSLRENKVYIINAKVIMCACGGAVNVYQPRSVGEGKGRAWYPIWNAGSTYTMGARAGAELSMMENRFTPARFKDGYGPVGAWFLLFKAQTVNGLGENYAASDEAKAELAKYAPYGTAAVTPTCLRNHLMMKEYKEGRGPIIMKTSDALAKLGETMSKKELKHLESEAWEDFLDMSIGQAGLWCATNTEPELKD…	ATGGCATTACCAAATAAACCTGTTGGAGAGCTTAGAGCTGTAAGAGATCCTGAGGTTGATAAAAGAGACGTTGATGTTCTGATCATCGGTGGCGGTATGGCTGCCTGCGGAACAGCATTTGAAATTAAAAAATGGGCATCTGACGACACAAAAATTCTTCTTTGTGACAAAGCAGCCCTTGAGCGGTCTGGTGCCGTAGCCCAGGGTCTTTCCGCAATCAATACATATGTTGGCGAAAACAAAACTGAAGATTATGTCCGCATGGTTAGAAATGACCTTATGGGTATTGTTCGTGAAGACCTTATCTTTGACTTGGGTCGCCACGTTGATGATTCCGTACATCTTTTCGAAGAATGGGGACTTCCCATTTGGAAAAAAAGTGACGACGGAAAAACCCTT…	EMKAYHQEPDQCWECYSCVKICPSQAIEVRGYSDFVPMGASVVPMMGTEDIMWTCKFRNGVVKRFKFPIRTTPEGEANSYDDLKGKDLWSGLLSTQEADGYVLAAPTELA	GAAATGAAAGCTTACCACCAGGAGCCCGATCAGTGCTGGGAATGCTATTCATGTGTAAAAATTTGTCCTTCCCAGGCAATTGAAGTCAGAGGATACTCTGACTTTGTTCCAATGGGAGCTTCTGTTGTTCCCATGATGGGTACCGAGGACATCATGTGGACCTGTAAGTTCCGGAACGGTGTTGTGAAACGCTTTAAGTTCCCCATCAGAACTACTCCTGAAGGTGAAGCCAATTCCTATGATGATCTGAAAGGCAAAGATCTTTGGTCTGGTCTTCTTTCCACCCAGGAAGCTGACGGTTATGTTCTTGCAGCTCCAACCGAGCTTGCATAA
EF442941.1	Sulfate-reducing bacterium QLNR1	MALPNKPKGELKAVVNPEVVEKDVDVLIIGGGMAACGTAFEIKKWAPEDLKIVLVDKASLERSGAVAQGLSAINTYIGENPIESYVKMVRNDLMGVIREDLVYDCGRHVDESVKLFEEWGLPIWKKDADGENLDGAKPAPTLREGGTPVRTGKWQIMINGESYKCIVAEPAATALGADNIIERVFIVKLMLDKNKPNQIAGAAGFSTRENKVYVFRCKTALVACGGAVNIFRPRSTGEGKGRAWYTVWNAGSTYTLAAQVGGTLTMMENRFTPARFKDGYGPVGAWFLLFKAKVSNGLGEFYANSDSVKDELGKFMPYGASAVTPTCLRNHLMINELKAGRGPIYMATDVALNAFLDDRKAAGMDEKSLKKFWKHLESEAWEDFLDMSVGQAGLWAGMN…	ATGGCATTACCAAATAAACCGAAAGGTGAATTGAAGGCCGTAGTGAATCCGGAAGTCGTTGAGAAGGACGTAGACGTTCTTATCATCGGTGGCGGTATGGCTGCGTGTGGCACTGCTTTTGAAATCAAAAAGTGGGCACCTGAAGATCTGAAAATCGTTCTGGTTGATAAAGCATCTCTGGAGCGCTCCGGTGCTGTTGCCCAGGGTCTTTCAGCTATCAACACCTACATAGGTGAGAATCCAATCGAGAGTTATGTAAAAATGGTTCGTAACGATCTCATGGGCGTTATTCGTGAAGATCTGGTTTACGACTGTGGCCGTCACGTAGATGAGTCCGTTAAACTTTTTGAAGAATGGGGCCTGCCCATTTGGAAAAAAGACGCCGACGGCGAGAACCTT…	SMLAYNQEPDACWECYSCVKICPQVAIFVRGYDDFVPMGGQVHPMRSSDSIMWTVKFRNGAMKRLKFPIRTTAEGAANGYVGEKGADLDDECLLLEADLPTPK	TCGATGTTGGCTTACAATCAGGAGCCCGACGCATGCTGGGAATGTTATTCCTGTGTGAAAATTTGTCCACAGGTCGCAATTTTTGTGCGTGGATACGACGATTTTGTACCAATGGGCGGTCAAGTACATCCAATGAGGTCTTCTGATTCCATTATGTGGACGGTCAAGTTCCGTAATGGCGCGATGAAACGCTTGAAATTTCCTATTCGGACAACCGCTGAGGGTGCGGCGAATGGCTATGTAGGTGAGAAAGGCGCAGACCTTGATGACGAGTGTCTGCTTCTCGAAGCTGATCTTCCGACACCTAAGTAA
EF641953.1	Sulfur-oxidizing bacterium AII2	MAYKTIVEDNIDILVAGAGLGGTGAAFEARYWGQDKKIVIAEKANIDRSGAVAQGLYAINCYMGTRFGENNPEDHVRYMRIDLMGMVREDLLFDMARHVDSAVHQFEEWGLPLMRDPKTGAYQREGRWQIMIHGESYKPIVAEAAKKSADKICNRVCITHLLMDEAKENRVAGAVGFNVRTGNYHVFKSKTVIVGAGGASNIFKPRSVGEGAGRVWYAPWSSGSAYGLLIEAGAKMTQMENRIVLARFKDGYGPLGAYFLHLKTYTQNAYGEEYESKWFPELQKMVGKEYLDPEVSHRTHRPIPTCLRNHALINEVNAGRGPIHMVTMEAFQDPHLEEIGWHNFLGMTVGQAVLWAATDVDPKYENPELTTSEPYVMGSHATGCGAWCSGPEDVSPDEY…	ATGGCTTACAAAACTATCGTAGAAGACAATATTGATATCCTGGTGGCAGGTGCGGGCCTTGGTGGCACCGGTGCTGCGTTCGAGGCCAGGTATTGGGGACAGGACAAGAAGATTGTCATTGCCGAAAAGGCAAACATCGATCGCTCCGGGGCTGTGGCACAGGGTCTGTACGCCATCAACTGTTACATGGGCACTCGCTTCGGTGAAAACAATCCTGAAGATCATGTTCGTTATATGCGTATCGACCTGATGGGTATGGTGCGCGAAGACCTGCTGTTTGACATGGCGCGGCATGTTGACTCAGCCGTACATCAATTTGAGGAATGGGGTCTGCCCCTGATGCGTGATCCCAAGACCGGCGCCTACCAACGTGAAGGCCGTTGGCAGATCATGATTCAC…	LRRAYNIEPNMCWECYSCVKACPMNAIDCRGYADFAPLGHSVRVKRDEEKGIIAWRIKFRNGKKDMELLAPITTKPWGTGIPKLAEVQGPSKEMRDSQLLFNEPKYIRMDEGDIATLESNGLKMKAGVYY	CTGCGTCGAGCCTATAACATAGAGCCCAACATGTGCTGGGAATGCTACTCCTGCGTCAAGGCCTGCCCGATGAATGCCATTGACTGTCGTGGTTATGCCGACTTTGCACCCCTCGGTCATTCGGTACGCGTCAAGCGGGATGAGGAAAAAGGCATCATTGCCTGGCGCATCAAGTTCCGCAACGGCAAGAAAGACATGGAACTGCTGGCACCGATCACGACCAAGCCATGGGGAACGGGTATTCCCAAGCTGGCCGAAGTACAAGGGCCCAGCAAGGAAATGCGTGACAGCCAGTTACTGTTTAACGAGCCCAAGTACATCCGTATGGATGAAGGTGATATAGCCACGCTCGAATCCAATGGCCTGAAAATGAAAGCGGGAGTGTATTACTAA
EF641951.1	Sulfur-oxidizing bacterium DIII5	MSYKTIIEDNIDILVAGAGLGGTGAAFEARYWGKDKKIVIAEKANIDRSGAVAQGLYAINCYMGTRFGENNPEDHVRYARIDLMGMVREDLAFDMARHVDSAVHQFEEWGLPIMRNTKTGAYLREGRWQIMIHGESYKPIVAEAAKKSADKVFNRICVTHLLMDESKENRVAGAVGFNVRTGNYHVFKSKTVVCGAGGASNIFKPRSVGEGAGRVWYAPWSSGSAYGLMIGAGAKMTQMENRIVLARFKDGYGPVGAYFLHLKTYTQNAYGDEYESKWFPALQEMVGKEYLDPEASHATHRPIPTCLRNHAIISEVNAGRGPIHMVTMEAFQDPHLEEIGWHNFLGMTVGQAVLWAATDVDPKYENPELTTSEPYVMGSHATGCGAWCSGPEDVSPEEY…	ATGAGCTACAAGACAATTATTGAAGATAATATCGACATCCTGGTAGCAGGCGCTGGCCTTGGTGGTACCGGTGCTGCATTCGAAGCGAGATATTGGGGCAAAGACAAGAAGATTGTTATTGCAGAAAAAGCAAACATCGACCGTTCTGGTGCTGTCGCACAGGGTCTGTACGCGATTAACTGTTACATGGGTACACGCTTCGGCGAGAATAACCCGGAAGACCACGTGCGTTATGCTCGTATCGACCTGATGGGTATGGTGCGTGAGGATCTGGCCTTCGATATGGCACGTCACGTTGACTCAGCAGTACACCAGTTTGAAGAATGGGGCCTGCCTATCATGCGTAACACCAAGACCGGCGCATACCTGCGTGAAGGTCGCTGGCAGATCATGATCCAC…	ICPSDIMHIDKGLRRAYNIEPNMCWECYSCVKACPHHAIDVRGYADFAPLGHSVRVHRDEEKGTIAWRIKFRNGKKDMDLLAPITTKPWGTCIPQLANESAPDDSMRNSHLLYNEPKYIQLDKDGKDSLHTLDSNGLQIKEGVYY	ATATGCCCATCAGATATCATGCACATCGATAAAGGCCTGCGACGCGCTTACAACATCGAACCAAACATGTGCTGGGAATGTTATTCCTGCGTTAAAGCATGTCCTCACCACGCGATCGATGTCCGCGGTTACGCTGACTTCGCACCACTGGGGCACTCAGTACGTGTGCACCGTGATGAAGAGAAAGGAACTATTGCATGGCGCATCAAGTTCCGTAACGGCAAGAAAGATATGGATCTGCTTGCACCGATCACAACCAAGCCATGGGGTACATGTATCCCTCAGCTAGCTAATGAATCTGCACCTGATGATTCTATGCGTAATAGCCATTTGCTTTACAACGAGCCTAAATACATTCAACTTGATAAAGATGGTAAGGATAGCCTCCATACTCTCGAT…
AP014879	Sulfuricaulis limicola HA5	MGYKTIIEDNIDILVVGAGLGGTGAAFEARYWGKDKKIVIAEKANIDRSGAVAQGLYAINCYMGTRFGENNPEDHVRYARMDLMGMVREDLAFDMARHVDSSVHLFEEWGLPLMKDPKKGTYMREGRWQIMIHGESYKPIVAEAAKKSADKVFNRVCVTHLLMDDSKENRVAGAVGFNVRTGNYHVFKSKTVICGAGGASNIFKPRSVGEGAGRVWYAPWSSGSAYGLMIEAGAKMTQMENRIVLARFKDGYGPVGAYFLHLKTYTQNGLGEEYESKWFPALAEMVGKEYLDTEGQHLSHKPIPTCLRNHAFISEVNAGRGPIHMVTMEAFQDPHLEEIGWHNFLGMTVGQAVLWAATDVDPKYENPELTTSEPYVMGSHATGCGAWCSGPEDVSPPEY…	ATGGGCTACAAGACAATTATTGAAGACAACATCGATATTCTGGTCGTCGGTGCGGGCCTCGGTGGCACCGGTGCTGCATTTGAAGCCAGATATTGGGGCAAGGACAAAAAAATCGTCATTGCCGAGAAAGCCAACATTGATCGTTCCGGCGCGGTAGCCCAGGGCTTGTACGCGATCAACTGTTACATGGGTACCCGTTTCGGCGAAAACAATCCGGAAGATCACGTCCGTTATGCTCGCATGGATCTGATGGGCATGGTGCGCGAGGATCTGGCCTTTGATATGGCGCGTCACGTTGACTCCTCTGTTCACCTGTTTGAAGAGTGGGGACTGCCGTTGATGAAAGACCCTAAGAAGGGTACTTACATGCGGGAAGGGCGATGGCAGATCATGATTCAT…	MPTFVYMTRCDGCGQCVDICPSDIMHIDKTLRRAYNIEPNMCWECYSCVKACPHHAIDVRGYADFAPLGHSVRVHRDEEKGTIAWRIKFRNGKKDMELLAPITTKPWGTAFPKFAEIPAPSQAMRDSELLFNEPKYIRLDDGDLRSLKTAGLKLKEGVYY	ATGCCAACTTTCGTATATATGACTCGTTGTGATGGTTGTGGACAGTGCGTTGATATCTGCCCATCTGACATCATGCACATTGATAAAACGCTTCGTCGTGCCTACAACATTGAGCCCAACATGTGTTGGGAATGTTATTCCTGCGTAAAAGCCTGCCCGCACCACGCCATTGATGTGCGTGGTTATGCCGATTTCGCTCCACTGGGCCACTCGGTACGAGTGCATCGTGATGAGGAAAAAGGCACGATTGCCTGGCGCATCAAGTTCCGCAACGGCAAAAAAGACATGGAACTGTTGGCGCCTATCACGACAAAACCGTGGGGCACGGCGTTTCCAAAATTTGCAGAGATACCTGCTCCAAGCCAGGCAATGCGCGACAGCGAGCTATTGTTTAACGAG…
AP014879	Sulfuricaulis limicola HA5	MAEGTFGNPQVVEEEVDILIIGGGMAACGAAYEIGRWTEAAKAKGHNIKVKLVDKAALDRSGAVAQGLSAINTYCGENDPADYVRYVRNDLMGIIREDLVYDVGRHVDDSVHHFEEWGLPVWKQPGDEGKPLTAGGKPVRSGKWQIMINGESYKWIVAEAAKKALGMENIQERIFIVRLVNDKNDPNRVAGAAGFSVRENKLFIYKFKACLLVCGGAVNVFRPRSVGEGTGRAWYPVWNAGSTYSMAAEAGAELTMMENRFVPARFKDGYGPVGAWFLLFKAKVMNGAGEDYNALRGSIIKDEKRFGKYGMGIPGTCLRNHIMLQEMRDGRGPIMMDTPTALANLAKNMTPKEVQHLLAEAWEDFLDMTIGQCGIWAGENIEPDKKPSEIMPTEPYLLG…	ATGGCAGAAGGAACATTTGGAAATCCGCAGGTCGTTGAGGAAGAAGTCGACATCCTCATCATCGGCGGCGGCATGGCCGCTTGCGGCGCCGCGTATGAAATCGGACGTTGGACCGAGGCCGCCAAGGCCAAGGGTCACAACATCAAGGTGAAGCTCGTGGACAAGGCCGCGCTCGACCGCTCCGGCGCCGTGGCGCAGGGTCTGTCCGCCATCAACACCTATTGCGGCGAGAACGATCCGGCCGACTACGTGCGTTACGTGCGTAACGACCTGATGGGCATCATCCGCGAAGACCTGGTGTACGACGTCGGCCGTCACGTGGACGACTCGGTGCATCACTTCGAGGAATGGGGCCTGCCGGTGTGGAAACAGCCGGGCGACGAAGGCAAGCCGCTGACC…	MPTFVRTDKCDGCKGQDKTACMYICPHDLMKLDKDGSETGHAMKAWNQEPEQCWECYSCVKICPQQAIECRHYADVVPLGGSVQPLRGTDSIMWTIKFRNGNIKRFKFPIRTTPEGSIKPYDGKPNADVSKIDEIEFYSANSIHKTDRSQLVSG	ATGCCAACATTCGTACGTACCGACAAATGCGATGGCTGCAAGGGTCAGGACAAGACCGCCTGCATGTACATCTGCCCCCACGACCTGATGAAGCTCGACAAAGACGGTTCCGAAACCGGCCATGCGATGAAGGCCTGGAACCAGGAGCCGGAGCAGTGCTGGGAATGCTATTCCTGCGTGAAGATCTGCCCGCAACAGGCGATCGAGTGCCGGCATTACGCCGACGTCGTCCCCCTCGGCGGTTCCGTGCAGCCGCTGCGTGGCACCGACTCGATCATGTGGACCATCAAGTTCCGCAACGGCAACATCAAGCGCTTCAAGTTCCCGATCCGCACCACGCCGGAAGGCTCCATCAAGCCGTACGACGGCAAGCCCAATGCCGACGTCAGCAAGATCGAC…
AP014936	Sulfurifustis variabilis skN76	MGYKTIVEDNIDVLVVGAGLGGTGAAFEARYWGRDKKIVIAEKANIDRSGAVAQGLYAINCYMGARFGENNPEDHVRYARIDLMGMVREDLAFDMARHVDSAVHQFEEWGLPIMRNKKKGSYQREGRWQIMIHGESYKPIVAEAAKRSADKVYNRICVTHLLLDEAKENRIAGAVGFNVRTGNYHVFKSKTVIVGAGGASNIFKPRSVGEGAGRVWYAPWSSGSAYGLMIDAGAKMTQMENRIVLARFKDGYGPVGAYFLHLKTYTQNGLGEKYEEKWWPQLQEMVGKEYLDPEASHLTHRPIPTCLRNHALISEVNAGRGPIHMVTMEAFQDPHLEEIGWHNFLGMTVGQAVLWAATNVDPKYENPELTTSEPYVMGSHATGCGGWASGPEDVSPPEY…	ATGGGCTACAAGACAATCGTTGAAGACAACATCGACGTCCTCGTCGTCGGCGCGGGCCTCGGCGGCACCGGTGCCGCGTTCGAAGCGCGCTACTGGGGCCGGGACAAGAAGATCGTCATCGCCGAGAAGGCCAATATCGACCGTTCCGGTGCGGTGGCCCAGGGCCTGTACGCGATCAACTGCTACATGGGCGCCCGCTTCGGCGAGAACAACCCCGAGGATCACGTCCGTTACGCGCGCATCGACCTGATGGGGATGGTGCGCGAGGATCTGGCGTTCGACATGGCGCGCCACGTGGACTCCGCCGTTCATCAGTTCGAGGAATGGGGTCTGCCGATCATGCGCAACAAGAAGAAAGGCAGCTATCAGCGCGAAGGCCGCTGGCAGATCATGATCCAC…	MPTFVYMTRCDGCGQCVDICPSDIMHIDKSLRRAYNIEPNMCWECYSCVKACPHHAIDVRGYADFAPLGHSVRVHRDEEKGIISWRIKFRNGKKDMDLVAPITTKPWGTGFPDLKAEPAPSKEMRASQLLYKEPKYIRMDDGDIRTLKSAGLSLKAGVYY	ATGCCAACATTCGTATACATGACGCGTTGTGACGGGTGCGGACAGTGCGTCGACATCTGCCCGTCGGACATCATGCACATCGACAAGTCGCTTCGGCGTGCCTACAACATCGAGCCCAACATGTGCTGGGAGTGCTATTCCTGCGTGAAGGCCTGCCCGCACCACGCGATCGACGTTCGCGGCTACGCGGACTTCGCGCCGCTGGGTCACTCGGTGCGCGTGCACCGCGACGAAGAGAAAGGCATCATTTCGTGGCGCATCAAGTTCCGCAACGGCAAGAAGGACATGGACCTCGTGGCGCCGATCACGACCAAGCCGTGGGGCACCGGGTTCCCGGATCTGAAGGCGGAGCCCGCGCCCAGCAAGGAAATGCGCGCGAGCCAACTCTTATATAAGGAG…
AP014936	Sulfurifustis variabilis skN76	MAEYGFGNPEVIEEEVDILIIGGGMAACGAAFEIMRWAEGTGLKIKLVDKAAMDRSGAVAQGLSAINTYCGENDPADYVRYVRNDLMGIIREDLVYDVGRHVDDSVHHFEEWGLPVWKQPGDEGKKLAEGGKPVRSGKWQIMINGESYKWIVAEAAKKALGLENIREHVFIVRLVNDKNDPKRVAGAAGFSVREHKLYVYKFKACLLVCGGAVNVFRPRSVGEGMGRAWYPVWNAGSTYAMAAETGAELTMMENRFVPARFKDGYGPVGAWFLLFKAKAKNGYGEDYGAKNGHIIKDEKRFGKYGQGTPGTCLRNHIMMEEIKAGRGPIFIDTPEALGSLAKNMTPKEVNHLLAEAWEDFLDMTIGQCGIWAGENIEPEKVPSEIMPTEPYLLGSHAGC…	ATGGCAGAGTATGGGTTTGGAAACCCCGAAGTGATCGAGGAGGAAGTCGACATCCTCATCATCGGGGGCGGTATGGCGGCATGCGGCGCCGCGTTCGAGATCATGCGCTGGGCCGAGGGCACGGGCCTCAAGATCAAGCTCGTGGACAAGGCCGCCATGGACCGCTCGGGCGCCGTCGCGCAGGGTCTGTCGGCGATCAACACGTACTGCGGCGAGAACGACCCGGCCGACTACGTGCGCTACGTGCGCAACGACCTGATGGGCATCATCCGCGAGGACCTCGTGTACGACGTGGGCCGTCACGTGGACGACTCCGTGCACCACTTCGAGGAGTGGGGCCTGCCGGTGTGGAAGCAGCCCGGCGACGAAGGCAAGAAGCTCGCCGAGGGCGGCAAGCCG…	MPTYVRTDKCDGCKGQDKAACMYICPHDLMKLDKDGSETGHPMKAWNQEPEQCWECYSCVKICPQNAIECRHYADVVPLGGSVQPLRGTDSIMWTIRFRNGNIKRFKFPIRTTPEGSIKPYEGKPKAEMSDIEKHDTLFTKATHKCDMSQFVSS	ATGCCTACCTACGTTCGTACCGACAAGTGCGATGGCTGCAAGGGTCAGGACAAGGCCGCCTGCATGTACATCTGCCCGCACGACCTGATGAAGCTCGACAAGGACGGGTCCGAGACCGGACACCCGATGAAGGCATGGAACCAGGAGCCGGAGCAGTGCTGGGAGTGCTACTCCTGCGTGAAGATCTGCCCGCAGAACGCGATCGAGTGCCGTCACTACGCGGACGTCGTGCCCCTGGGCGGCTCGGTGCAGCCGCTGCGCGGGACCGACTCCATCATGTGGACCATCAGGTTCCGCAACGGCAACATCAAGCGCTTCAAGTTCCCCATCCGCACCACGCCGGAAGGCTCGATCAAGCCGTACGAGGGCAAGCCCAAGGCCGAGATGAGCGATATCGAG…
AP013066.1	Sulfuricella denitrificans skB26	MSGTFGNPEVIQEEVDILLIGGGMACCGAAYEIMRWADAAKAESGIDLKIKLVDKAAMDRSGAVAQGLSAINTYIGDTQDPADYARMVSNDLMGITRDDLAYDLGRVVDESVHLFEEWGLPIWKLDENGERHDGSVDMPKLKDGGKPVRSGKWQIMINGESYKWIVAEAAKKALGMDRIQERIFIVKLVNDKNDPKRIAGAVGFSTRDHKVIVYKFKACLLAAGGCVNLFRPRSVGEGQGRAWYPVWNSGSTYSMAAEAGAELTMMENRFVPARFKDGYGPVGAWFLLFKAQAVNANGEVYMVRNKEMLNDYPPYGQAAVPASCLRNHLMLHEMKEGRGPIYMDTVSALAKLRETLSPREVKHLEAEAWEDFLDMCIGQCGVWVGENIEPEKKNSELMP…	ATGTCTGGAACTTTTGGAAATCCTGAAGTAATTCAAGAAGAAGTTGACATTCTTCTGATTGGTGGCGGTATGGCCTGCTGCGGCGCCGCTTACGAAATCATGCGCTGGGCTGACGCCGCCAAGGCTGAGTCCGGTATTGATCTGAAAATCAAGCTGGTCGACAAAGCGGCCATGGATCGCTCCGGCGCCGTGGCTCAAGGTCTGTCCGCAATCAACACCTACATCGGTGATACGCAGGATCCTGCGGATTACGCCCGTATGGTGTCCAACGACCTGATGGGTATCACCCGCGACGACTTGGCCTACGATCTGGGCCGCGTTGTTGATGAATCCGTCCACCTGTTCGAAGAATGGGGCCTGCCAATCTGGAAGCTGGACGAAAACGGCGAGCGTCATGAC…	MPTFVRTEKCDGCKGQDKTACMYICPHDLMKLDKDGSETGHAMKAFNQEPEQCWECYSCVKICPQNAIEVRHYADMVPLGGSVQPLRGTDSIMWTIKFRNGSMKRFKFPIRTTPEGSIDCYGGKPEAVMANITKAGFFNQMNGFRAGNPAELIRK	ATGCCAACATTTGTACGTACAGAAAAATGTGATGGCTGCAAAGGTCAGGACAAAACTGCTTGCATGTATATTTGCCCCCACGATCTGATGAAGCTGGATAAAGATGGTTCCGAAACCGGTCACGCCATGAAGGCGTTCAACCAGGAACCGGAACAGTGCTGGGAGTGCTACTCCTGCGTGAAGATTTGCCCACAAAATGCGATCGAAGTCCGTCACTACGCCGATATGGTTCCTCTGGGCGGCTCCGTGCAACCATTGCGCGGTACTGACTCCATCATGTGGACCATCAAATTCCGTAATGGCAGCATGAAGCGTTTCAAATTCCCAATCCGTACCACCCCGGAAGGCTCCATTGATTGCTACGGCGGCAAGCCTGAGGCGGTCATGGCGAACATCACC…
LC124215/LC124209	Sulfurirhabdus autotrophica BiS0	MAEGTFGNPEVIQEEVDILLIGGGMACCGAAYEVMRWAEAAKADSGIDIKIKLIDKAAMDRSGAVAQGLSAINTYIGTEQDPADYARMVSNDLMGITRDDLAYDLGRHVDESVHLFEEWGLPIWKTDENGERHDGSKGLPALKDGGKPVRSGKWQIMINGESYKWIVAEAAKKALGMDRIQERVFIVKLVNDKNDPKRIAGAVGFSTRDHKVYVYKFKACLLAAGGAVNLFRPRSVGEGQGRAWYPVWNAGSTYAMAAQAGAELTMMENRFVPARFKDGYGPVGAWFLLFKAKAVNSLGEVYMDRNKEMLNDYPPYGLAAVPASCLRNHLMLKEMKEGRGPIYMDTVTALAALKETLSPREVKHLEAEAWEDFLDMCIGQCGVWVGENIEPEKKNSELM…	ATGGCTGAAGGTACATTTGGAAATCCAGAAGTTATTCAAGAAGAAGTTGATATTCTCTTGATAGGTGGCGGCATGGCCTGCTGCGGTGCCGCTTATGAAGTTATGCGCTGGGCTGAAGCTGCTAAAGCTGATTCCGGCATTGATATTAAAATCAAATTGATCGACAAAGCTGCAATGGACCGCTCCGGTGCTGTTGCTCAAGGCTTATCCGCTATCAATACTTATATTGGTACAGAGCAAGACCCTGCTGATTACGCTCGCATGGTATCAAACGATTTGATGGGTATTACCCGCGACGATTTGGCTTATGACTTGGGTCGCCACGTTGACGAGTCTGTTCATTTGTTCGAAGAATGGGGTCTGCCAATCTGGAAAACAGACGAGAATGGTGAGCGTCAC…	MPTYVRTDKCDGCKGQDKTACMYICPHDLMMLDKDGSATGHAMKAYNQEPEQCWECYSCVKICPQQAIEVRHYADIVPLGGSVQPLRGSDSIMWTIKFRNGTLKRFKFPIRTTPEGSINPYGGKPEAKMENITKTGFFNQENGYRAGNPAELIRK	ATGCCAACATACGTTCGCACAGATAAATGTGACGGCTGTAAAGGTCAAGATAAAACAGCTTGCATGTACATTTGCCCGCATGACTTGATGATGCTTGATAAAGATGGTTCTGCTACCGGTCATGCAATGAAAGCATACAACCAAGAGCCAGAGCAGTGCTGGGAATGTTATTCCTGCGTAAAGATTTGCCCACAACAAGCAATTGAAGTTCGTCACTACGCTGACATCGTTCCATTGGGCGGTTCTGTTCAGCCACTACGTGGTTCAGATTCCATCATGTGGACCATCAAATTCCGTAATGGTACATTGAAGCGCTTCAAGTTCCCTATCCGTACTACACCTGAAGGCTCTATTAATCCTTACGGTGGCAAACCAGAAGCAAAAATGGAAAATATTACT…
LC124216/LC124210	Sulfuriferula multivorans TTN	MAGEFGNPEVVQEEVDILFIGGGMACCGAAYEVMRWADAAKAETGIDLKIKLVDKAAMDRSGAVAQGLSAINTYIGTEQDPADYARMVSNDLMGITRDDLSYDLGRHVDESVHLFEEWGLPIWKTDENGERHDGSKGMPALKDGGKPVRSGKWQIMINGESYKWIVAEAAKKALGMDRIEERIFIVKLVNDKNDPSRIAGAVGFSTRDHKVVVYKAKAILLAAGGCVNLFRPRSVGEGQGRAWYPVWNAGSTYSMAAEAGAELTMMENRFVPARFKDGYGPVGAWFLLFKAQATNAIGEVYMVKNKELLNDYPPYGQAAVPASCLRNHLMLKEMREGRGPIYMDTVTALAKLRETLSPREVKHLEAEAWEDFLDMCVGQCGVWVGENIEPEKKNSELMP…	ATGGCTGGAGAATTTGGTAATCCCGAAGTAGTTCAAGAGGAAGTAGACATCCTCTTCATTGGTGGTGGTATGGCCTGTTGCGGTGCCGCTTACGAAGTCATGCGTTGGGCAGACGCCGCCAAGGCTGAAACCGGCATCGACCTGAAAATCAAACTGGTGGACAAAGCCGCCATGGATCGTTCCGGTGCCGTGGCACAGGGACTGTCCGCAATCAATACTTATATCGGCACCGAGCAGGATCCGGCCGATTACGCCCGCATGGTATCCAACGACCTGATGGGTATCACCCGCGACGACCTGTCCTATGACCTGGGTCGTCACGTCGATGAATCCGTGCACCTGTTCGAAGAATGGGGCCTGCCAATCTGGAAAACCGACGAAAACGGCGAACGCCATGAC…	MPTYVRTDKCDGCKGQDKTACMYICPHDLMKLDKDGSETGHAMKAFNQEPEQCWECYSCVKICPQNAIEVRHYADIVPLGGSVQPLRGSDSIMWTIKFRNGTLKRFKFPIRTTPEGSIDCYGGKETAKLENITKSGFFTASGGYRAGNPAELIRK	ATGCCTACCTATGTTCGTACTGACAAGTGCGATGGCTGCAAGGGTCAAGATAAAACCGCTTGTATGTACATCTGCCCGCACGACCTGATGAAGCTGGACAAAGACGGTTCCGAAACCGGTCACGCCATGAAGGCGTTCAACCAGGAACCTGAGCAGTGCTGGGAATGCTATTCCTGCGTGAAAATCTGCCCACAAAACGCAATTGAAGTGCGCCACTATGCCGACATTGTCCCGCTGGGCGGTTCGGTGCAGCCATTGCGCGGCTCCGATTCCATCATGTGGACCATCAAATTCCGCAATGGCACGCTCAAACGCTTCAAATTCCCGATCCGCACGACTCCGGAAGGCTCGATTGACTGCTACGGCGGCAAAGAAACAGCCAAGCTGGAAAACATTACC…
EF641917.1	Sulfuriferula plumbophilus DSM 6690	MAGEFGNPEVVQEEVDILLIGGGMACCGAAYEVMPWADAARAETGIDLKIKLVEKPAMDRSGAVAQGLSAINTYIGEQDPADYARMVSNDLMGSTRDDLAYDLGRHVDESVHLFEEWGLPIWKTDENGERHDGSKGMPALKDGGKPVRSGKWQIMINGESYKWIVAEAAKKALGMDRIEERIFIVKLVNDKNDPSRIAGAVGFSTREHKVVVYKAKAILLAAGGCVNLFRPRSVGEGQGRAWYPVWNAGSTYAMAAEAGAELTMMENRFVPARFKDGYGPVGAWFLLFKAKAVNADGEVYMDRNKEMLNDYPPYGLAAVPASCLRNHLMLKEMKEGRGPIYMDTVAALAKLRETLSPREVKHLEAEAWEDFLDMCIGQCGVWVGENIEPEKKNSELMPT…	ATGGCTGGAGAATTTGGTAATCCCGAAGTGGTGCAAGAAGAAGTGGATATCCTTCTGATTGGCGGCGGCATGGCCTGCTGTGGCGCCGCTTACGAAGTCATGCCCTGGGCGGATGCCGCCAGGGCCGAAACCGGCATTGACCTGAAAATCAAACTGGTGGAAAAACCTGCCATGGATCGTTCCGGTGCAGTGGCACAGGGACTGTCCGCCATCAACACTTACATCGGCGAGCAGGATCCCGCCGATTACGCCCGCATGGTATCCAACGACCTGATGGGATCAACCCGCGACGACCTCGCCTACGACCTGGGCCGCCACGTGGATGAATCCGTGCATCTGTTCGAAGAATGGGGCCTGCCGATCTGGAAAACCGACGAAAACGGCGAACGCCACGACGGC…	CVYICPHDLMMLDKDGSATGHAMKAYNQEPEQCWECYSCVKICPQNAIEVRHYADIVPLGGSVQPLRGSDSIMWTIKFRNGTLKRFKFPIRTTPEGSIDPYGGKETAKLENITKPGFFTASGGYRPGNPAELIRKQS	TGCGTGTATATTTGTCCGCACGACCTGATGATGCTGGACAAAGACGGCTCTGCGACGGGGCACGCCATGAAGGCGTACAACCAGGAGCCGGAGCAATGCTGGGAATGCTATTCCTGCGTGAAAATCTGCCCGCAAAACGCCATTGAAGTGCGCCACTACGCCGACATTGTGCCGCTGGGCGGCTCGGTGCAACCGTTGCGCGGTTCCGATTCCATCATGTGGACCATCAAGTTCCGCAACGGCACGCTGAAGCGCTTCAAGTTCCCGATCCGTACCACACCGGAAGGCTCCATCGACCCTTACGGCGGCAAGGAAACGGCGAAACTGGAAAACATCACCAAGCCGGGCTTCTTCACGGCCTCCGGCGGCTACCGCCCCGGCAATCCCGCCGAATTGATC…
EF641956.1	Sulfuriferula plumbophilus DSM 6690	MGLLSSRSTRFVDSDILIIGGGFGGCGAAYESRYWGRNLNIVIVEKANIERSGAVAQGLSAINCYMGMQWGENQPDDFVRYARGDLMGLVREDLIFDIARHVDATVHKFEEWGLPILKDPKTGRYMREGKWQIMIHGESYKPIIAEAARKSASKVYNRIMVTHLLMDELHSNRVAGAVGFDMRDGTFYVFRAKAVIVGAGGASHIYRPRSVGEGMGRTWYAPWSSASAYGLLIPTGAKMIQMENKIVLARFKDGYG	ATGGGTCTACTATCATCCAGAAGTACCCGGTTCGTGGATTCGGACATCCTCATCATCGGCGGCGGCTTTGGCGGATGCGGAGCCGCGTACGAATCCCGATACTGGGGACGGAACCTGAATATCGTCATCGTCGAAAAGGCCAACATCGAGCGCAGCGGCGCCGTCGCGCAAGGCCTATCGGCGATCAATTGCTATATGGGCATGCAGTGGGGCGAGAACCAGCCCGACGACTTTGTGCGCTACGCACGCGGTGACCTGATGGGCCTTGTGAGAGAGGACCTGATCTTCGACATCGCCCGGCATGTCGACGCCACGGTCCACAAGTTCGAGGAGTGGGGCCTGCCGATCTTGAAAGACCCGAAGACCGGCCGGTACATGAGAGAAGGAAAATGGCAGATC…	CVYICPSDIMHIDPVNRRSYNIEPNFCWECYACVKACPQQAIDVRGYADFVPLGHKVRVLRKEKKGLVFWKVTFRDGRVKEFTFPIRTTPWGSIKSPSAYEAPDPSELSSPMLAHEPAALKVETLPTLPPSN	TGCGTGTATATCTGTCCTTCCGACATCATGCACATCGACCCGGTCAACCGGAGGTCTTACAACATCGAGCCCAATTTCTGCTGGGAGTGCTATGCGTGCGTGAAGGCATGCCCGCAGCAAGCGATTGACGTCCGCGGATATGCAGACTTCGTGCCGCTGGGCCACAAGGTCAGGGTTCTCCGGAAAGAGAAAAAAGGATTGGTCTTTTGGAAGGTAACGTTCCGGGACGGGCGGGTGAAGGAGTTCACATTCCCGATAAGGACCACACCCTGGGGTTCCATAAAGTCGCCATCCGCATATGAGGCGCCTGACCCAAGTGAGTTGAGTTCTCCCATGCTCGCGCACGAACCCGCAGCGCTCAAAGTCGAGACGCTTCCCACACTGCCCCCTTCCAACTAA
LC124217/LC124211	Sulfurisoma sediminicola BSN1	MAGTFDKPEVVQEELDILLVGGGMACCGTAYEIMRWAEAVKAETGKDLKIKLVDKAALDRSGAVAMGLSAINTYIGDKQDPADYARMVSNDLMGITRDDLAYDVGRNVDDSVHLFEEWGLPIWKTDAAGVRHDGADAIKEGLPALKDGGQPVRSGKWQIMINGESYKWIVAEAAKKALGLDRIQERVFVVHLINDKNDPTRIAGAAGFSVRENKIYIYKAKAIMLAAGGCVNIFRPRSVGEGTGRAWYPVWNAGSTYAMAAEAGAEMTMMENRFVPARFKDGYGPVGAWFLLFKAKAANAYGEDYMAKNKDMLNDYPPYGQAAVPASCLRNHLMLKEMKEGRGPIWMDTVTALAKLRETLSPKEVKHLEAEAWEDFLDMCIGQCGVWVGENIEPEKKMS…	ATGGCTGGTACTTTTGACAAACCGGAAGTCGTCCAGGAAGAACTGGACATCCTGCTGGTCGGCGGCGGCATGGCCTGCTGCGGAACGGCTTATGAAATCATGCGCTGGGCCGAGGCCGTCAAGGCCGAGACCGGCAAGGACCTTAAGATCAAGCTGGTCGACAAGGCCGCGCTGGACCGTTCCGGCGCCGTGGCGATGGGCCTCTCCGCCATCAACACCTACATCGGCGACAAGCAGGACCCCGCCGACTACGCCCGCATGGTCTCCAACGACCTGATGGGCATCACCCGTGACGACCTGGCCTACGATGTCGGCCGCAACGTCGATGACTCCGTCCATCTGTTCGAAGAGTGGGGCCTGCCCATCTGGAAAACCGATGCCGCCGGTGTTCGCCACGAC…	MPTFVRTEKCDGCKGQDKTACMYICPHDLMKLDKDGSDTGHAMKAFNQEPEQCWECYSCVKICPQGAIECRHYADVVPLGGSVQPMRGSDSIMWTIKFRNGNIKRFKFPIRTTPEGSIDPFGGKPMPKLADLNIDGVFTKEVMGGFRAGNPAELIRK	ATGCCTACCTTTGTTCGTACCGAGAAGTGCGATGGCTGCAAGGGTCAAGACAAGACCGCCTGCATGTACATCTGCCCGCACGACCTGATGAAGCTCGACAAGGACGGTTCCGATACCGGCCACGCCATGAAGGCCTTCAACCAGGAGCCGGAGCAGTGCTGGGAGTGCTATTCCTGCGTCAAGATCTGCCCGCAGGGCGCCATCGAATGCCGTCACTACGCTGACGTCGTGCCGCTGGGCGGCTCGGTGCAGCCGATGCGCGGTTCCGATTCCATCATGTGGACCATCAAGTTCCGCAACGGCAACATCAAGCGGTTCAAGTTCCCGATCCGCACCACCCCCGAGGGCTCCATCGATCCGTTCGGCGGCAAGCCGATGCCGAAGCTCGCCGACCTGAAC…
AP012547.1	Sulfuritalea hydrogenivorans sk43H	MAGTFEAPEVVYEELDILLVGGGMACCGTAYEMMRWAEALKAETGKELKIKLVDKAAMDRSGAVAQGLSAINTYIGDKQDPADYARMVSNDLMGITRDDLAYDVGRNVDDSVHLFEEWGLPIWKTDAEGVRHDGAEAQKEGLPALKDGGQPVRSGKWQIMINGESYKWIVAEAAKKALGLDRIQERVFIVHLINDKNDPTRIAGAAGFSVRENKIYIYKAKAVMLAAGGCVNLFRPRSVGEGSGRAWYPVWNAGSTYAMAAEAGAEMTMMENRFVPARFKDGYGPVGAWFLLFKAKATNAYGEDYMVKNKEMLNDYPPYGQAAVPASCLRNHLMLKEMKEGRGPIYMDTVTALAKLAETLTPKEVKHLEAEAWEDFLDMCIGQCGIWVGENVDPREKNS…	ATGGCTGGAACATTTGAAGCACCTGAAGTCGTCTACGAAGAGCTGGACATTCTGCTCGTCGGCGGCGGCATGGCCTGCTGCGGCACGGCATATGAAATGATGCGCTGGGCCGAGGCCCTCAAGGCCGAGACCGGCAAGGAACTCAAGATCAAGCTGGTGGACAAGGCCGCCATGGACCGCTCCGGCGCCGTGGCGCAGGGCCTGTCCGCGATCAACACCTACATCGGCGACAAGCAGGATCCCGCCGACTACGCGCGCATGGTCTCCAACGACCTGATGGGCATCACCCGCGACGACCTGGCCTATGACGTGGGCCGCAACGTTGACGACTCCGTGCATCTGTTCGAAGAGTGGGGCCTGCCGATCTGGAAGACCGACGCCGAAGGCGTCCGCCACGAC…	MPTFVRTEKCDGCKGQDKTACMYICPHNLMKLDKDGSETGHAMKAFNQEPEQCWECYSCVKICPQGAIECRHYADIVPLGGSVQPLRGSDSIMWTIKFRNGTLKRFKFPIRTTAEGSIDCYGGKPMPKMSEITADGVYTRAVMGGFRAGNPAELIRK	ATGCCAACCTTTGTTCGTACCGAGAAGTGCGATGGCTGCAAGGGGCAGGACAAGACCGCCTGCATGTACATCTGCCCGCACAACCTGATGAAGCTGGACAAGGACGGTTCCGAAACCGGCCATGCCATGAAGGCGTTCAACCAGGAACCGGAGCAGTGCTGGGAGTGCTACTCCTGCGTCAAGATCTGCCCGCAGGGCGCCATCGAATGCCGCCACTACGCCGACATCGTGCCGCTGGGCGGTTCGGTGCAGCCGCTGCGCGGATCCGACTCCATCATGTGGACCATCAAGTTCCGCAACGGCACGCTGAAGCGTTTCAAGTTCCCGATCCGCACCACGGCCGAAGGCTCGATCGACTGCTACGGCGGCAAGCCGATGCCGAAGATGTCGGAGATCACC…
EF641959.1	Symbiont of Bathymodiolus azoricus	MSYKTIIEDNIDILVVGAGLGGTGAAYEARYWGRDKKVIIAEKANIDRSGAVAQGLYAINCYMGTRWGENNPEDHVRYARMDLMGMVREDLAFDMARHVDSAVHKFEEWGLPLMKNPETGTYMREGRWQIMIHGESYKPIVAEAAKVNADKTFNRIMVTHLLMDDVQENRVAGAVGFNVRTGNYHVFKSKTVIVGAGGASNIFKPRSVGEGAGRVWYAPWSSGSAYALLIEAGAKMTQMENRIVLARFKDGYGPVGAYFLHLKTYTQNAYGDEYESKWFPELAERVGKAYLDTENQHFSHKPIPTCLRNHAFISEVAAGRGPIHMVTVEAFQDPHLEEVGWENFLGMTVGQAVLWAATDIDPKYITPELTTSEPYVMGSHATGCGAWCSGPEDISGNIP…	ATGAGCTACAAGACAATTATTGAAGACAACATTGATATTTTAGTTGTTGGTGCAGGTTTAGGTGGTACAGGTGCCGCTTATGAAGCAAGATACTGGGGCCGTGACAAGAAGGTTATAATTGCTGAGAAAGCAAACATTGACCGTTCTGGTGCGGTTGCTCAAGGTCTATATGCGATTAACTGTTATATGGGTACTCGTTGGGGTGAAAACAATCCTGAAGACCATGTGCGCTATGCGCGTATGGACTTGATGGGTATGGTTCGTGAAGACTTGGCTTTTGATATGGCGCGTCATGTTGACTCTGCAGTACATAAGTTTGAAGAGTGGGGTTTACCACTAATGAAAAATCCTGAAACAGGCACATATATGCGTGAAGGTCGCTGGCAGATTATGATTCAT…	CVYICPSDIMHIDKKYRRALNIEPNMCWECYSCVKACPHQAIDVRGYADFAPLGHSVRVIRDEEKGTIAWKIKFRDGREKNFLSPITTKPWGSAIPDFRNEAEPSDEMRRSELLSFEPESIRLDDGGLHTLESNGLKLKEGVYY	TGCGTGTATATTTGCCCATCTGACATTATGCATATCGATAAGAAATATCGTCGTGCACTAAACATTGAACCTAATATGTGTTGGGAGTGCTACTCATGTGTTAAAGCATGTCCACACCAAGCGATTGATGTTCGTGGCTATGCGGATTTTGCACCGCTAGGACACAGTGTTCGTGTAATCCGTGATGAAGAAAAAGGCACGATTGCATGGAAGATTAAATTTAGAGATGGTCGTGAGAAGAACTTCTTATCACCAATCACGACTAAGCCATGGGGTTCAGCAATTCCTGACTTCAGAAACGAAGCAGAGCCTAGCGATGAAATGCGACGCTCAGAGTTATTATCATTTGAGCCAGAGTCAATTCGTTTGGATGATGGTGGCTTACACACGTTAGAGTCT…
EF641958.1	Symbiont of Bathymodiolus brevior	MKTIIEDNIDILVVGAGLGGTGAAYEARHWGRDKKVIIAEKANIDRSGAVAQGLYAINCYMGTRWGENNPEDHVRYARMDLMGMVREDLAFDMARHVDSAVHKFEEWGLPLMKDPKRADLPADDLGKGAYMREGRWQIMIHGESYKPIVAEAAKVNADKTFNRIMVTHLLMDDAQDNRVAGAVGFNVRTGNYHVFKSKTVIVGAGGASNIFKPRSVGEGAGRVWYAPWSSGSAYGLLIEAGAKMTQMENRIVLARFKDGYGPVGAYFLHLKTYTQNAYGDEYESKWFPELAERVGKAYLDTENQHFSHKPIPTCLRDHAFISEVAAGRGPIHMVTVEAFQDPHLEEVGWENFLGMTVGQAVLWAATDIDPKYINPELTTSEPYVMGSHATGCGAWCSGP…	ATGAAAACTATTATTGAAGACAACATTGACATTTTAGTGGTTGGTGCAGGTTTAGGTGGCACAGGTGCTGCTTATGAAGCAAGACATTGGGGTCGCGACAAGAAGGTGATTATTGCTGAGAAAGCAAACATTGACCGTTCTGGTGCGGTTGCTCAAGGTTTATATGCGATTAACTGTTATATGGGTACGCGTTGGGGCGAAAACAATCCTGAAGACCATGTGCGTTATGCACGAATGGACTTAATGGGTATGGTTCGTGAAGACTTAGCTTTTGATATGGCTCGCCATGTTGACTCAGCAGTTCACAAATTTGAAGAATGGGGTTTACCATTAATGAAAGACCCTAAAAGAGCAGACTTGCCTGCAGATGATTTAGGTAAAGGTGCTTATATGCGTGAA…	CVYICPSDIMHIDKKYRRALNIEPNMCWECYSCVKACPHQAIDVRGYADFAPLGHSVRVIRDEEKGTIAWKIKFRDGREKNFLSPITTPPWGSTIPDFRNEAEPTAEARNSELLAFEPESIRLDDGGLHTLESNGLKLVEGVYY	TGCGTGTATATATGTCCATCTGACATTATGCACATCGATAAGAAATATCGTCGTGCACTTAACATTGAACCTAACATGTGCTGGGAATGCTACTCATGTGTCAAAGCATGCCCACATCAAGCGATTGATGTTCGTGGCTACGCAGACTTTGCGCCGCTAGGTCACAGTGTTCGTGTAATTCGTGATGAAGAAAAAGGCACGATTGCATGGAAAATTAAATTTAGAGATGGTCGCGAGAAGAATTTCTTGTCACCTATCACTACTCCGCCATGGGGTTCTACAATCCCTGACTTTAGAAACGAAGCTGAGCCTACGGCTGAAGCGCGTAATTCTGAGTTATTGGCATTTGAACCTGAGTCAATTCGTTTGGACGATGGTGGTTTACATACGTTAGAGTCT…
EF641960.1	Symbiont of Bathymodiolus thermophilus	MSYKTIIEDNIDILVVGAGLGGTGAAYEARYWGRNKKVIIAEKANIDRSGAVAQGLYAINCYMGTRWGENNPEDHVRYARMDLMGMVREDLAFDMARHVDSAVHKFEEWGLPLMKDPKRADLPEGELGKGAYMREGRWQIMIHGESYKPIVAEAAKVNADKTFNRIMVTHLLMDDAQDNRVAGAVGFNVRTGNYHVFKSKTVVVGAGGASNIFKPRSVGEGAGRVWYAPWSSGSAYALLIEAGAKMTQMENRIVLARFKDGYGPVGAYFLHLKTYTQNAYGDEYESKWFPELAERVGKAYLDTENQHFSHKPIPTCLRNHAFISEVAAGRGPIHMVTVEAFQDPHLEEVGWENFLGMTVGQAVLWAATDIDPKYINPELTTSEPYVMGSHATGCGAWCS…	ATGAGCTACAAGACAATTATTGAAGATAACATTGACATTTTAGTTGTTGGTGCAGGTTTAGGTGGCACAGGTGCCGCTTATGAAGCAAGATATTGGGGTCGTAACAAGAAGGTTATTATTGCTGAAAAAGCAAATATTGACCGAAGTGGTGCGGTTGCTCAAGGTCTATATGCGATTAACTGTTATATGGGTACTCGTTGGGGCGAAAACAATCCTGAGGATCATGTGCGTTATGCGCGTATGGACCTGATGGGTATGGTTCGTGAAGATTTAGCATTTGATATGGCGCGCCATGTTGACTCTGCAGTACATAAGTTTGAAGAATGGGGTCTGCCATTAATGAAAGATCCTAAGAGAGCAGACTTACCAGAGGGCGAACTTGGTAAAGGTGCTTATATG…	CVYICPSDIMHIDKKYRRALNIEPNMCWECYSCVKACPHQAIDVRGYADFAPLGHSVRVIRDEEKGTIAWKIKFRDGREKNFLSPITTKPWGSAIPDFRNEAEPSAEMRNLELLAFEPESIRLDDGGLHTLKSNGLELKEGVYY	TGCGTGTATATATGCCCATCTGACATTATGCATATCGATAAAAAATATCGTCGTGCTTTAAATATTGAACCTAACATGTGCTGGGAATGCTACTCATGCGTAAAAGCATGCCCACATCAAGCAATTGATGTTCGTGGCTACGCAGACTTTGCACCATTAGGTCACAGTGTTCGTGTAATTCGTGATGAAGAAAAAGGCACAATTGCATGGAAAATTAAATTTAGAGATGGTCGTGAGAAGAATTTCTTATCACCAATCACTACTAAGCCATGGGGTTCAGCAATCCCTGATTTCAGAAATGAAGCAGAGCCTAGTGCTGAAATGCGTAACTTAGAGTTGCTAGCGTTTGAGCCTGAGTCAATTCGTTTAGACGATGGTGGCTTGCATACATTAAAGTCT…
CP000478.1	Syntrophobacter fumaroxidans MPOB	MPNFETVVVETDLLIIGGGMSACGAAFEAAYWAKKHGLKVTVVDKAAMDRSGAVAMGLSAINQYIGYAKGENTLEDYVKYVRQDLMGISREDLVYNIARHVDSSVHLFEKWGLPIWKDADGKYVHEGRWQIMINGESYKVLVAEAAKNAMATLGDKGELLERVFIVEPLMDGDKCVGGVGFSVRENKFYVIKAKATIAAMGGAVHVFRPRSVGEGLGRAWYPPWNAGSTAYFTIRAGAEMTCQEVRFIPVRFKDGYGPVGAWFLLFKSRAVNAFGEEYMVTRANELPKWAPYGLAKPIPANLRNWLGMEDVMAGKGPIYMKTEEAIANLAAKYKDDPKAFKKKMKELESEAWEDFLDMTISQALLWAGSNIQPEEKPSEIAAAEPYFIGSHSGASGAWV…	ATGCCTAATTTTGAAACCGTAGTAGTCGAAACCGATCTCCTGATCATCGGCGGCGGTATGTCCGCGTGTGGCGCGGCTTTCGAGGCTGCATACTGGGCGAAGAAGCACGGCCTGAAGGTGACCGTGGTTGACAAGGCCGCCATGGACCGTTCCGGCGCGGTGGCGATGGGTCTGTCCGCCATCAACCAGTACATCGGATACGCCAAGGGCGAAAACACCCTGGAAGACTATGTGAAGTACGTTCGCCAGGACCTCATGGGCATCTCCCGTGAAGATCTGGTCTACAACATCGCCCGCCACGTGGATTCCTCGGTCCATCTTTTCGAAAAATGGGGCCTCCCCATCTGGAAAGACGCCGACGGCAAGTACGTGCATGAAGGCCGCTGGCAGATCATGATC…	MPSYVILEKCDGCKGQDKTACMYICPNDLMVLDKEKMKAFNRAPEMCWECYNCVKICPQQAIDVRAYADFVPMGASVVPLRGSEDIMWTVKFRNGMVKRFKFPIRTTPEGKADPLAGFATGTDDIKSPVLCTEPASTWASELPTLKK	ATGCCAAGCTATGTGATTCTGGAAAAGTGCGATGGCTGCAAAGGGCAGGACAAGACTGCATGCATGTACATCTGTCCAAACGACCTGATGGTTTTGGACAAGGAAAAGATGAAAGCCTTCAACCGGGCACCGGAAATGTGCTGGGAATGTTACAACTGCGTGAAGATTTGCCCCCAGCAGGCGATCGATGTGCGTGCCTACGCCGATTTCGTTCCCATGGGAGCTTCAGTGGTTCCCCTCCGCGGCTCCGAAGACATCATGTGGACCGTCAAGTTTCGTAACGGCATGGTGAAACGTTTCAAGTTCCCCATTCGGACCACCCCGGAAGGAAAAGCTGATCCATTGGCAGGTTTCGCTACGGGTACGGACGACATCAAGAGCCCCGTGCTCTGCACCGAG…
EF641936.1	Thermochromatium tepidum DSM 3771	MAYKTIIEDDIDILVVGAGLGGTGAAFEARYWGQDKKIVIAEKANIDRSGAVAQGLYAINCYMGTRFGENKPEDHVRYARIDLMGMVREDLLFDMARHVDSTVHQFEEWGLPLMRNPKTGAYQREGRWQIMIHGESYKPIVAEAAKKSADKVFNRICVTHLLMDESKPNRVAGAVGFNVRTGNYHVFKSKTVIVAAGGASNIYKPRSVGEGAGRVWYAPWSSGSAYGLLIGAGAKMTQMENRIVLARFKDGYGPVGAYFLHLKTYTQNGLGEEYESKWWPQLQEMVGKEYLDPDSFHLTHRPIPTCLRNHALISEVNAGRGPIHMVTMEAFQDPHLEEIGWHNFLGMTVGQAVLWAATDVDPKNENPELTTSEPYVMGSHATGCGAWCSGPEDVSPPEY…	ATGGCCTACAAGACAATCATCGAGGACGACATCGACATTCTGGTCGTCGGCGCGGGTCTGGGCGGCACGGGCGCGGCCTTCGAGGCCCGCTACTGGGGCCAAGACAAGAAGATCGTCATCGCCGAGAAGGCCAACATCGATCGCTCCGGCGCCGTGGCCCAGGGTCTGTATGCCATCAACTGCTACATGGGCACCCGCTTCGGCGAAAACAAACCCGAGGATCACGTCCGTTATGCCCGCATCGACCTCATGGGCATGGTGCGCGAGGACCTGCTGTTCGATATGGCCCGCCACGTCGACTCGACCGTGCACCAGTTCGAGGAATGGGGTCTACCCTTGATGCGCAACCCCAAGACCGGCGCCTATCAGCGCGAGGGTCGCTGGCAGATCATGATCCAC…	IRRAYNIEPNMCWECYSCVKACPQNAIDVRGYADFAPLGHSVRVRRDEEKGVIAWRIIFRNGEKDMNLLAPITTKPWGQATPNLKEVPAPLQEMRDSQLLFNEPKYIRFDDGGLHTLEAAGLKMKAGVYY	ATTCGACGTGCCTATAATATTGAGCCCAACATGTGCTGGGAGTGCTACTCCTGCGTCAAGGCTTGTCCACAAAACGCTATCGACGTGCGCGGCTATGCCGACTTCGCCCCACTGGGTCATTCGGTGCGGGTGCGCCGCGACGAGGAGAAGGGCGTCATCGCCTGGCGCATCATCTTCCGCAACGGCGAGAAGGACATGAACCTGCTCGCCCCCATCACCACCAAACCCTGGGGTCAGGCCACGCCCAACCTCAAAGAGGTGCCGGCGCCCTTGCAAGAGATGCGCGACAGCCAGTTGCTGTTCAACGAGCCCAAATACATTCGCTTCGATGACGGCGGTCTGCATACGCTCGAGGCGGCAGGGTTGAAGATGAAGGCGGGGGTGTATTACTGA
NZ_ATXH01000026.1	Thermodesulfatator atlanticus DSM 21156	MGKIWSYNPGLPCAEPEIVEKETDILLVGGGMACCGAAVEAVRWAKPAGLKVTLVDKAALERSGAVAMGLSAINTYIGENKPDDYVRMVRCDLMGIIREDLSFDVGRHVDDTVMAFEEWGLPIWKRTDDGKVLDGAEAKAKGMTLKSGAKPVRSGRWQIMINGESYKCIVAEAAKNAMEQLGENGEILERVFIVRPLMDANEPNRCCGGVGFSVRENKLFIIKAKATLIATGGAVNIFRPRSVGEGQGRAWYPVWNPGSGYAMCAMSGAKLVLMENRFVPARFKDGYGPVGAWFLLFKARASNAFGEDYIAKHKGELEKFKPYSEASVIGTCLRNHAMLIEMKEGRGPIYIHTEWALQEAMKNMDKKEFKKLEAEAWEDFLDMCVTQAGLWACLNIEPE…	ATGGGAAAGATTTGGTCATACAATCCTGGGCTTCCTTGTGCTGAGCCTGAGATCGTAGAAAAGGAAACCGACATTCTTTTGGTTGGTGGCGGTATGGCTTGCTGCGGCGCCGCGGTTGAAGCGGTACGCTGGGCCAAGCCTGCTGGTCTTAAAGTCACCTTGGTAGATAAAGCCGCTCTTGAGCGTTCTGGCGCGGTAGCCATGGGGCTTTCTGCTATTAACACCTACATTGGTGAGAATAAGCCCGATGACTATGTCCGCATGGTCCGCTGTGACCTTATGGGTATCATCCGTGAAGACCTCTCCTTTGACGTAGGTCGCCACGTTGATGACACTGTTATGGCTTTCGAAGAATGGGGTCTTCCTATCTGGAAACGCACTGATGATGGCAAAGTGCTT…	MPSYVNPEKCDGCKGGEKTACMYICPNDLMILDTEAMKAYNQEPDQCWECYSCVKICPQGAIMVRHYADFAPLGGTCQPMRGTTDIMWTIKFRNGVVKRFKFPIRTTPEGEADPALGKPDPDLSAVGDNRLFTQVADNVTPAVPEAVAWK	ATGCCGAGCTATGTAAACCCTGAGAAGTGTGACGGATGTAAGGGCGGTGAAAAAACGGCTTGCATGTACATCTGTCCGAACGACTTGATGATTCTCGATACCGAGGCCATGAAAGCTTACAACCAGGAACCAGATCAGTGCTGGGAGTGCTATTCTTGTGTTAAGATTTGCCCTCAAGGCGCTATTATGGTCCGTCACTATGCTGACTTTGCTCCCCTTGGTGGAACCTGTCAGCCCATGCGTGGAACCACTGACATTATGTGGACCATTAAGTTCCGTAACGGCGTAGTAAAGCGCTTTAAGTTCCCTATCCGTACTACACCCGAAGGTGAAGCCGATCCTGCTCTTGGTAAGCCAGATCCTGATCTTTCTGCAGTTGGTGACAATCGTTTATTTACT…
CP002683.1	Thermodesulfatator indicus DSM 15286	MAKIWSYNPGLPCAEPEIVEKETDILLVGGGMACCGAAVEAVRWAKPAGLKVTLVDKAALERSGAVAMGLSAINTYIGENKPDDYVRMVRCDLMGIIREDLSFDVGRHVDDSVIAFEEWGLPVWKRTDDGKILDGAQAKAKGMTLKSGAKPVRSGRWQIMINGESYKCIVAEAAKNAMEQLGENGEILERVFIVRPLMDANEPNRCCGGVGFSVRENKLYIIKAKATLLATGGAVNIFRPRSVAEGQGRAWYPVWNPGSAYAMCAMSGAKLVLMENRFVPARFKDGYGPVGAWFLLFKARATNAFGEDYIAKHKGELEKFKPYSEASVIGTCLRNHAMLIEMKEGRGPIYIHTEWALQEAMKTMDKKEFKKLEAEAWEDFLDMCVTQAGLWACLNIEPE…	ATGGCTAAGATTTGGTCTTATAATCCTGGGCTTCCTTGTGCTGAGCCTGAGATTGTAGAAAAAGAAACCGATATTCTTTTGGTGGGCGGTGGTATGGCCTGTTGCGGTGCCGCTGTAGAGGCTGTTCGTTGGGCTAAGCCTGCTGGGCTCAAGGTAACTTTGGTTGACAAGGCCGCGCTTGAGCGTTCTGGTGCGGTAGCCATGGGTCTTTCGGCTATTAATACTTACATTGGCGAAAACAAGCCTGATGACTATGTCCGCATGGTCCGTTGTGACTTGATGGGTATCATCCGTGAAGATCTTTCTTTTGACGTAGGTCGCCACGTTGATGATAGTGTTATTGCTTTTGAAGAATGGGGTCTTCCCGTCTGGAAGCGTACCGATGATGGTAAGATTCTT…	MPSYVNPEKCDGCKGGEKTACMYICPNDLMILDTEAMKAYNQEPDQCWECYSCVKICPQGAIMVRHYADFAPLGGTCQPMRGTTDIMWTIKFRNGVVKRFKFPIRTTPEGEADPTLGKPDPDLSAIGDNRLFTEVADNVTPAVPEAVAWK	ATGCCGAGCTATGTAAACCCCGAGAAGTGTGACGGATGTAAGGGCGGCGAAAAGACAGCTTGCATGTACATCTGTCCGAACGACCTGATGATCCTTGACACTGAAGCCATGAAGGCCTACAACCAGGAACCTGATCAGTGTTGGGAATGTTATTCTTGTGTGAAGATTTGTCCTCAAGGTGCGATTATGGTCCGTCACTATGCTGACTTTGCTCCCCTTGGCGGAACTTGTCAGCCTATGCGTGGTACTACTGACATTATGTGGACCATTAAGTTCCGTAATGGTGTAGTAAAGCGCTTTAAGTTCCCGATTCGTACTACACCCGAAGGTGAAGCTGATCCCACTCTTGGTAAACCTGATCCTGATCTTTCTGCTATTGGTGATAACCGTCTTTTCACC…
AP014945	Thermodesulfobacteraceae bacterium strain TF1	MPKIHSYNFGLACAEPEVVEKDVDILLVGGGMAACGAAVEAVRWAKPHGITILLADKAAMERSGAVAMGLSAINTYIGDNKPDDYVRMVRCDLMGIIREDLSFDVGRHVDDTVHCFEEWGLPIWKQDPQTGKTLDGAEAKAKGLTLKGGAKPVRSGRWQIMINGESYKVIVAEAAKNALASYDKAEIIERLFIVRPLLDANEPNRCAGAVGFSVRENKIYIIKAKATLVSTGGAVNVFRPRSIDEGKGRTWYPVWNPGSGYAMCAMSGAKLVLMENRFVPARFKDGYGPVGAWFLLFKARATNAFDEDYVAKHKEELKKFAPYSEASVVGTCLRNHAMLIEMKEGRGPIFMHTEWALQEAEKKMDKKEFKHLIAEAWEDFLDMCVTQAGLWACLNIEPE…	ATGCCTAAGATTCACAGTTATAACTTTGGATTAGCTTGTGCAGAGCCAGAAGTTGTTGAAAAGGATGTAGACATATTATTAGTTGGTGGTGGAATGGCAGCCTGTGGTGCAGCTGTAGAGGCAGTTCGCTGGGCCAAACCCCATGGAATTACTATACTTTTAGCTGATAAGGCTGCTATGGAAAGATCTGGTGCTGTGGCTATGGGTCTTTCTGCTATTAACACCTACATTGGTGATAACAAGCCTGATGATTATGTGAGAATGGTAAGATGCGACCTTATGGGAATTATTAGAGAGGACCTTTCTTTTGATGTGGGAAGACATGTTGATGATACTGTTCATTGTTTTGAGGAATGGGGTCTTCCTATTTGGAAGCAGGATCCTCAGACTGGAAAGACT…	MPSYVNPEKCDGCKGGDRTVCMYICPNDLMILDPEAMRAYNQEPDQCWECYSCVKSCPQGAISIRHYADFAPLNGTCQPMRGTTDVMWTIKFRNGVVVRFKFPIRTTPEGSADPTMGGKEPDPAKLNTNQLFTQAADGIEPAKPEAVLNKVFPCTDKKMTI	ATGCCAAGTTATGTGAACCCTGAAAAGTGTGACGGTTGCAAGGGTGGGGACAGGACCGTCTGTATGTACATCTGTCCCAATGACCTTATGATCCTTGATCCTGAGGCCATGAGGGCTTACAACCAGGAGCCTGATCAGTGCTGGGAGTGCTATTCATGTGTTAAGAGCTGCCCTCAGGGAGCTATATCTATCAGACACTATGCAGACTTTGCTCCTCTTAATGGAACTTGTCAGCCCATGAGAGGAACAACTGATGTCATGTGGACCATTAAATTCAGAAATGGAGTTGTTGTAAGGTTTAAGTTTCCTATTAGAACTACTCCTGAAGGTTCTGCAGATCCAACTATGGGTGGAAAGGAGCCTGATCCAGCCAAACTAAATACCAATCAGCTTTTTACT…
NZ_JQLF01000021.1	Thermodesulfobacterium commune DSM 2178	MPKIWFYNPGLACAEPEIVEKETDILIVGGGMAACGAAVEAVQWAKPHGLRILLCDKAAMERSGAVAMGLSAINTYIGENKPDDYVRMVRCDLMGIVREDLVFDVGRHVDDTVHCFEEWGLPIWKKDPNTGKTLDGAEAKAKGLTLKNGAQPVRSGRWQIMINGESYKVIVAEAAKNALASYDKAEIIERCFIVRPLLDANDKGRCAGAVGFSVRENKIYIIKAKATLLATGGAVNIFRPRSIDEGKGRAWYPVWNPGTGYAMCAMSGAKLVLMENRFIPARFKDGYGPVGAWFLLFKARATNAFGEDYVAKHKDELKKFAPYGEASHIGTCLRNHAMLIEMEQGRGPIYMHTEWALQEAAEKMDKKEFKHLIAEAWEDFLDMCVTQAGLWACLNIEPE…	ATGCCTAAGATTTGGTTTTATAACCCTGGTTTGGCTTGTGCAGAACCTGAAATAGTAGAAAAAGAGACAGATATTTTGATTGTTGGTGGTGGAATGGCTGCATGTGGTGCTGCTGTGGAGGCCGTTCAGTGGGCCAAGCCTCATGGTTTAAGGATTCTTCTTTGCGATAAGGCTGCTATGGAAAGGTCTGGTGCTGTAGCTATGGGTCTTTCTGCTATCAACACCTATATAGGAGAAAACAAGCCTGATGATTATGTAAGAATGGTCCGTTGTGACTTGATGGGTATTGTACGTGAAGACTTAGTTTTTGATGTTGGTCGTCATGTAGATGATACTGTTCATTGTTTTGAAGAATGGGGTCTTCCTATCTGGAAAAAAGATCCTAACACTGGTAAAACG…	MPSYVNPEKCDGCKGGDRTVCMYICPNDLMILDPEAMKAYNQEPDQCWECYSCVKSCPQGAIAIRHYADFAPLHGTCQPMRGTTDIMWTIKFRNGVVLRFKFPIRTTPEGSADPTVGKPAPDPSKLSTNQLFTQAADGIEPKKPEAVLNKKFEVGALGKVAKY	ATGCCAAGTTATGTGAACCCTGAAAAGTGTGACGGTTGCAAGGGTGGTGACAGGACAGTTTGTATGTACATTTGTCCTAATGACCTTATGATTCTTGACCCTGAGGCTATGAAGGCTTACAACCAGGAGCCTGATCAGTGCTGGGAGTGTTATAGCTGTGTAAAAAGCTGTCCTCAAGGTGCTATAGCTATCAGGCATTATGCCGATTTTGCTCCATTACACGGAACTTGCCAACCTATGCGTGGTACTACTGACATTATGTGGACCATCAAGTTTAGAAACGGTGTTGTATTAAGGTTTAAGTTCCCTATCAGAACCACACCTGAAGGTTCTGCTGATCCTACGGTTGGGAAACCTGCTCCTGATCCATCTAAACTTAGTACCAACCAGCTTTTTACT…
CP002829.1	Thermodesulfobacterium geofontis OPF15	MPKIWHYNPGLECAEPEIVEKETDILIVGGGMAACGAAVEAVQWAKPHGLRIILCDKAAMERSGAVAMGLSAINTYIGENTPDDYVRMVRCDLMGIVREDLVFDVGRHVDDTVHCFEEWGLPIWKKDPQTGKTLDGAEAKAKGLTLKAGAQPVRSGRWQIMINGESYKVIVAEAAKNALTGYDKAEIIERCFIVRPLLDANEPNRCAGAVGFSVRENKIYIIKANATLLATGGAVNVFRPRSIGEGKGRAWYPVWNPGTGYAMCAQIGAKLVLMENRFIPARFKDGYGPVGAWFLLFKARATNAFGEDYVAKHKDELKKFAPYGEASHIGTCLRNHAMLIEMEAGRGPIYMHTEWALQEAAEKMDKKEFKHLVAEAWEDFLDMCVTQAGLWACLNIEPE…	ATGCCTAAGATTTGGCATTATAATCCTGGTTTAGAATGTGCAGAACCTGAAATTGTAGAAAAGGAAACAGATATTTTGATAGTTGGTGGTGGAATGGCAGCTTGTGGTGCTGCGGTAGAAGCTGTTCAGTGGGCTAAACCTCATGGATTAAGAATTATTCTTTGTGATAAGGCTGCTATGGAAAGATCTGGTGCAGTAGCTATGGGTCTTTCTGCTATAAATACCTATATTGGGGAGAATACACCTGATGACTATGTTAGAATGGTCCGTTGTGACTTAATGGGTATTGTTCGTGAAGACCTTGTTTTTGATGTAGGTCGTCATGTTGACGATACAGTTCATTGTTTTGAAGAATGGGGTCTCCCTATTTGGAAAAAAGATCCCCAGACTGGAAAAACC…	MPSYVNPEKCDGCKGGDKTVCMYICPNDLMILDPEAMKAYNQEPDQCWECYSCVKSCPQGAISVRHYADFAPLHGTCQPMRGTTDIMWTIKFRNGVVLRFKYPTRTTPEGSADPTVGKPTPDPALINTNQLFTEAADGKEPAKPAAVLNKKFEVGALGKTMKIKTA	ATGCCAAGTTATGTAAATCCTGAAAAATGTGACGGATGCAAAGGTGGAGACAAAACAGTATGCATGTACATTTGTCCTAATGACCTTATGATTCTTGATCCTGAAGCAATGAAAGCTTACAATCAGGAACCTGATCAGTGCTGGGAATGTTATAGCTGTGTAAAAAGCTGTCCTCAAGGAGCAATTTCTGTAAGACATTATGCAGATTTCGCTCCTCTTCATGGAACCTGTCAACCTATGCGTGGAACTACTGATATTATGTGGACAATTAAATTTAGAAATGGTGTGGTTTTAAGATTTAAGTATCCTACAAGAACTACTCCTGAAGGTTCTGCTGATCCTACAGTAGGGAAACCAACACCCGATCCTGCATTAATTAATACCAATCAGCTTTTTACT…
NZ_AUIT01000027.1	Thermodesulfobacterium hveragerdense DSM 12571	MPKIWFYNPGLACAEPEIVEKETDILFVGGGMAACGAAVEAVQWAKPHGLRIILCDKAAMERSGAVAMGLSAINTYIGENKPDDYVRMVRCDLMGIVREDLVFDVGRHVDDTVQCFEEWGLPIWKKDPNTGKTLDGAEAKAKGLTLKSGVQPVRSGRWQIMINGESYKVIVAEAAKNALASYDKAEIIERCFIVRPLLDANDKSRCAGAVGFSVRENKIYIIKAKATLLATGGAVNVFRPRSIDEGKGRAWYPVWNPGTGYAMCAMTGAKLVLMENRFIPARFKDGYGPVGAWFLLFKARATNAFGEDYVAKHKDELKKFAPYGEASHIGTCLRNHAMLIEMEQGRGPIYMHTEWALQEAAEKMDKKEFKHLIAEAWEDFLDMCVTQAGLWACLNIEPE…	ATGCCTAAGATTTGGTTTTATAACCCTGGTTTGGCTTGTGCAGAGCCTGAAATAGTAGAAAAAGAGACAGATATTTTGTTTGTTGGCGGTGGAATGGCTGCTTGCGGTGCTGCTGTAGAGGCAGTTCAGTGGGCTAAGCCTCACGGTTTAAGGATTATCCTTTGTGATAAGGCTGCTATGGAAAGGTCTGGTGCTGTGGCTATGGGGCTTTCTGCTATCAACACCTATATAGGAGAAAACAAGCCTGATGACTATGTAAGAATGGTTCGTTGTGACTTGATGGGTATTGTTCGTGAGGATTTGGTTTTTGACGTTGGTCGTCATGTAGACGATACTGTTCAGTGTTTTGAAGAATGGGGTCTTCCTATCTGGAAAAAAGATCCTAACACTGGTAAAACC…	MPSYVNPEKCDGCKGGDRTVCMYICPNDLMILDPEAMKAYNQEPDQCWECYSCVKSCPQGAIAIRHYADFAPLNGTCQPMRGTTDIMWTIKFRNGVVVRFKFPIRTTPEGSADPTVGKPAPDPSKINTNQLFTQVADGVEPKKPEAVLNKKFEVGALGKVAKY	ATGCCAAGTTATGTGAACCCTGAAAAGTGTGACGGTTGCAAGGGTGGTGACAGGACAGTTTGTATGTACATTTGTCCTAACGACCTTATGATTCTTGACCCTGAGGCTATGAAGGCTTACAACCAGGAGCCTGATCAGTGCTGGGAGTGCTACAGCTGTGTAAAAAGCTGTCCTCAGGGTGCTATAGCTATCAGGCACTATGCTGATTTTGCTCCGTTAAACGGAACTTGTCAGCCTATGCGTGGTACCACTGACATTATGTGGACCATCAAGTTTAGGAATGGTGTGGTAGTAAGGTTTAAGTTCCCTATCAGAACTACACCCGAAGGTTCTGCTGATCCTACAGTTGGAAAACCAGCTCCTGATCCATCTAAGATCAACACCAACCAGCTCTTTACT…
NZ_ATXI01000008.1	Thermodesulfobacterium thermophilum DSM 1276	MPKIWFYNPGLACAEPEIVEKETDILFVGGGMAACGAAVEAVQWAKPHGLRIILCDKAAMERSGAVAMGLSAINTYIGENKPDDYVRMVRCDLMGIVREDLVFDVGRHVDDTVQCFEEWGLPIWKKDPNTGKTLDGAEAKAKGLTLKGGAQPVRSGRWQIMINGESYKVIVAEAAKNALTSYDKAEIIERCFIVRPLLDANDKSRCAGAVGFSVRENKIYIIKAKATLLSTGGAVNIFRPRSIDEGKGRAWYPVWNPGTGYAMCAMTGAKLVLMENRFIPARFKDGYGPVGAWFLLFKARATNAFGEDYVAKHKDELKKFAPYGEASHIGTCLRNHAMLIEMEQGRGPIYMHTEWALQEAAEKMDKKEFKHLIAEAWEDFLDMCVTQAGLWACLNIEPE…	ATGCCTAAGATTTGGTTTTATAATCCTGGTTTGGCTTGTGCAGAGCCTGAAATAGTAGAAAAAGAAACAGATATTTTGTTTGTTGGCGGCGGAATGGCTGCTTGCGGTGCCGCTGTAGAGGCAGTTCAGTGGGCTAAGCCTCATGGGTTAAGAATTATCCTTTGTGATAAGGCTGCTATGGAAAGATCTGGTGCTGTGGCTATGGGTCTTTCTGCTATCAACACCTATATAGGAGAAAACAAGCCTGATGACTATGTAAGAATGGTTCGTTGTGACTTGATGGGTATTGTTCGTGAGGATTTGGTTTTTGATGTTGGTCGTCATGTAGACGATACCGTTCAGTGTTTTGAAGAATGGGGTCTTCCTATTTGGAAAAAAGATCCTAACACAGGTAAAACC…	MPSYVNPEKCDGCKGGDRTVCMYICPNDLMILDPEAMKAYNQEPDQCWECYSCVKSCPQGAIAIRHYADFAPLNGTCQPMRGTTDIMWTIKFRNGVVVRFKFPIRTTPEGSADPTVGKPAPDPSKINTNQLFTQIADGVEPKKPEAVLNKKFEVGALGKVAKY	ATGCCAAGTTATGTGAACCCTGAAAAGTGTGACGGTTGCAAGGGTGGTGACAGGACAGTTTGTATGTACATTTGTCCTAACGACCTTATGATCCTTGACCCTGAGGCTATGAAGGCTTACAACCAGGAGCCTGATCAGTGCTGGGAATGCTACAGCTGTGTAAAAAGCTGTCCTCAGGGTGCTATAGCTATCAGGCACTATGCTGATTTTGCTCCGTTAAACGGAACTTGTCAGCCTATGCGCGGTACCACTGACATTATGTGGACCATCAAGTTTAGAAACGGTGTGGTAGTAAGGTTTAAGTTTCCTATCAGAACTACACCCGAAGGTTCTGCCGATCCTACAGTTGGTAAACCTGCTCCTGATCCATCTAAGATCAACACCAACCAGCTCTTTACT…
CP002690.1	Thermodesulfobium narugense DSM 14796	MEREACTFSYCEKPAIVEKEVDLLIIGGGMGACGAVYEAVKWAKPHGLSILLVDKAALERSGAVAQGLSAINTYIGRDNKPEDYVRMVRTDLMGIIREDLVFDLGRHVDDSVHLFEKWGLPIWKAIGTDKNLKLEEGGVPRRTGRWQVAISGESYKCIVAEAAKSAMASYDKAEYLERVFIVKLLLDSKEENRVAAAAGFSVRENKVYFIKAKAIIIACGGAVHIYRPRSVLEGMGRAWYPVWNAGSTYAMPFQVGAEATMMENRFVPARFKDGYGPVGTWFLLFKATATNARGEDYCAKTEYIEKYAPYNKNLGTCIRNHMMIEDFKRGLGPMYMNTDKALAELAKTIDAKHAKELESEAWEDFLDMTVGQVGVWLGNNIEPDKMPSEIMPAEPYLLG…	ATGGAAAGAGAAGCTTGTACATTCTCATATTGTGAGAAACCAGCCATTGTAGAGAAGGAAGTAGACCTTCTAATCATTGGCGGTGGAATGGGCGCATGTGGCGCAGTATATGAAGCCGTTAAGTGGGCAAAGCCACATGGTTTGTCTATACTTTTAGTAGATAAGGCTGCTCTTGAAAGATCAGGTGCTGTAGCACAGGGTCTTTCTGCAATTAACACATATATTGGAAGAGATAACAAACCTGAAGATTATGTAAGAATGGTTCGTACAGACCTTATGGGCATCATCCGTGAGGATTTGGTATTCGATCTTGGCCGTCATGTAGACGATTCAGTGCACCTTTTTGAGAAGTGGGGACTTCCAATATGGAAAGCTATTGGCACTGACAAAAATTTGAAA…	MPSWVNPEKCDGCKAQDKTACQYICPNDLMTLNREIMKAYNQEPEYCWECYSCVKICPQQAIEVRGYADFVPLGGNAIPLRGSDNIMWTCKYRNGKVKRFKFPIRTVPEGSIKPYEGFEADPNMADLDKPGFFTHNMRGDTLPTI	ATGCCAAGTTGGGTAAATCCCGAAAAGTGTGATGGTTGTAAAGCACAGGATAAGACTGCCTGTCAGTATATTTGTCCAAACGATCTTATGACGTTGAACAGAGAAATTATGAAAGCCTATAACCAAGAACCAGAGTATTGTTGGGAGTGCTATAGTTGTGTAAAAATTTGTCCCCAGCAGGCAATTGAGGTAAGAGGATATGCAGACTTTGTACCTCTTGGTGGAAATGCTATACCACTACGCGGATCCGATAATATCATGTGGACCTGTAAGTATCGTAATGGCAAGGTAAAGAGATTCAAATTCCCAATTCGTACTGTTCCAGAAGGTTCAATTAAGCCTTATGAAGGCTTTGAGGCCGATCCAAATATGGCCGATCTCGATAAACCAGGTTTCTTT…
AF418159.1	Thermodesulforhabdus norvegica DSM 9990	MQPFETVVVDTDLLILGGGMSACGATFEASYWAKKHGLKVTVVDKAAMDRSGAVAMGLSAINEYIGYGKGQNTCEDYVKYVRQDLMGISREDLVYDIARHVDSSVHLFEKWGLPIWKDEKGEYVHEGRWQIMINGESYKVIVAEAAKNALATLGENGQLFERVFIVEPLMNGDTCVGAVGFSVREPKFYVFKAKATIVCMGGAVHVFRPRSVGEGLGRAWYPPWNCGSSAYFTIRAGAEMTCQEVRFIPVRFKDGYGPVGAWFLLFKSRATNAFGGEYMVERAEELKKWAPYGTGKPIPANLRNWLGMEDIMEGKGPIYMRTEEAIANLAAAYKDDPKAFKKKMKELEAEAWEDFLDMTITQSFLWAATNVKPEEKPSEIAAAEPYFIGSHSGASGAWV…	ATGCAGCCTTTTGAAACCGTAGTTGTTGATACCGATCTTTTGATCCTGGGCGGCGGAATGTCCGCTTGTGGAGCCACTTTTGAGGCTTCTTATTGGGCCAAGAAGCATGGATTGAAGGTAACGGTTGTCGATAAGGCCGCCATGGATCGTTCCGGTGCCGTAGCTATGGGTCTTTCGGCCATCAATGAATACATCGGCTACGGCAAGGGTCAGAATACCTGTGAAGATTATGTAAAGTACGTTCGTCAGGACCTCATGGGTATTTCCCGTGAAGACCTGGTTTACGACATTGCCCGCCATGTTGACTCCTCCGTTCATCTTTTCGAAAAGTGGGGACTTCCCATCTGGAAAGATGAGAAGGGTGAATACGTCCATGAGGGTCGCTGGCAGATCATGATC…	MPSYVILEKCDGCKGQDKTACMYICPNDLMVLDKERMKAYNREPELCWECYNCVKICPQQAVDIRSYADFVPLGASVVPLRGSQDIMWTIKFRNGEVKRFKFPIRTTPEGQAQPWPDEWPTGTDDIKSPLLCTEPGSTLASELPTLKK	ATGCCGAGTTATGTGATTCTGGAGAAATGTGATGGTTGCAAGGGGCAGGATAAGACGGCCTGTATGTACATCTGCCCTAATGATTTGATGGTTCTCGATAAGGAAAGGATGAAGGCTTACAATCGTGAGCCTGAGCTGTGCTGGGAATGCTATAACTGTGTGAAAATTTGCCCACAGCAGGCTGTTGACATCCGTAGCTATGCCGACTTTGTGCCTCTGGGAGCATCTGTTGTTCCGCTTCGGGGTTCTCAGGACATTATGTGGACCATCAAATTCAGAAATGGTGAAGTTAAGCGCTTCAAGTTCCCCATTCGTACGACCCCTGAAGGACAGGCACAGCCCTGGCCGGATGAATGGCCGACGGGGACCGACGACATCAAGAGCCCGCTCCTCTGCACC…
NZ_AXWU00000000.1	Thermodesulfovibrio islandicus DSM 12570	MEKETCTFSYCQRPDVVEVETDFLIIGGGMSACGAAYEAARWATPKGIKVTLVDKAAMDRSGAVAMGLSAINTYIGENKVVDYVKYVRADLMGIIREDLVYDLGRHVDNSVHLFEEWGLPIWKKGDDGFSLDGFQARDAGKPALKDGGVPCRSGKWQIMINGESYKVIVAETAKAALEFNRKATGQAQNIYERVFIVKLLKDAKEPNRVAGAIGFSVRENKIYLFKAKAILAGCGGAVNVFRPRSSREGQGRAWYPVWNSGSGYYLGMTVGAEMTMMENRFVPARFKDGYGPVGAWFLFFKAKATNALGEDYCAKDIPEFKEAVQKYGKWAEALGTAIRNHLMMQSMKQGKGPILMNTHTAMQELAKQMDAKRLKHLEAEAWEDFLDMCIGQAGLWAAQ…	ATGGAAAAAGAGACTTGCACATTTTCATACTGTCAGAGACCTGATGTTGTTGAGGTCGAAACTGATTTTCTAATCATCGGTGGTGGAATGTCTGCTTGCGGTGCTGCATATGAAGCTGCAAGATGGGCAACACCAAAAGGAATTAAGGTAACACTTGTTGACAAAGCAGCAATGGACCGTTCTGGTGCAGTTGCAATGGGTCTTAGTGCTATTAACACCTATATTGGTGAGAACAAAGTTGTTGACTATGTAAAATATGTCCGTGCAGACTTAATGGGAATTATTCGTGAAGACCTTGTTTATGACCTTGGAAGACATGTTGATAATTCTGTTCATCTTTTTGAAGAATGGGGTCTTCCAATCTGGAAAAAGGGAGATGATGGATTTTCTCTTGATGGA…	MPSFVIQEKCDGCKAQDKTACQYICPNDLMTLDREKMKAFNQEPDQCWECYNCVKICPQQAIEVRGYADFCPLGASVIPMRGQDAIMWTIKFRNGSIKRFKFPIRLTPEGYWNADNVYAGLPEPDYGKIKGPGYFNYEARKE	ATGCCAAGTTTTGTAATTCAAGAAAAGTGTGACGGCTGCAAAGCACAGGACAAGACTGCATGTCAGTACATCTGTCCCAATGACCTTATGACCTTAGACAGGGAAAAGATGAAGGCTTTCAACCAGGAGCCAGACCAGTGCTGGGAGTGCTATAACTGTGTAAAAATTTGCCCCCAGCAGGCAATTGAGGTAAGAGGTTATGCAGATTTCTGCCCTCTCGGTGCAAGCGTTATTCCTATGAGAGGTCAGGATGCAATCATGTGGACAATTAAATTCAGAAATGGCTCTATCAAGAGATTCAAATTCCCAATCAGACTTACCCCAGAAGGTTATTGGAATGCAGACAATGTCTATGCAGGACTTCCTGAGCCTGATTATGGAAAGATTAAAGGACCTGGC…
CP001147.1	Thermodesulfovibrio yellowstonii DSM 11347	MEKETCTFSYCQRPDVVEVETDFLIIGGGMSACGAAYEAARWATPKGIKVTLVDKAAMDRSGAVAMGLSAINTYIGENKVVDYVKYVRADLMGIIREDLVYDLGRHVDNSVHLFEEWGLPIWKKGDDGFSLDGFQARDAGKPALKDGGVPCRSGKWQIMINGESYKVIVAEAAKAALEFNRKATGQAQNIYERVFIVKLLKDAKEPNRVAGAIGFSVRENKIYLFKAKAILAGCGGAVNVFRPRSSREGQGRAWYPVWNSGSGYYLGMTVGAEMTMMENRFVPARFKDGYGPVGAWFLFFKAKATNALGEDYCAKDIPEFKEAVQKYGKWAEALGTAIRNHLMMQSMKQGKGPILMNTHTAMQELAKQMDAKRLKHLEAEAWEDFLDMCIGQAGLWAAQ…	ATGGAAAAAGAGACTTGCACATTTTCATACTGTCAGAGACCTGATGTTGTTGAGGTCGAAACTGATTTTCTAATCATCGGTGGTGGAATGTCTGCTTGCGGTGCTGCATATGAAGCTGCAAGATGGGCAACACCAAAAGGAATTAAGGTAACACTTGTTGACAAAGCAGCAATGGACCGTTCTGGTGCAGTTGCAATGGGTCTTAGTGCTATTAACACCTATATTGGTGAGAACAAAGTTGTTGACTATGTAAAATATGTCCGTGCAGACTTAATGGGAATTATTCGTGAAGACCTTGTTTATGACCTTGGAAGACATGTTGACAATTCTGTTCATCTTTTTGAGGAATGGGGTCTCCCAATTTGGAAAAAGGGAGATGATGGATTTTCTCTTGATGGA…	MPSFVIQEKCDGCKAQDKTACQYICPNDLMTLDREKMKAFNQEPDQCWECYNCVKICPQQAIEVRGYADFCPLGASVIPMRGQDAIMWTIKFRNGSIKRFKFPIRLTPEGYWNADNIYAGLPDPDYGKIKGPGYFNYEARKE	ATGCCAAGTTTTGTAATTCAAGAAAAGTGTGACGGCTGCAAAGCACAGGACAAGACTGCATGTCAGTACATCTGTCCCAATGACCTTATGACCTTAGACAGGGAAAAGATGAAGGCTTTCAACCAGGAGCCAGACCAGTGCTGGGAGTGCTATAACTGTGTAAAAATTTGCCCCCAGCAGGCAATTGAGGTAAGAGGTTATGCAGATTTCTGCCCTCTCGGTGCAAGCGTTATTCCTATGAGAGGTCAGGATGCAATCATGTGGACAATTAAATTCAGAAATGGCTCTATCAAGAGATTCAAATTCCCAATCAGACTTACCCCAGAAGGTTATTGGAATGCAGACAATATCTATGCAGGACTTCCTGATCCTGATTATGGAAAGATTAAAGGACCTGGC…
NZ_JQKX01000002.1	Thermopetrobacter sp. TC1	MSEPSFGNPEIVEIDTDILIVGGGMAACGAAFEAKRWAGDDIKITLVDKAAMDRSGAVAQGLSAINTYIGENEVEDYVRMVHADLMGITRDDLVFDVGRHVDDSVHLFEEWGLPIWKTLDDGTRVDGATWQKKGGKMLKDGGKPVRSGRWQIMINGESYKVIVAEAAKKALGMENIYERVFIIKYVLDKNEPNRVAGAIGFSNREHKLYIFRANAILNVAGGAVNIFRPRTTGEGMGRVWYPVWNAGSTYAMAAEVGAELTMMENRFVPTRFKDGYGPVGAWFLLFKSKAQNGFGEDYIVKNADMLKDFAPYDKAAVVPTCLRNHAMLKEMKEGRGPIYMDTPTALKELEQTLTPQEVKHLEAEAWEDFLDMCIGQASLWACLNIRPERDKSELMPTEP…	ATGAGTGAACCCAGCTTCGGCAATCCTGAAATTGTCGAAATCGATACCGACATCCTGATCGTCGGCGGCGGCATGGCCGCCTGCGGCGCGGCGTTCGAGGCCAAGCGCTGGGCCGGCGACGACATCAAGATCACCCTGGTGGACAAGGCGGCCATGGACCGCTCCGGCGCCGTGGCGCAGGGTCTGTCCGCCATCAACACCTACATCGGCGAGAACGAGGTCGAGGATTATGTCCGCATGGTCCACGCCGACCTGATGGGCATCACGCGTGACGACCTCGTCTTCGACGTCGGCCGTCACGTGGACGATTCCGTGCATCTCTTCGAGGAGTGGGGCCTGCCCATCTGGAAGACCCTCGATGACGGCACCCGCGTGGACGGCGCCACCTGGCAGAAGAAG…	MPTFVHTEKCDGCKGGEVTVCMYICPNDLMKLDVEGEFTGHKMKAFNQEPDQCWECLCCAKHCPQQAIELRPFADWAPMGGTAIPLRTDQAIMWTIKFRDGELKRFKFPIRTTPVGSIDPYGNKPEADPADLDSPRLFTETEV	ATGCCTACTTTCGTTCACACCGAAAAGTGCGATGGCTGCAAGGGCGGTGAGGTCACCGTCTGCATGTACATCTGCCCGAACGACCTGATGAAGCTGGACGTTGAGGGCGAGTTCACCGGCCACAAGATGAAGGCCTTCAATCAGGAGCCCGATCAGTGCTGGGAGTGCCTGTGCTGCGCCAAGCACTGCCCGCAGCAGGCCATTGAGCTGCGTCCCTTCGCGGACTGGGCGCCGATGGGCGGCACGGCCATTCCGCTGCGCACCGACCAGGCCATCATGTGGACCATCAAGTTCCGCGATGGCGAGCTGAAGCGCTTCAAGTTCCCGATCCGCACCACGCCTGTGGGCTCCATCGATCCCTACGGCAACAAGCCGGAGGCCGATCCTGCCGATCTCGAC…
JZWT01000102.1	Thermoproteus sp. AZ2, contig 102	MNFPTKIVDTDILVVGGGMAGCGAVFEAKYWCRNKCKVTLVEKANLEKSGAVGMGLSAVNTGTFTADPDDPKPEDFVEYVRNDLLGIAREDLVYDVARHMTSTIKLFDEWGLPLWRDPKTGKYIRTGRWQIPVHGESYKAIIAEPCRKSADEVYERVVVTHPLLDESRPNRIAGVVGFNVRDGTFYVFKAKAVIVAAGGTSLLYRPRSVGEGLGRAWYPTWASGSGLAIPILAGAETVNMEFRLIVIRFKDGYGPVGYPYLLLKMRSTDVRGRQWEPLPEEAKAELAKIFYDYAYAKPTPTPIRTWVTIQNLKEGRGPDLMQTQEKLPDMESFRLLFEDYLDMTPSQALCWASQNIHPQKTPSELMPTEPYVQGSHASSSGMWASGPPDIAPPEYRWGP…	ATGAATTTTCCCACTAAAATCGTAGATACGGATATCTTGGTTGTCGGCGGCGGAATGGCCGGCTGCGGCGCTGTTTTTGAGGCTAAGTATTGGTGTCGTAATAAATGTAAAGTCACGCTGGTAGAGAAGGCGAATTTGGAGAAGAGCGGCGCGGTGGGCATGGGCCTGTCCGCTGTTAATACTGGCACATTTACTGCGGACCCCGACGATCCCAAGCCTGAAGATTTTGTAGAGTACGTCCGCAACGACTTGTTGGGGATCGCTAGAGAGGATTTGGTCTATGACGTCGCTCGCCACATGACGTCTACGATTAAATTATTTGATGAGTGGGGCCTGCCGCTGTGGCGCGACCCGAAGACCGGGAAATATATTAGGACTGGTCGCTGGCAAATACCGGTT…	MPTFVYTSLCKGCGKCIDICPADNMQYDTKTRRAYNADPVSCAECLNCVKYCPEHAVDVRTYADFAPLGMRLGVIRDTKRNIIYWRIMYRDGTIYEFASPIRTTPWGSARGALDIPPREDLDSELLAMEDNPEYLGFPELPRPRQTIRVVGSLMRYKQTVESLKSG	ATGCCTACATTTGTATATACGTCGCTATGTAAAGGCTGCGGGAAATGTATCGACATATGTCCAGCAGATAATATGCAATATGATACAAAGACGAGGAGGGCCTATAATGCAGACCCAGTCTCCTGCGCCGAGTGTTTGAATTGTGTCAAGTATTGTCCCGAACACGCCGTCGATGTCAGGACGTATGCCGACTTTGCGCCTCTAGGCATGAGGCTTGGCGTTATTAGGGATACGAAGCGGAATATTATCTATTGGCGTATTATGTACCGCGATGGGACTATTTACGAATTTGCATCGCCGATTAGGACTACGCCTTGGGGCAGCGCCCGCGGCGCCCTGGACATACCGCCGCGCGAAGACCTAGATTCTGAGCTGTTAGCTATGGAGGATAACCCTGAG…
FN869859.1	Thermoproteus tenax Kra 1	MSLNPPTKVVDTDILVVGGGMAGCGAVFEAKYWCRGRCKVTLVEKAKLEKSGAVGMGLSAVNLGAFTEEPDDPKPEDFVYYVRNEFFGIVREDLVYDIARHMTSTVKLLDSWGLPIWRDPKTGKYLRTGRWQHPIHGESYKAIVAEACAKSADEIYERVFVTHPLLDETVPNRIAGVVGFGVRDGTFYVFRAKAVIVAAGGASLVYRPRSTGEGLGRTWYPTWASGSAYAIPIMAGAETTSMEARLIVVRFKDGYGPVGFPYLLFRMRSTDVYGRQWEPLPDEAREEFKKLYGKYAEAKPTPTLLRVLVTERNLRDGRGPDIMQTQERLKTDEDIHLLFEDYLDMTPTQAFLWAGQNIHPEKRPSELVPTEPYVQGSHASPSGMWASGPADIAPSEYKW…	ATGTCCCTCAATCCGCCCACCAAGGTAGTAGACACCGACATCTTGGTCGTGGGAGGCGGGATGGCCGGATGCGGCGCCGTCTTCGAGGCGAAGTACTGGTGTAGAGGGAGGTGTAAGGTCACGTTGGTGGAGAAAGCCAAGTTGGAGAAGTCGGGCGCCGTAGGCATGGGCCTATCTGCTGTCAACTTGGGCGCGTTCACGGAGGAGCCGGACGACCCCAAGCCTGAGGACTTCGTCTACTACGTGCGCAACGAGTTCTTCGGAATAGTGAGGGAGGATTTGGTCTACGACATAGCTAGACATATGACGTCGACGGTCAAACTCTTAGACTCGTGGGGGCTCCCCATATGGAGGGACCCGAAGACGGGCAAGTATCTGCGCACGGGCAGATGGCAACAT…	MPTFVYASLCKGCGKCVDICPADNMQFNPKTRKAFNADPISCAECMNCVKYCPEHAVDVRPYADFVPLGVKVGVVRDTKKNVIYWRLVFRDGTVKDFAIPIRTTPWGSAKGAKDFPERSDLDSELLCCEDSPEWTGFRELPRPKELKYYKGPPQYSSPPPEILEHYKRK	ATGCCAACATTTGTATATGCTTCTTTGTGTAAAGGTTGCGGCAAATGTGTCGATATATGTCCCGCCGATAACATGCAGTTCAACCCCAAGACAAGAAAGGCTTTCAACGCCGATCCTATCAGCTGCGCGGAGTGCATGAACTGCGTCAAGTACTGCCCTGAACATGCTGTGGATGTGAGGCCCTACGCAGATTTCGTCCCGCTCGGCGTAAAGGTGGGGGTAGTCCGCGACACTAAAAAGAACGTGATATATTGGAGACTGGTCTTCAGAGATGGAACTGTGAAGGACTTCGCCATACCCATAAGGACGACGCCGTGGGGCTCCGCAAAGGGCGCAAAGGACTTCCCGGAGAGGTCCGACTTAGATTCAGAGCTCCTCTGTTGTGAAGACAGCCCAGAA…
CP002590.1	Thermoproteus uzoniensis 768-20	MSALHFPTKIVDTDILVIGGGMAGCGAVFEAKYWCRGRCKVTLVEKAKTEKSGAVGMGLSAANLGVFSEDPDDPKPEDFVRYVRNEFFGIVREDLVYDIARHMTSTIKLFDSWGLPLWRDPKTGKFLRTGRWQHPVHGESYKAIVAEACLKSADEVYERVLITHPLLDERVPNRIAGAVGFHVRDGTFYVFRAKAVIVAAGGASLVYRPRSTAEGLGRTWYPTWASGSAYAIPILAGAETTSMEARLVVVRFKDAYGPVGFPYLLLKMRSTDVHGKQWEPLPDEAREEFKKLYGKYAEARPTPTLLRVLVTERNLMMGRGPDLMQTQERLKTDEDLETLYEDYLDMTPTQAFLWAGQNIHPEKRPSELVPTEPYVQGSHASPSGMWASGPADLAPPEYR…	ATGTCGGCGCTCCACTTCCCCACCAAGATAGTCGACACCGACATCTTAGTCATAGGCGGCGGCATGGCCGGTTGCGGCGCCGTGTTCGAGGCGAAGTACTGGTGCAGGGGCAGATGCAAGGTGACGCTTGTCGAGAAGGCCAAGACCGAGAAGTCGGGGGCCGTGGGCATGGGCCTCTCCGCGGCAAACCTAGGCGTCTTCTCGGAGGATCCGGACGACCCCAAGCCAGAGGACTTCGTCCGCTACGTTAGGAACGAGTTCTTCGGCATAGTGCGCGAGGACTTGGTGTACGACATAGCGCGCCACATGACGTCGACCATAAAACTGTTCGACTCCTGGGGCCTGCCGCTGTGGAGGGACCCCAAGACAGGCAAGTTCTTGAGGACGGGGAGGTGGCAA…	MYASLCKGCGKCVDICPADNMQYNPKTRRAYNADPASCAECLNCVKYCPEHAVDVRSYADFVPLGARVGVIRDTKKNIIYWRLVFRDGTVLDYAIPIRTTPWGSAKGAADFPERQDLDSELLCCEDNPEWLGFKELPRPKELKYIKGPP	GTGTACGCCTCTCTTTGCAAGGGATGCGGCAAATGCGTCGATATATGTCCAGCGGACAACATGCAGTACAACCCGAAGACTAGGAGGGCCTATAACGCCGATCCGGCAAGTTGCGCCGAATGCCTCAACTGCGTGAAGTACTGCCCAGAGCACGCAGTCGACGTGAGGTCGTACGCCGATTTTGTGCCGCTGGGCGCCAGAGTCGGCGTGATAAGGGACACTAAGAAGAATATCATATACTGGCGCCTCGTGTTTAGAGACGGCACGGTGCTGGACTACGCAATACCGATAAGGACCACGCCTTGGGGCAGCGCCAAGGGGGCCGCGGACTTCCCGGAGAGGCAGGATCTAGACTCGGAACTGCTCTGTTGCGAGGACAACCCGGAGTGGCTGGGCTTC…
NC_019902.1	Thioalkalivibrio nitratireducens DSM 14787	MAYKTIVEDNIDILVCGAGLGGTGAAFEARYWGQDKKIIIAEKANIDRSGAVAQGLYAINCYMGTRWGENNPEDHVRYARIDLMGMVREDLLFDMARHVDSAVHQFEEWGLPLMRDPKTGAYQREGRWQIMIHGESYKPIVAEAAKKSADQVYNRICVTHLLMDESKENRVAGAVGFNVRTGNYHVFKSKAVIVGAGGASMIFKPRSVGEGAGRVWYAPWSSGSAYGLLINAGAKMTQMENRIVLARFKDGYGPVGAYFLHLKTYTQNGLGEEYESKWWPELQEMVGKEYLDPEVSHRTHRPIPTCLRNHAFISEVNAGRGPIHMITMEAFQDPHLEEVGWENFLGMTVGQAVLWAATDVDPKNENPELTTSEPYVMGSHATGCGAWCSGPEDVSPPEY…	ATGGCTTATAAGACTATCGTCGAAGACAACATCGACATCCTGGTCTGTGGCGCCGGCCTGGGCGGCACGGGCGCAGCCTTTGAAGCCAGGTATTGGGGCCAGGACAAGAAAATCATCATCGCCGAAAAAGCCAATATCGATCGCTCCGGCGCGGTCGCCCAGGGGCTGTACGCAATCAACTGCTACATGGGAACCCGCTGGGGCGAGAACAACCCCGAGGACCACGTACGCTACGCCCGCATCGACCTGATGGGTATGGTGCGCGAGGACCTGCTGTTCGACATGGCGCGCCACGTCGACTCCGCGGTGCACCAGTTCGAGGAATGGGGCCTGCCGCTGATGCGCGATCCCAAGACGGGTGCCTATCAGCGCGAAGGGCGCTGGCAGATCATGATTCAC…	MPTFVYMTRCDGCGHCVDICPSDIMHIDPTYRRAYNIEPNMCWECFSCVKACPHHAIDVRGYADFAPLGHSVRVHRDEERGTIGWKIKFRDGREKNFLSPITTKPWGKHIPKLADVPGPDKTARESQLLFNEPNYIRMDDGDLYTLETAGLKLKEGVYY	ATGCCAACTTTCGTCTATATGACCCGCTGCGATGGCTGTGGGCACTGCGTCGACATCTGCCCGTCGGACATCATGCATATCGACCCGACCTATCGTCGTGCATACAACATCGAACCCAACATGTGCTGGGAATGTTTCTCCTGCGTCAAGGCCTGCCCGCATCACGCTATCGACGTGCGCGGTTACGCCGACTTCGCCCCGCTCGGGCACAGCGTTCGGGTGCATCGCGATGAGGAGCGCGGCACCATCGGATGGAAAATCAAGTTCCGGGACGGCAGGGAAAAGAACTTCCTGTCGCCGATCACGACCAAGCCCTGGGGCAAGCACATTCCGAAACTCGCGGACGTGCCCGGGCCGGACAAGACCGCCCGCGAAAGCCAGCTGCTGTTCAACGAGCCC…
CP007029.1	Thioalkalivibrio paradoxus ARh 1	MAYKTIVEDNIDILVCGAGLGGTGAAFEARYWGQDKKIIIAEKANIDRSGAVAQGLYAINCYMGTRWGENNPEDHVRYARIDLMGMVREDLLFDMARHVDSAVHQFEEWGLPLMRDPKTGAYQREGRWQIMIHGESYKPIVAEAAKKSADQVYNRICVTHLLMDESKENRVAGAVGFNVRTGNYHVFKSKAVIVGAGGASMIFKPRSVGEGAGRVWYAPWSSGSAYGLLINAGAKMTQMENRIVLARFKDGYGPVGAYFLHLKTYTQNGLGEEYESKWWPELQEMVGKEYLDPEVSHRTHRPIPTCLRNHAFISEVNAGRGPIHMITMEAFQDPHLEEVGWENFLGMTVGQAVLWAATDVDPKNENPELTTSEPYVMGSHATGCGAWCSGPEDVSPPEY…	ATGGCCTACAAGACTATCGTCGAAGACAACATCGACATCCTGGTCTGTGGCGCCGGCCTGGGCGGCACGGGCGCAGCCTTTGAAGCCAGGTACTGGGGGCAGGACAAGAAGATCATCATCGCCGAAAAGGCCAATATCGATCGGTCCGGCGCGGTCGCCCAGGGGCTGTACGCGATCAACTGCTACATGGGAACCCGCTGGGGCGAGAACAACCCCGAGGACCACGTTCGCTACGCCCGCATCGACCTGATGGGTATGGTGCGCGAAGATCTGCTGTTCGACATGGCGCGCCACGTCGACTCCGCGGTGCACCAGTTCGAGGAATGGGGCCTGCCGCTGATGCGCGATCCCAAGACGGGTGCCTATCAGCGCGAAGGGCGCTGGCAGATCATGATTCAC…	MPTFVYMTRCDGCGHCVDICPSDIMHIDKTYRRAYNIEPNMCWECFSCVKACPHHAIDVRGYADFAPLGHSVRVDRDEERGTIAWRIKFRDGREKNFLSPITTKPWGKHIPKLSDVPGPDKSARDSQLLFNEPKYIRMDDGDLYSLETAGLKLKEGVYY	ATGCCAACTTTCGTATACATGACCCGTTGCGACGGCTGTGGGCACTGCGTTGATATCTGCCCGTCCGATATCATGCACATCGACAAGACCTATCGCCGCGCCTACAACATCGAACCCAACATGTGTTGGGAATGCTTCTCCTGCGTCAAGGCTTGCCCGCACCATGCCATCGACGTGCGCGGCTACGCCGACTTTGCCCCGCTTGGGCACAGCGTGCGCGTGGATCGCGACGAGGAGCGCGGCACCATCGCCTGGAGAATCAAGTTCCGGGACGGGCGGGAAAAGAACTTCCTGTCGCCGATCACGACCAAGCCCTGGGGCAAGCACATTCCGAAACTTTCGGACGTGCCGGGGCCGGACAAGTCCGCTCGCGATAGCCAGTTGCTGTTCAATGAGCCC…
NZ_KB898754.1	Thioalkalivibrio sp. AKL11	MAYKTIVEDNIDILVCGAGLGGTGAAWEARFWGQDKKVVIAEKANIDRSGAVAQGLYAINCYMGTRWGENNPEDHVRYARIDLMGMVREDLLFDMARHVDSTVHQFEEWGLPLMRDPKTGAYQREGRWQIMIHGESYKPIVAEAAKKSADTIYNRICVTHLLMDESKENRVAGAVGFNVRTGNYHVFKSKSVIVAAGGASMIFKPRSVGEGAGRVWYAPWSSGSAYGLLINAGAKMTQMENRIVLARFKDGYGPVGAYFLHLKTRTQNCNGEEYESKWWPQLQEMVGKEYLDPEVSHRTHRPIPTCLRNHAFLNEVNAGRGPIHMVTMEAFQDPHLEEVGWENFLGMTVGQAVLWAATDVDPKNENPELTTSEPYVMGSHATGCGAWCSGPEDVSPPEY…	ATGGCCTACAAGACAATCGTCGAAGACAACATCGACATCTTGGTCTGTGGCGCCGGCCTGGGTGGCACGGGCGCAGCCTGGGAAGCGCGGTTCTGGGGCCAGGACAAGAAGGTCGTGATTGCCGAAAAGGCCAATATCGACCGCTCCGGTGCGGTGGCCCAAGGCCTGTACGCGATCAACTGTTACATGGGGACCCGCTGGGGCGAAAACAACCCCGAGGACCACGTCCGCTACGCCCGGATCGACCTGATGGGCATGGTGCGCGAGGACCTGCTGTTCGACATGGCGCGTCACGTGGATTCCACCGTGCACCAGTTCGAGGAGTGGGGCCTGCCGCTGATGCGCGACCCGAAGACGGGCGCCTACCAGCGTGAAGGCCGCTGGCAGATCATGATTCAC…	MPTFVYMTRCDGCGYCVDICPSDIMHIDETTRRAYNIEPNMCWECYSCVKACPHHAIDVRGYADFAPLGHSVRVDRDEERGTIAWKIKFRDGREKNFLSPITTKPWGKHIPQLADVPAPDKSMRDSQLLFNEPKYIRMDEGDLHTLEAAGLKLKEGVYY	ATGCCAACTTTTGTATACATGACCCGTTGCGATGGCTGTGGATACTGCGTGGACATCTGCCCGTCAGACATCATGCATATCGACGAAACCACGCGTCGCGCCTACAACATCGAACCCAACATGTGCTGGGAATGCTATTCCTGCGTGAAGGCCTGCCCACACCATGCGATTGACGTGCGCGGCTACGCGGACTTCGCGCCGCTGGGGCACAGCGTGCGCGTCGACCGCGACGAGGAACGCGGCACCATCGCCTGGAAGATCAAGTTCCGCGATGGTCGCGAGAAGAATTTCCTGTCGCCGATCACCACCAAGCCCTGGGGCAAGCACATCCCGCAGCTGGCGGACGTACCCGCGCCGGACAAGTCGATGCGGGACAGCCAGCTGCTGTTCAACGAGCCC…
NZ_ATUK01000014.1	Thioalkalivibrio sp. AKL19	MAYKTIVEDNIDILVCGAGLGGTGAAWEARFWGQDKKVVIAEKANIDRSGAVAQGLYAINCYMGTRWGENNPEDHVRYARIDLMGMVREDLLFDMARHVDSTVHQFEEWGLPLMRDPKTGAYQREGRWQIMIHGESYKPIVAEAAKKSADTIYNRICVTHLLMDESKENRVAGAVGFNVRTGNYHVFKSKSVVVAAGGASMIFKPRSVGEGAGRVWYAPWSSGSAYGLLINAGAKMTQMENRIVLARFKDGYGPVGAYFLHLKTRTQNCNGEEYESKWWPGLQEMVGKEYLDPEVSHRTHRPIPTCLRNHAFLNEVNAGRGPIHMVTMEAFQDPHLEEVGWENFLGMTVGQAVLWAATDVDPKNENPELTTSEPYVMGSHATGCGAWCSGPEDVSPPEY…	ATGGCCTACAAGACAATCGTCGAAGACAACATCGACATCCTGGTCTGTGGTGCGGGGCTCGGGGGCACGGGCGCCGCCTGGGAAGCCCGCTTCTGGGGCCAGGACAAGAAGGTCGTGATTGCCGAAAAGGCCAACATTGACCGCTCCGGTGCGGTGGCCCAGGGCCTGTACGCGATCAACTGCTACATGGGGACCCGCTGGGGCGAGAACAACCCCGAGGACCATGTGCGCTACGCCCGTATCGACCTGATGGGTATGGTGCGCGAGGACTTGCTGTTCGACATGGCGCGCCACGTCGACTCCACCGTGCACCAGTTCGAGGAATGGGGCCTGCCGCTGATGCGCGACCCGAAGACGGGCGCCTACCAGCGTGAAGGCCGCTGGCAGATCATGATCCAC…	MPTFVYMTRCDGCGYCVDICPSDIMHIDETTRRAYNIEPNMCWECYSCVKACPHHAIDVRGYADFAPLGHSVRVDRDEERGTIAWKIKFRDGREKNFLSPITTKPWGKHIPQLADVPAPDKSMRDSQLLFNEPKYIRMDEGDLHTLEAAGLKLKEGVYY	ATGCCAACTTTCGTATACATGACCCGTTGCGATGGCTGTGGATACTGCGTGGATATCTGCCCGTCAGACATCATGCATATCGACGAAACCACCCGTCGCGCCTACAACATCGAACCCAACATGTGCTGGGAGTGCTATTCCTGCGTGAAGGCCTGCCCGCATCACGCCATTGATGTACGCGGCTACGCGGATTTTGCGCCACTGGGTCACAGCGTGCGGGTCGACCGCGACGAAGAGCGCGGCACGATCGCCTGGAAGATCAAGTTCCGGGATGGTCGCGAGAAGAATTTCCTTTCTCCGATTACCACCAAGCCCTGGGGCAAGCACATCCCGCAGCTGGCGGACGTCCCCGCGCCCGACAAGTCGATGCGCGACAGCCAGCTGCTGTTCAACGAGCCC…
NZ_KB906394.1	Thioalkalivibrio sp. AL21	MAYKTIVEDNIDILVCGAGLGGTGAAWEARFWGQDKKVVIAEKANIDRSGAVAQGLYAINCYMGTRWGENNPEDHVRYARIDLMGMVREDLLFDMARHVDSTVHQFEEWGLPLMRDPKTGAYQREGRWQIMIHGESYKPIVAEAAKKSADTIYNRICVTHLLMDESKENRVAGAVGFNVRTGNYHVFKSKTVIVAAGGASMIFKPRSVGEGAGRVWYAPWSSGSAYGLLINAGAKMTQMENRIVLARFKDGYGPVGAYFLHLKTRTQNCNGEEYESKWWPGLQEMVGKEYLDPEASHRTHRPIPTCLRNHAFLNEVNAGRGPIHMVTMEAFQDPHLEEVGWENFLGMTVGQAVLWAATDVDPKNENPELTTSEPYVMGSHATGCGAWCSGPEDVSPPEY…	ATGGCCTACAAGACAATCGTCGAAGACAACATCGACATCCTGGTCTGCGGCGCCGGGCTCGGCGGCACGGGCGCCGCCTGGGAAGCCCGGTTCTGGGGCCAGGACAAGAAGGTCGTGATTGCCGAAAAGGCCAACATCGACCGCTCCGGCGCCGTGGCCCAGGGCCTGTACGCGATCAACTGTTACATGGGCACCCGTTGGGGCGAAAACAACCCCGAGGACCATGTCCGCTACGCCCGCATCGACCTGATGGGCATGGTGCGCGAGGACCTGCTGTTCGACATGGCGCGTCACGTGGATTCCACCGTGCACCAGTTCGAGGAATGGGGCCTGCCGCTGATGCGCGACCCGAAGACGGGCGCCTACCAGCGTGAAGGCCGCTGGCAGATCATGATCCAC…	MPTFVYMTRCDGCGYCVDICPSDIMHIDETTRRAYNIEPNMCWECYSCVKACPHHAIDVRGYADFAPLGHSVRVDRDEERGTIAWKIKFRDGREKNFLSPITTKPWGKHIPQLADVPAPDKSMRDSQLLFNEPKYIRMDEGDLHTLEAAGLKLKEGVYY	ATGCCAACTTTCGTATACATGACCCGTTGCGATGGCTGTGGGTACTGCGTGGACATCTGCCCGTCAGACATCATGCATATCGACGAAACCACCCGTCGCGCCTACAACATCGAGCCCAACATGTGCTGGGAATGCTATTCCTGCGTGAAGGCCTGTCCGCACCACGCCATTGACGTGCGCGGCTACGCGGACTTCGCGCCACTGGGGCACAGCGTGCGCGTCGACCGCGACGAAGAGCGCGGCACCATTGCCTGGAAGATCAAGTTCCGCGACGGCCGGGAGAAGAATTTCCTGTCGCCGATCACTACCAAACCCTGGGGCAAGCACATCCCGCAGCTGGCGGACGTCCCCGCACCGGACAAGTCCATGCGCGACAGCCAGTTGCTGTTCAACGAACCC…
NZ_KB900097.1	Thioalkalivibrio sp. AL5	MAYKTIVEDNIDILVCGAGLGGTGAAWEARFWGQDKKVVIAEKANIDRSGAVAQGLYAINCYMGTRWGENNPEDHVRYARIDLMGMVREDLLFDMARHVDSTVHQFEEWGLPLMRDPKTGAYQREGRWQIMIHGESYKPIVAEAAKKSADTIYNRICVTHLLMDESKENRVAGAVGFNVRTGNYHVFKSKTVIVAAGGASMIFKPRSVGEGAGRVWYAPWSSGSAYGLLINAGAKMTQMENRIVLARFKDGYGPVGAYFLHLKTRTQNCNGEEYESKWWPQLQEMVGKEYLDPEVSHRTHRPIPTCLRNHAFLNEVNAGRGPIHMVTMEAFQDPHLEEVGWENFLGMTVGQAVLWAATDVDPKNENPELTTSEPYVMGSHATGCGAWCSGPEDVSPPEY…	ATGGCCTACAAGACAATCGTCGAAGACAACATCGACATCTTGGTTTGTGGCGCCGGCCTGGGCGGCACGGGCGCCGCCTGGGAAGCCCGGTTCTGGGGCCAGGACAAGAAGGTCGTGATTGCGGAGAAGGCCAACATCGACCGCTCCGGCGCCGTGGCCCAGGGCCTGTACGCGATCAACTGCTACATGGGCACCCGCTGGGGCGAGAACAACCCCGAGGACCATGTTCGCTACGCGCGTATCGACCTGATGGGCATGGTGCGCGAGGATCTGCTGTTCGACATGGCGCGCCACGTGGATTCCACCGTGCACCAGTTCGAGGAATGGGGTCTCCCGCTGATGCGCGACCCGAAGACGGGCGCCTACCAGCGGGAAGGCCGCTGGCAGATCATGATCCAC…	MPTFVYMTRCDGCGYCVDICPSDIMHIDETTRRAYNIEPNMCWECFSCVKACPHHAIDVRGYADFAPLGHSVRVDRDEERGTIAWKIKFRDGREKEFLSPITTKPWGKHIPQLADVPAPDKSMRDSQLLFNEPKYIRMDEGDLHTLEAAGLKLKEGVYY	ATGCCAACTTTCGTATACATGACCCGTTGCGATGGCTGTGGATACTGCGTGGATATCTGCCCGTCAGACATCATGCATATCGACGAAACCACCCGTCGTGCCTACAACATCGAGCCCAATATGTGCTGGGAGTGCTTCTCCTGCGTGAAAGCCTGCCCGCACCACGCCATTGACGTGCGCGGCTATGCGGACTTCGCGCCGCTTGGGCACAGCGTACGCGTCGACCGCGACGAAGAGCGGGGAACTATCGCCTGGAAGATCAAGTTCCGCGATGGTCGCGAAAAGGAGTTCCTGTCGCCCATTACCACCAAACCCTGGGGCAAGCACATCCCGCAGCTGGCCGACGTTCCTGCGCCGGACAAGTCGATGAGGGACAGCCAGCTGCTGTTCAACGAGCCC…
NZ_KB906241.1	Thioalkalivibrio sp. ALD1	MAYKTIVEDNIDILVCGAGLGGTGAAWEARFWGQDKKVVIAEKANIDRSGAVAQGLYAINCYMGTRWGENNPEDHVRYARIDLMGMVREDLLFDMARHVDSTVHQFEEWGLPLMRDPKTGAYQREGRWQIMIHGESYKPIVAEAAKKSADTIYNRICVTHLLMDESKENRVAGAVGFNVRTGNYHVFKSKTVIVAAGGASMIFKPRSVGEGAGRVWYAPWSSGSAYGLLINAGAKMTQMENRIVLARFKDGYGPVGAYFLHLKTRTQNCNGEEYESKWWPGLQEMVGKEYLDPEASHRTHRPIPTCLRNHAFLNEVNAGRGPIHMVTMEAFQDPHLEEVGWENFLGMTVGQAVLWAATDVDPKNENPELTTSEPYVMGSHATGCGAWCSGPEDVSPPEY…	ATGGCCTACAAGACAATCGTCGAAGACAACATCGACATCTTGGTTTGTGGCGCCGGCCTGGGCGGCACGGGTGCCGCCTGGGAAGCCCGGTTCTGGGGCCAGGACAAGAAGGTCGTGATTGCTGAAAAGGCCAACATCGACCGTTCCGGCGCGGTGGCGCAGGGCCTGTACGCGATCAACTGCTACATGGGGACCCGCTGGGGCGAGAACAACCCAGAAGACCACGTGCGCTACGCCCGCATCGACCTGATGGGTATGGTGCGCGAGGATCTGCTGTTCGACATGGCGCGCCACGTGGATTCCACCGTGCACCAGTTCGAGGAGTGGGGTCTCCCGCTGATGCGCGACCCGAAGACGGGGGCCTACCAGCGTGAGGGCCGCTGGCAGATCATGATCCAC…	MPTFVYMTRCDGCGYCVDICPSDIMHIDETTRRAYNIEPNMCWECYSCVKACPHHAIDVRGYADFAPLGHSVRVDRDEERGTIAWKIKFRDGREKNFLSPITTKPWGKHIPQLADVPAPDKSMRDSQLLFNEPKYIRMDEGDLHTLEAAGLKLKEGVYY	ATGCCAACTTTCGTATACATGACCCGTTGCGATGGCTGTGGGTACTGCGTGGACATCTGCCCGTCAGACATCATGCATATCGACGAAACCACCCGTCGTGCCTACAACATCGAACCCAACATGTGCTGGGAATGCTATTCCTGCGTCAAGGCCTGCCCGCACCACGCCATTGACGTACGCGGCTACGCGGACTTCGCGCCTCTGGGCCACAGCGTGCGCGTCGACCGCGACGAAGAGCGCGGCACCATCGCCTGGAAGATCAAGTTCCGCGATGGTCGGGAAAAGAATTTCCTGTCGCCGATCACTACCAAGCCCTGGGGCAAGCACATCCCGCAGCTGGCCGACGTACCCGCGCCGGACAAGTCGATGCGGGACAGCCAGTTGCTGTTCAACGAGCCC…
NZ_KB905906.1	Thioalkalivibrio sp. ALE12	MAYKTIVEDNIDILVCGAGLGGTGAAWEARFWGQDKKVVIAEKANIDRSGAVAQGLYAINCYMGTRWGENNPEDHVRYARIDLMGMVREDLLFDMARHVDSTVHQFEEWGLPLMRDPKTGAYQREGRWQIMIHGESYKPIVAEAAKKSADTIYNRICVTHLLMDESKENRVAGAVGFNVRTGNYHVFKSKSVIVAAGGASMIFKPRSVGEGAGRVWYAPWSSGSAYGLLINAGAKMTQMENRIVLARFKDGYGPVGAYFLHLKTRTQNCNGEEYESKWWPQLQEMVGKEYLDPEVSHRTHRPIPTCLRNHAFLNEVNAGRGPIHMVTMEAFQDPHLEEVGWENFLGMTVGQAVLWAATDVDPKNENPELTTSEPYVMGSHATGCGAWCSGPEDVSPPEY…	ATGGCCTACAAGACAATCGTCGAAGACAACATCGACATCCTGGTCTGTGGCGCCGGGCTCGGCGGCACGGGTGCCGCCTGGGAGGCTCGCTTCTGGGGTCAGGACAAGAAGGTCGTGATTGCCGAAAAGGCCAACATCGACCGTTCCGGCGCGGTGGCCCAGGGCCTGTACGCGATCAACTGCTACATGGGCACCCGCTGGGGCGAGAACAACCCCGAGGACCATGTGCGCTACGCCCGTATCGACCTGATGGGCATGGTGCGCGAGGACCTGCTGTTCGACATGGCGCGCCACGTGGACTCCACCGTGCACCAGTTCGAGGAGTGGGGCCTGCCCCTGATGCGCGACCCGAAGACGGGCGCCTATCAGCGAGAAGGTCGCTGGCAGATCATGATCCAC…	MPTFVYMTRCDGCGYCVDICPSDIMHIDETTRRAYNIEPNMCWECFSCVKACPHHAIDVRGYADFAPLGHSVRVDRDEERGTIAWKIKFRDGREKDFLSPITTKPWGKHIPQLADVPAPDKSMRDSQLLFNEPKYIRMDEGDLHTLEAAGLKLKEGVYY	ATGCCAACTTTCGTATACATGACCCGTTGCGATGGCTGTGGGTACTGCGTGGACATCTGCCCGTCAGACATCATGCATATCGACGAAACCACCCGTCGCGCCTACAACATCGAGCCCAACATGTGCTGGGAATGCTTTTCCTGCGTGAAGGCCTGCCCGCACCATGCGATTGACGTGCGCGGCTACGCGGACTTCGCGCCACTGGGGCACAGCGTGCGCGTCGATCGCGACGAAGAGCGCGGCACCATTGCCTGGAAGATCAAGTTCCGCGACGGTCGGGAGAAGGACTTCCTGTCGCCGATTACCACCAAGCCCTGGGGCAAGCACATCCCGCAGCTGGCAGACGTCCCCGCACCCGACAAGTCCATGCGCGACAGCCAGCTGTTGTTCAACGAGCCC…
NZ_AQXY01000030.1	Thioalkalivibrio sp. ALE14	MAYKTIVEDNIDILVCGAGLGGTGAAWEARFWGQDKKVVIAEKANIDRSGAVAQGLYAINCYMGTRWGENNPEDHVRYARIDLMGMVREDLLFDMARHVDSTVHQFEEWGLPLMRDPKTGAYQREGRWQIMIHGESYKPIVAEAAKKSADTIYNRICVTHLLMDESKENRVAGAVGFNVRTGNYHVFKSKSVVVAAGGASMIFKPRSVGEGAGRVWYAPWSSGSAYGLLINAGAKMTQMENRIVLARFKDGYGPVGAYFLHLKTRTQNCNGEEYESKWWPQLQEMVGKEYLDPEVSHRTHRPIPTCLRNHAFLNEVNAGRGPIHMVTMEAFQDPHLEEVGWENFLGMTVGQAVLWAATDVDPKNENPELTTSEPYVMGSHATGCGAWCSGPEDVSPPEY…	ATGGCCTACAAGACAATCGTCGAAGACAACATCGACATCCTGGTCTGTGGCGCGGGGCTTGGTGGCACGGGTGCCGCCTGGGAAGCCCGCTTCTGGGGCCAGGACAAGAAGGTCGTGATTGCCGAAAAGGCCAACATCGACCGTTCCGGCGCGGTCGCCCAGGGCCTGTATGCGATCAACTGCTACATGGGGACCCGCTGGGGCGAGAACAATCCCGAAGACCACGTGCGCTACGCCCGTATCGACCTGATGGGCATGGTGCGCGAGGACCTGCTGTTCGACATGGCCCGCCACGTGGACTCCACCGTGCACCAGTTCGAGGAGTGGGGGCTGCCGCTGATGCGTGACCCGAAGACGGGTGCATACCAGCGTGAAGGCCGCTGGCAGATCATGATCCAC…	MPTFVYMTRCDGCGYCVDICPSDIMHIDPTTRRAYNIEPNMCWECFSCVKACPHHAIDVRGYADFAPLGHSVRVDRDEERGTIAWKIKFRDGREKDFLSPITTKPWGKHIPQLADVPAPDKSMRDSQLLFNEPKYIRMDEGDLHTLEAAGLKLKEGVYY	ATGCCAACTTTTGTATACATGACCCGTTGCGATGGCTGTGGATACTGCGTGGATATCTGCCCGTCAGACATCATGCATATCGACCCCACCACGCGTCGCGCCTACAACATCGAACCCAACATGTGCTGGGAGTGTTTCTCCTGCGTGAAGGCCTGCCCGCACCACGCCATTGATGTGCGTGGCTACGCGGACTTCGCGCCGCTGGGGCACAGCGTGCGCGTTGACCGTGACGAGGAACGGGGCACCATCGCCTGGAAGATCAAGTTCCGCGATGGCCGCGAAAAGGATTTCCTGTCACCGATTACTACCAAGCCCTGGGGCAAGCACATCCCGCAGCTGGCCGACGTCCCCGCACCGGACAAGTCCATGCGCGACAGCCAGCTGCTGTTCAACGAGCCC…
NZ_KB906354.1	Thioalkalivibrio sp. ALE16	MAYKTIVEDNIDILVCGAGLGGTGAAWEARFWGQDKKVVIAEKANIDRSGAVAQGLYAINCYMGTRWGENNPEDHVRYARIDLMGMVREDLLFDMARHVDSTVHQFEEWGLPLMRDPKTGAYQREGRWQIMIHGESYKPIVAEAAKKSADTIYNRICVTHLLMDESKENRVAGAVGFNVRTGNYHVFKSKSVIVAAGGASMIFKPRSVGEGAGRVWYAPWSSGSAYGLLINAGAKMTQMENRIVLARFKDGYGPVGAYFLHLKTRTQNCNGEEYESKWWPQLQEMVGKEYLDPEVSHRTHRPIPTCLRNHAFLNEVNAGRGPIHMVTMEAFQDPHLEEVGWENFLGMTVGQAVLWAATDVDPKNENPELTTSEPYVMGSHATGCGAWCSGPEDVSPPEY…	ATGGCCTACAAGACAATCGTCGAAGACAACATCGACATCCTGGTCTGTGGCGCCGGGCTCGGCGGCACGGGTGCCGCCTGGGAAGCCCGCTTCTGGGGTCAGGACAAGAAGGTCGTTATTGCCGAAAAGGCCAACATCGACCGTTCCGGCGCGGTGGCCCAGGGCCTGTACGCGATCAACTGCTACATGGGCACCCGCTGGGGCGAGAACAACCCCGAGGACCATGTGCGCTACGCCCGTATCGACCTGATGGGCATGGTGCGCGAGGACCTGCTGTTCGACATGGCGCGCCACGTGGACTCCACCGTGCACCAGTTCGAGGAGTGGGGCCTGCCCCTGATGCGCGACCCGAAGACGGGCGCCTATCAGCGAGAAGGTCGCTGGCAGATCATGATCCAC…	MPTFVYMTRCDGCGYCVDICPSDIMHIDETTRRAYNIEPNMCWECFSCVKACPHHAIDVRGYADFAPLGHSVRVDRDEERGTIAWKIKFRDGREKDFLSPITTKPWGKHIPQLADVPAPDKSMRDSQLLFNEPKYIRMDEGDLHTLEAAGLKLKEGVYY	ATGCCAACTTTCGTATACATGACCCGTTGCGATGGCTGTGGGTACTGCGTGGACATCTGCCCGTCAGACATCATGCATATCGACGAAACCACCCGTCGCGCCTACAACATCGAGCCCAACATGTGCTGGGAATGCTTTTCCTGCGTGAAGGCCTGCCCGCACCATGCGATTGACGTGCGCGGCTACGCGGACTTCGCGCCACTGGGGCACAGCGTGCGCGTCGATCGCGACGAAGAGCGCGGCACCATTGCCTGGAAGATCAAGTTCCGCGACGGTCGGGAGAAGGACTTCCTGTCGCCGATTACCACCAAGCCCTGGGGCAAGCACATCCCGCAGCTGGCAGACGTCCCCGCACCCGACAAGTCCATGCGCGACAGCCAGCTGTTGTTCAACGAGCCC…
NZ_AUDT01000008.1	Thioalkalivibrio sp. ALE17	MAYKTIVEDNIDILVCGAGLGGTGAAWEARFWGQDKKVVIAEKANIDRSGAVAQGLYAINCYMGTRWGENNPEDHVRYARIDLMGMVREDLLFDMARHVDSTVHQFEEWGLPLMRDPKTGAYQREGRWQIMIHGESYKPIVAEAAKKSADTIYNRICVTHLLMDESKENRVAGAVGFNVRTGNYHVFKSKSVIVAAGGASMIFKPRSVGEGAGRVWYAPWSSGSAYGLLINAGAKMTQMENRIVLARFKDGYGPVGAYFLHLKTRTQNCNGEEYESKWWPQLQEMVGKEYLDPEVSHRTHRPIPTCLRNHAFLNEVNAGRGPIHMVTMEAFQDPHLEEVGWENFLGMTVGQAVLWAATDVDPKNENPELTTSEPYVMGSHATGCGAWCSGPEDVSPPEY…	ATGGCCTACAAGACAATCGTCGAAGACAACATCGACATCCTGGTCTGTGGCGCCGGGCTCGGCGGCACGGGTGCCGCCTGGGAGGCTCGCTTCTGGGGTCAGGACAAGAAGGTCGTGATTGCCGAAAAGGCCAACATCGACCGTTCCGGCGCGGTGGCCCAGGGCCTGTACGCGATCAACTGCTACATGGGCACCCGCTGGGGCGAGAACAACCCCGAGGACCATGTGCGCTACGCCCGTATCGACCTGATGGGCATGGTGCGCGAGGACCTGCTGTTCGACATGGCGCGCCACGTGGACTCCACCGTGCACCAGTTCGAGGAGTGGGGCCTGCCCCTGATGCGCGACCCGAAGACGGGCGCCTATCAGCGAGAAGGTCGCTGGCAGATCATGATCCAC…	MPTFVYMTRCDGCGYCVDICPSDIMHIDETTRRAYNIEPNMCWECFSCVKACPHHAIDVRGYADFAPLGHSVRVDRDEERGTIAWKIKFRDGREKDFLSPITTKPWGKHIPQLADVPAPDKSMRDSQLLFNEPKYIRMDEGDLHTLEAAGLKLKEGVYY	ATGCCAACTTTCGTATACATGACCCGTTGCGATGGCTGTGGGTACTGCGTGGACATCTGCCCGTCAGACATCATGCATATCGACGAAACCACCCGTCGCGCCTACAACATCGAGCCCAACATGTGCTGGGAATGCTTTTCCTGCGTGAAGGCCTGCCCGCACCATGCGATTGACGTGCGCGGCTACGCGGACTTCGCGCCACTGGGGCACAGCGTGCGCGTCGATCGCGACGAAGAGCGCGGCACCATTGCCTGGAAGATCAAGTTCCGCGACGGTCGGGAGAAGGACTTCCTGTCGCCGATTACCACCAAGCCCTGGGGCAAGCACATCCCGCAGCTGGCGGACGTCCCCGCACCCGACAAGTCCATGCGCGACAGCCAGCTGTTGTTCAACGAGCCC…
NZ_KB906503.1	Thioalkalivibrio sp. ALE22	MAYKTIVEDNIDILVCGAGLGGTGAAWEARFWGQDKKVVIAEKANIDRSGAVAQGLYAINCYMGTRWGENNPEDHVRYARIDLMGMVREDLLFDMARHVDSTVHQFEEWGLPLMRDPKTGAYQREGRWQIMIHGESYKPIVAEAAKKSADTIYNRICVTHLLMDESKENRVAGAVGFNVRTGNYHVFKSKSVIVAAGGASMIFKPRSVGEGAGRVWYAPWSSGSAYGLLINAGAKMTQMENRIVLARFKDGYGPVGAYFLHLKTRTQNCNGEEYESKWWPQLQEMVGKEYLDPEASHRTHRPIPTCLRNHAFLNEVNAGRGPIHMVTMEAFQDPHLEEVGWENFLGMTVGQAVLWAATDVDPKNENPELTTSEPYVMGSHATGCGAWCSGPEDVSPPEY…	ATGGCCTACAAGACAATCGTCGAAGACAACATCGACATCCTGGTCTGTGGCGCCGGGCTCGGCGGCACGGGTGCCGCCTGGGAAGCCCGCTTCTGGGGGCAGGACAAGAAGGTCGTGATTGCCGAAAAGGCCAACATCGACCGCTCTGGTGCGGTGGCCCAGGGCCTGTACGCGATCAACTGCTACATGGGCACCCGCTGGGGCGAGAACAACCCCGAGGACCATGTGCGCTACGCCCGCATCGACCTGATGGGCATGGTGCGCGAGGACCTGCTGTTCGACATGGCGCGCCACGTGGACTCCACCGTGCACCAGTTCGAGGAGTGGGGCCTGCCGCTGATGCGCGACCCGAAGACGGGCGCCTATCAGCGAGAAGGTCGCTGGCAGATCATGATCCAC…	MPTFVYMTRCDGCGYCVDICPSDIMHIDETTRRAYNIEPNMCWECFSCVKACPHHAIDVRGYADFAPLGHSVRVDRDEERGTIAWKIKFRDGREKDFLSPITTKPWGKHIPQLADVPAPDKSMRDSQLLFNEPKYIRMDEGDLHTLEAAGLKLKEGVYY	ATGCCAACTTTCGTATACATGACCCGTTGCGATGGCTGTGGGTACTGCGTGGACATCTGCCCGTCAGACATCATGCATATCGACGAAACCACCCGTCGCGCCTACAACATCGAGCCCAACATGTGCTGGGAATGCTTTTCCTGCGTGAAGGCCTGCCCGCACCATGCGATTGACGTGCGCGGCTACGCGGACTTCGCCCCACTGGGGCACAGCGTGCGCGTCGATCGCGACGAAGAGCGCGGCACCATCGCCTGGAAGATCAAGTTCCGCGACGGTCGGGAGAAGGACTTCCTGTCGCCGATTACCACCAAGCCCTGGGGCAAGCACATCCCGCAGCTGGCGGACGTCCCCGCACCGGACAAATCCATGCGTGACAGCCAGCTGTTGTTCAACGAGCCC…
NZ_KB897937.1	Thioalkalivibrio sp. ALE25	MAYKTIVEDNIDILVCGAGLGGTGAAWEARFWGQDKKVVIAEKANIDRSGAVAQGLYAINCYMGTRWGENNPEDHVRYARIDLMGMVREDLLFDMARHVDSTVHQFEEWGLPLMRDPKTGAYQREGRWQIMIHGESYKPIVAEAAKKSADTIYNRICVTHLLMDESKENRVAGAVGFNVRTGNYHVFKSKSVIVAAGGASMIFKPRSVGEGAGRVWYAPWSSGSAYGLLINAGAKMTQMENRIVLARFKDGYGPVGAYFLHLKTRTQNCNGEEYESKWWPQLQEMVGKEYLDPEVSHRTHRPIPTCLRNHAFLNEVNAGRGPIHMVTMEAFQDPHLEEVGWENFLGMTVGQAVLWAATDVDPKNENPELTTSEPYVMGSHATGCGAWCSGPEDVSPPEY…	ATGGCCTACAAGACAATCGTCGAAGACAACATCGACATCCTGGTCTGTGGCGCCGGGCTCGGCGGCACGGGTGCCGCCTGGGAGGCTCGCTTCTGGGGTCAGGACAAGAAGGTCGTGATTGCCGAAAAGGCCAACATCGACCGTTCCGGCGCGGTGGCCCAGGGCCTGTACGCGATCAACTGCTACATGGGCACCCGCTGGGGCGAGAACAACCCCGAGGACCATGTGCGCTACGCCCGTATCGACCTGATGGGCATGGTGCGCGAGGACCTGCTGTTCGACATGGCGCGCCACGTGGACTCCACCGTGCACCAGTTCGAGGAGTGGGGCCTGCCCCTGATGCGCGACCCGAAGACGGGCGCCTATCAGCGAGAAGGTCGCTGGCAGATCATGATCCAC…	MPTFVYMTRCDGCGYCVDICPSDIMHIDETTRRAYNIEPNMCWECFSCVKACPHHAIDVRGYADFAPLGHSVRVDRDEERGTIAWKIKFRDGREKDFLSPITTKPWGKHIPQLADVPAPDKSMRDSQLLFNEPKYIRMDEGDLHTLEAAGLKLKEGVYY	ATGCCAACTTTCGTATACATGACCCGTTGCGATGGCTGTGGGTACTGCGTGGACATCTGCCCGTCAGACATCATGCATATCGACGAAACCACCCGTCGCGCCTACAACATCGAGCCCAACATGTGCTGGGAATGCTTTTCCTGCGTGAAGGCCTGCCCGCACCATGCGATTGACGTGCGCGGCTACGCGGACTTCGCCCCACTGGGGCACAGCGTGCGCGTCGATCGCGACGAAGAGCGCGGCACCATCGCCTGGAAGATCAAGTTCCGCGACGGTCGGGAGAAGGACTTCCTGTCGCCGATTACCACCAAGCCCTGGGGCAAGCACATCCCGCAGCTGGCGGACGTCCCCGCACCCGACAAGTCCATGCGCGACAGCCAGCTGTTGTTCAACGAGCCC…
NZ_KB898146.1	Thioalkalivibrio sp. ALE27	MAYKTIVEDNIDILVCGAGLGGTGAAWEARFWGQDKKVVIAEKANIDRSGAVAQGLYAINCYMGTRWGENNPEDHVRYARIDLMGMVREDLLFDMARHVDSTVHQFEEWGLPLMRDPKTGAYQREGRWQIMIHGESYKPIVAEAAKKSADTIYNRICVTHLLMDESKENRVAGAVGFNVRTGNYHVFKSKSVIVAAGGASMIFKPRSVGEGAGRVWYAPWSSGSAYGLLINAGAKMTQMENRIVLARFKDGYGPVGAYFLHLKTRTQNCNGEEYESKWWPQLQEMVGKEYLDPEASHRTHRPIPTCLRNHAFLNEVNAGRGPIHMVTMEAFQDPHLEEVGWENFLGMTVGQAVLWAATDVDPKNENPELTTSEPYVMGSHATGCGAWCSGPEDVSPPEY…	ATGGCCTACAAGACAATCGTCGAAGACAACATCGACATCCTGGTCTGTGGCGCCGGGCTCGGCGGCACGGGTGCCGCCTGGGAAGCCCGCTTCTGGGGGCAGGACAAGAAGGTCGTGATTGCCGAAAAGGCCAACATCGACCGCTCTGGTGCGGTGGCCCAGGGCCTGTACGCGATCAACTGCTACATGGGCACCCGCTGGGGCGAGAACAACCCCGAGGACCATGTGCGCTACGCCCGCATCGACCTGATGGGCATGGTGCGCGAGGACCTGCTGTTCGACATGGCGCGCCACGTGGACTCCACCGTGCACCAGTTCGAGGAGTGGGGCCTGCCGCTGATGCGCGACCCGAAGACGGGCGCCTATCAGCGAGAAGGTCGCTGGCAGATCATGATCCAC…	MPTFVYMTRCDGCGYCVDICPSDIMHIDETTRRAYNIEPNMCWECFSCVKACPHHAIDVRGYADFAPLGHSVRVDRDEERGTIAWKIKFRDGREKDFLSPITTKPWGKHIPQLADVPAPDKSMRDSQLLFNEPKYIRMDEGDLHTLEAAGLKLKEGVYY	ATGCCAACTTTCGTATACATGACCCGTTGCGATGGCTGTGGGTACTGCGTGGACATCTGCCCGTCAGACATCATGCATATCGACGAAACCACCCGTCGCGCCTACAACATCGAGCCCAACATGTGCTGGGAATGCTTTTCCTGCGTGAAGGCCTGCCCGCACCATGCGATTGACGTGCGCGGCTACGCGGACTTCGCCCCACTGGGGCACAGCGTGCGCGTCGATCGCGACGAAGAGCGCGGCACCATCGCCTGGAAGATCAAGTTCCGCGACGGTCGGGAGAAGGACTTCCTGTCGCCGATTACCACCAAGCCCTGGGGCAAGCACATCCCGCAGCTGGCGGACGTCCCCGCACCGGACAAATCCATGCGTGACAGCCAGCTGTTGTTCAACGAGCCC…
NZ_KB898093.1	Thioalkalivibrio sp. ALE28	MAYKTIVEDNIDILVCGAGLGGTGAAWEARFWGQDKKVVIAEKANIDRSGAVAQGLYAINCYMGTRWGENNPEDHVRYARIDLMGMVREDLLFDMARHVDSTVHQFEEWGLPLMRDPKTGAYQREGRWQIMIHGESYKPIVAEAAKKSADTIYNRICVTHLLMDESKENRVAGAVGFNVRTGNYHVFKSKSVIVAAGGASMIFKPRSVGEGAGRVWYAPWSSGSAYGLLINAGAKMTQMENRIVLARFKDGYGPVGAYFLHLKTRTQNCNGEEYESKWWPQLQEMVGKEYLDPEASHRTHRPIPTCLRNHAFLNEVNAGRGPIHMVTMEAFQDPHLEEVGWENFLGMTVGQAVLWAATDVDPKNENPELTTSEPYVMGSHATGCGAWCSGPEDVSPPEY…	ATGGCCTACAAGACAATCGTCGAAGACAACATCGACATCCTGGTCTGTGGCGCCGGGCTCGGCGGCACGGGTGCCGCCTGGGAAGCCCGCTTCTGGGGGCAGGACAAGAAGGTCGTGATTGCCGAAAAGGCCAACATCGACCGCTCTGGTGCGGTGGCCCAGGGCCTGTACGCGATCAACTGCTACATGGGCACCCGCTGGGGCGAGAACAACCCCGAGGACCATGTGCGCTACGCCCGCATCGACCTGATGGGCATGGTGCGCGAGGACCTGCTGTTCGACATGGCGCGCCACGTGGACTCCACCGTGCACCAGTTCGAGGAGTGGGGCCTGCCGCTGATGCGCGACCCGAAGACGGGCGCCTATCAGCGAGAAGGTCGCTGGCAGATCATGATCCAC…	MPTFVYMTRCDGCGYCVDICPSDIMHIDETTRRAYNIEPNMCWECFSCVKACPHHAIDVRGYADFAPLGHSVRVDRDEERGTIAWKIKFRDGREKDFLSPITTKPWGKHIPQLADVPAPDKSMRDSQLLFNEPKYIRMDEGDLHTLEAAGLKLKEGVYY	ATGCCAACTTTCGTATACATGACCCGTTGCGATGGCTGTGGGTACTGCGTGGACATCTGCCCGTCAGACATCATGCATATCGACGAAACCACCCGTCGCGCCTACAACATCGAGCCCAACATGTGCTGGGAATGCTTTTCCTGCGTGAAGGCCTGCCCGCACCATGCGATTGACGTGCGCGGCTACGCGGACTTCGCCCCACTGGGGCACAGCGTGCGCGTCGATCGCGACGAAGAGCGCGGCACCATCGCCTGGAAGATCAAGTTCCGCGACGGTCGGGAGAAGGACTTCCTGTCGCCGATTACCACCAAGCCCTGGGGCAAGCACATCCCGCAGCTGGCGGACGTCCCCGCACCGGACAAATCCATGCGTGACAGCCAGCTGTTGTTCAACGAGCCC…
NZ_KB898170.1	Thioalkalivibrio sp. ALE30	MAYKTIVEDNIDILVCGAGLGGTGAAWEARFWGQDKKVVIAEKANIDRSGAVAQGLYAINCYMGTRWGENNPEDHVRYARIDLMGMVREDLLFDMARHVDSTVHQFEEWGLPLMRDPKTGAYQREGRWQIMIHGESYKPIVAEAAKKSADTIYNRICVTHLLMDESKENRVAGAVGFNVRTGNYHVFKSKSVIVAAGGASMIFKPRSVGEGAGRVWYAPWSSGSAYGLLINAGAKMTQMENRIVLARFKDGYGPVGAYFLHLKTRTQNCNGEEYESKWWPQLQEMVGKEYLDPEASHRTHRPIPTCLRNHAFLNEVNAGRGPIHMVTMEAFQDPHLEEVGWENFLGMTVGQAVLWAATDVDPKNENPELTTSEPYVMGSHATGCGAWCSGPEDVSPPEY…	ATGGCCTACAAGACAATCGTCGAAGACAACATCGACATCCTGGTCTGTGGCGCCGGGCTCGGCGGCACGGGTGCCGCCTGGGAAGCCCGCTTCTGGGGGCAGGACAAGAAGGTCGTGATTGCCGAAAAGGCCAACATCGACCGCTCTGGTGCGGTGGCCCAGGGCCTGTACGCGATCAACTGCTACATGGGCACCCGCTGGGGCGAGAACAACCCCGAGGACCATGTGCGCTACGCCCGCATCGACCTGATGGGCATGGTGCGCGAGGACCTGCTGTTCGACATGGCGCGCCACGTGGACTCCACCGTGCACCAGTTCGAGGAGTGGGGCCTGCCGCTGATGCGCGACCCGAAGACGGGCGCCTATCAGCGAGAAGGTCGCTGGCAGATCATGATCCAC…	MPTFVYMTRCDGCGYCVDICPSDIMHIDETTRRAYNIEPNMCWECFSCVKACPHHAIDVRGYADFAPLGHSVRVDRDEERGTIAWKIKFRDGREKDFLSPITTKPWGKHIPQLADVPAPDKSMRDSQLLFNEPKYIRMDEGDLHTLEAAGLKLKEGVYY	ATGCCAACTTTCGTATACATGACCCGTTGCGATGGCTGTGGGTACTGCGTGGACATCTGCCCGTCAGACATCATGCATATCGACGAAACCACCCGTCGCGCCTACAACATCGAGCCCAACATGTGCTGGGAATGCTTTTCCTGCGTGAAGGCCTGCCCGCACCATGCGATTGACGTGCGCGGCTACGCGGACTTCGCCCCACTGGGGCACAGCGTGCGCGTCGATCGCGACGAAGAGCGCGGCACCATCGCCTGGAAGATCAAGTTCCGCGACGGTCGGGAGAAGGACTTCCTGTCGCCGATTACCACCAAGCCCTGGGGCAAGCACATCCCGCAGCTGGCGGACGTCCCCGCACCGGACAAGTCCATGCGCGACAGCCAGCTGTTGTTCAACGAGCCC…
NZ_KB905021.1	Thioalkalivibrio sp. ALE31	MAYKTIVEDNIDILVCGAGLGGTGAAWEARFWGQDKKVVIAEKANIDRSGAVAQGLYAINCYMGTRWGENNPEDHVRYARIDLMGMVREDLLFDMARHVDSTVHQFEEWGLPLMRDPKTGAYQREGRWQIMIHGESYKPIVAEAAKKSADTIYNRICVTHLLMDESKENRVAGAVGFNVRTGNYHVFKSKSVIVAAGGASMIFKPRSVGEGAGRVWYAPWSSGSAYGLLINAGAKMTQMENRIVLARFKDGYGPVGAYFLHLKTRTQNCNGEEYESKWWPQLQEMVGKEYLDPEVSHRTHRPIPTCLRNHAFLNEVNAGRGPIHMVTMEAFQDPHLEEVGWENFLGMTVGQAVLWAATDVDPKNENPELTTSEPYVMGSHATGCGAWCSGPEDVSPPEY…	ATGGCCTACAAGACAATCGTCGAAGACAACATCGACATCCTGGTCTGTGGCGCCGGGCTCGGCGGCACGGGTGCCGCCTGGGAGGCTCGCTTCTGGGGTCAGGACAAGAAGGTCGTGATTGCCGAAAAGGCCAACATCGACCGTTCCGGCGCGGTGGCCCAGGGCCTGTACGCGATCAACTGCTACATGGGCACCCGCTGGGGCGAGAACAACCCCGAGGACCATGTGCGCTACGCCCGTATCGACCTGATGGGCATGGTGCGCGAGGACCTGCTGTTCGACATGGCGCGCCACGTGGACTCCACCGTGCACCAGTTCGAGGAGTGGGGCCTGCCCCTGATGCGCGACCCGAAGACGGGCGCCTATCAGCGAGAAGGTCGCTGGCAGATCATGATCCAC…	MPTFVYMTRCDGCGYCVDICPSDIMHIDETTRRAYNIEPNMCWECFSCVKACPHHAIDVRGYADFAPLGHSVRVDRDEERGTIAWKIKFRDGREKDFLSPITTKPWGKHIPQLADVPAPDKSMRDSQLLFNEPKYIRMDEGDLHTLEAAGLKLKEGVYY	ATGCCAACTTTCGTATACATGACCCGTTGCGATGGCTGTGGGTACTGCGTGGACATCTGCCCGTCAGACATCATGCATATCGACGAAACCACCCGTCGCGCCTACAACATCGAGCCCAACATGTGCTGGGAATGCTTTTCCTGCGTGAAGGCCTGCCCGCACCATGCGATTGACGTGCGCGGCTACGCGGACTTCGCGCCACTGGGGCACAGCGTGCGCGTCGATCGCGACGAAGAGCGCGGCACCATTGCCTGGAAGATCAAGTTCCGCGACGGTCGGGAGAAGGACTTCCTGTCGCCGATTACCACCAAGCCCTGGGGCAAGCACATCCCGCAGCTGGCAGACGTCCCCGCACCCGACAAGTCCATGCGCGACAGCCAGCTGTTGTTCAACGAGCCC…
NZ_AQPB01000061.1	Thioalkalivibrio sp. ALE6	MAYKTIVEDNIDILVCGAGLGGTGAAWEARFWGQDKKVVIAEKANIDRSGAVAQGLYAINCYMGTRWGENNPEDHVRYARIDLMGMVREDLLFDMARHVDSTVHQFEEWGLPLMRDPKTGAYQREGRWQIMIHGESYKPIVAEAAKKSADTIYNRICVTHLLMDESKENRVAGAVGFNVRTGNYHVFKSKSVVVAAGGASMIFKPRSVGEGAGRVWYAPWSSGSAYGLLINAGAKMTQMENRIVLARFKDGYGPVGAYFLHLKTRTQNCNGEEYESKWWPQLQEMVGKEYLDPEVSHRTHRPIPTCLRNHAFLNEVNAGRGPIHMVTMEAFQDPHLEEVGWENFLGMTVGQAVLWAATDVDPKNENPELTTSEPYVMGSHATGCGAWCSGPEDVSPPEY…	ATGGCCTACAAGACAATCGTCGAAGACAACATCGACATCCTGGTCTGTGGCGCGGGGCTTGGTGGCACGGGTGCCGCCTGGGAAGCCCGCTTCTGGGGCCAGGACAAGAAGGTCGTGATTGCCGAAAAGGCCAACATCGACCGTTCCGGCGCGGTCGCCCAGGGCCTGTATGCGATCAACTGCTACATGGGGACCCGCTGGGGCGAGAACAATCCCGAAGACCACGTGCGCTACGCCCGTATCGACCTGATGGGCATGGTGCGCGAGGACCTGCTGTTCGACATGGCCCGCCACGTGGACTCCACCGTGCACCAGTTCGAGGAGTGGGGGCTGCCGCTGATGCGTGACCCGAAGACGGGTGCATACCAGCGTGAAGGCCGCTGGCAGATCATGATCCAC…	MPTFVYMTRCDGCGYCVDICPSDIMHIDPTTRRAYNIEPNMCWECFSCVKACPHHAIDVRGYADFAPLGHSVRVDRDEERGTIAWKIKFRDGREKDFLSPITTKPWGKHIPQLADVPAPDKSMRDSQLLFNEPKYIRMDEGDLHTLEAAGLKLKEGVYY	ATGCCAACTTTTGTATACATGACCCGTTGCGATGGCTGTGGATACTGCGTGGATATCTGCCCGTCAGACATCATGCATATCGACCCCACCACGCGTCGCGCCTACAACATCGAACCCAACATGTGCTGGGAGTGTTTCTCCTGCGTGAAGGCCTGCCCGCACCACGCCATTGATGTGCGTGGCTACGCGGACTTCGCGCCGCTGGGGCACAGCGTGCGCGTTGACCGTGACGAGGAACGGGGCACCATCGCCTGGAAGATCAAGTTCCGCGATGGCCGCGAAAAGGATTTCCTGTCACCGATTACTACCAAGCCCTGGGGCAAGCACATCCCGCAGCTGGCCGACGTCCCCGCACCGGACAAGTCCATGCGCGACAGCCAGCTGCTGTTCAACGAGCCC…
NZ_KB898123.1	Thioalkalivibrio sp. ALE9	MAYKTIVEDNIDILVCGAGLGGTGAAWEARFWGQDKKVVIAEKANIDRSGAVAQGLYAINCYMGTRWGENNPEDHVRYARIDLMGMVREDLLFDMARHVDSTVHQFEEWGLPLMRDPKTGAYQREGRWQIMIHGESYKPIVAEAAKKSADTIYNRICVTHLLMDESKENRVAGAVGFNVRTGNYHVFKSKSVIVAAGGASMIFKPRSVGEGAGRVWYAPWSSGSAYGLLINAGAKMTQMENRIVLARFKDGYGPVGAYFLHLKTRTQNCNGEEYESKWWPQLQEMVGKEYLDPEASHRTHRPIPTCLRNHAFLNEVNAGRGPIHMVTMEAFQDPHLEEVGWENFLGMTVGQAVLWAATDVDPKNENPELTTSEPYVMGSHATGCGAWCSGPEDVSPPEY…	ATGGCCTACAAGACAATCGTCGAAGACAACATCGACATCCTGGTCTGTGGCGCCGGGCTCGGCGGCACGGGTGCCGCCTGGGAAGCCCGCTTCTGGGGGCAGGACAAGAAGGTCGTGATTGCCGAAAAGGCCAACATCGACCGTTCCGGCGCGGTGGCCCAGGGCCTGTACGCGATCAACTGCTACATGGGCACCCGCTGGGGCGAGAACAACCCCGAGGACCATGTGCGCTACGCCCGCATCGACCTGATGGGCATGGTGCGCGAGGACCTGCTGTTCGACATGGCGCGCCACGTGGACTCCACCGTGCACCAGTTCGAGGAATGGGGCCTGCCGCTGATGCGCGACCCGAAGACCGGCGCCTATCAGCGTGAAGGCCGCTGGCAGATCATGATCCAC…	MPTFVYMTRCDGCGYCVDICPSDIMHIDETTRRAYNIEPNMCWECFSCVKACPHHAIDVRGYADFAPLGHSVRVDRDEERGTIAWKIKFRDGREKDFLSPITTKPWGKHIPQLADVPAPDKSMRDSQLLFNEPKYIRMDEGDLHTLEAAGLKLKEGVYY	ATGCCAACTTTCGTATACATGACCCGTTGCGATGGCTGTGGGTACTGCGTGGACATCTGCCCGTCAGACATCATGCATATCGACGAAACCACCCGTCGCGCCTACAACATCGAGCCCAACATGTGCTGGGAATGCTTTTCCTGCGTGAAGGCCTGCCCGCACCATGCGATTGACGTGCGCGGCTACGCGGACTTCGCCCCACTGGGGCACAGCGTGCGCGTCGATCGCGACGAAGAGCGCGGCACCATCGCCTGGAAGATCAAGTTCCGCGACGGTCGGGAGAAGGACTTCCTGTCGCCGATTACCACCAAGCCCTGGGGCAAGCACATCCCGCAGCTGGCGGACGTCCCCGCACCGGACAAGTCCATGCGCGACAGCCAGCTGTTGTTCAACGAGCCC…
NZ_KB905132.1	Thioalkalivibrio sp. ALgr1	MAYKTIVEDNIDILVCGAGLGGTGAAWEARFWGQDKKVVIAEKANIDRSGAVAQGLYAINCYMGTRWGENNPEDHVRYARIDLMGMVREDLLFDMARHVDSTVHQFEEWGLPLMRDPKTGAYQREGRWQIMIHGESYKPIVAEAAKKSADTIYNRICVTHLLMDESKENRVAGAVGFNVRTGNYHVFKSKTVIVAAGGASMIFKPRSVGEGAGRVWYAPWSSGSAYGLLINAGAKMTQMENRIVLARFKDGYGPVGAYFLHLKTRTQNCNGEEYESKWWPQLQEMVGKEYLDPEVSHRTHRPIPTCLRNHAFLNEVNAGRGPIHMVTMEAFQDPHLEEVGWENFLGMTVGQAVLWAATDVDPKNENPELTTSEPYVMGSHATGCGAWCSGPEDVSPPEY…	ATGGCCTACAAGACAATCGTCGAAGACAACATCGACATCTTGGTCTGTGGCGCCGGCCTGGGCGGCACGGGCGCCGCCTGGGAAGCCCGGTTCTGGGGCCAGGACAAGAAGGTCGTGATTGCGGAGAAGGCCAACATCGACCGCTCCGGCGCCGTGGCCCAGGGCCTGTACGCGATCAACTGCTACATGGGCACCCGCTGGGGCGAGAACAACCCCGAGGACCATGTTCGCTACGCGCGTATCGACCTGATGGGCATGGTGCGCGAGGATCTGCTGTTCGACATGGCGCGCCACGTGGATTCCACCGTGCACCAGTTCGAGGAATGGGGTCTCCCGCTGATGCGCGACCCGAAGACGGGCGCCTACCAGCGGGAAGGCCGCTGGCAGATCATGATCCAC…	MPTFVYMTRCDGCGYCVDICPSDIMHIDETTRRAYNIEPNMCWECFSCVKACPHHAIDVRGYADFAPLGHSVRVDRDEERGTIAWKIKFRDGREKEFLSPITTKPWGKHIPQLADVPAPDKSMRDSQLLFNEPKYIRMDEGDLHTLEAAGLKLKEGVYY	ATGCCAACTTTCGTATACATGACCCGTTGCGATGGCTGTGGATACTGCGTGGATATCTGCCCGTCAGACATCATGCATATCGACGAAACCACCCGTCGTGCCTACAACATCGAGCCCAATATGTGCTGGGAGTGCTTCTCCTGCGTGAAAGCCTGCCCGCACCACGCCATTGACGTGCGCGGCTATGCGGACTTCGCGCCGCTTGGGCACAGCGTACGCGTCGACCGCGACGAAGAGCGGGGAACTATCGCCTGGAAGATCAAGTTCCGCGATGGTCGCGAAAAGGAGTTCCTGTCGCCCATTACCACCAAACCCTGGGGCAAGCACATCCCGCAGCTGGCCGACGTTCCTGCGCCGGACAAGTCGATGAGGGACAGCCAGCTGCTGTTCAACGAGCCC…
NZ_KB906595.1	Thioalkalivibrio sp. ALgr5	MAYKTIVEDNIDILVCGAGLGGTGAAWEARFWGQDKKVVIAEKANIDRSGAVAQGLYAINCYMGTRWGENNPEDHVRYARIDLMGMVREDLLFDMARHVDSTVHQFEEWGLPLMRDPKTGAYQREGRWQIMIHGESYKPIVAEAAKKSADTIYNRICVTHLLMDESKENRVAGAVGFNVRTGNYHVFKSKSVIVAAGGASMIFKPRSVGEGAGRVWYAPWSSGSAYGLLINAGAKMTQMENRIVLARFKDGYGPVGAYFLHLKTRTQNCNGEEYESKWWPQLQEMVGKEYLDPEVSHRTHRPIPTCLRNHAFLNEVNAGRGPIHMVTMEAFQDPHLEEVGWENFLGMTVGQAVLWAATDVDPKNENPELTTSEPYVMGSHATGCGAWCSGPEDVSPPEY…	ATGGCCTACAAGACAATCGTCGAAGACAACATCGACATCCTGGTCTGTGGCGCCGGGCTCGGCGGCACGGGTGCCGCCTGGGAGGCTCGCTTCTGGGGTCAGGACAAGAAGGTCGTGATTGCCGAAAAGGCCAACATCGACCGTTCCGGCGCGGTGGCCCAGGGCCTGTACGCGATCAACTGCTACATGGGCACCCGCTGGGGCGAGAACAACCCCGAGGACCATGTGCGCTACGCCCGTATCGACCTGATGGGCATGGTGCGCGAGGACCTGCTGTTCGACATGGCGCGCCACGTGGACTCCACCGTGCACCAGTTCGAGGAGTGGGGCCTGCCCCTGATGCGCGACCCGAAGACGGGCGCCTATCAGCGAGAAGGTCGCTGGCAGATCATGATCCAC…	MPTFVYMTRCDGCGYCVDICPSDIMHIDETTRRAYNIEPNMCWECFSCVKACPHHAIDVRGYADFAPLGHSVRVDRDEERGTIAWKIKFRDGREKDFLSPITTKPWGKHIPQLADVPAPDKSMRDSQLLFNEPKYIRMDEGDLHTLEAAGLKLKEGVYY	ATGCCAACTTTCGTATACATGACCCGTTGCGATGGCTGTGGGTACTGCGTGGACATCTGCCCGTCAGACATCATGCATATCGACGAAACCACCCGTCGCGCCTACAACATCGAGCCCAACATGTGCTGGGAATGCTTTTCCTGCGTGAAGGCCTGCCCGCACCATGCGATTGACGTGCGCGGCTACGCGGACTTCGCCCCACTGGGGCACAGCGTGCGCGTCGATCGCGACGAAGAGCGCGGCACCATCGCCTGGAAGATCAAGTTCCGCGACGGTCGGGAGAAGGACTTCCTGTCGCCGATTACCACCAAGCCCTGGGGCAAGCACATCCCGCAGCTGGCGGACGTCCCCGCACCCGACAAGTCCATGCGCGACAGCCAGCTGTTGTTCAACGAGCCC…
NZ_KB897962.1	Thioalkalivibrio sp. ALJ10	MAYKTIVEDNIDILVCGAGLGGTGAAWEARFWGQDKKVVIAEKANIDRSGAVAQGLYAINCYMGTRWGENNPEDHVRYARIDLMGMVREDLLFDMARHVDSTVHQFEEWGLPLMRDPKTGAYQREGRWQIMIHGESYKPIVAEAAKKSADTIYNRICVTHLLMDESKENRVAGAVGFNVRTGNYHVFKSKTVIVAAGGASMIFKPRSVGEGAGRVWYAPWSSGSAYGLLINAGAKMTQMENRIVLARFKDGYGPVGAYFLHLKTRTQNCNGEEYESKWWPGLQEMVGKEYLDPEASHRTHRPIPTCLRNHAFLNEVNAGRGPIHMVTMEAFQDPHLEEVGWENFLGMTVGQAVLWAATDVDPKNENPELTTSEPYVMGSHATGCGAWCSGPEDVSPPEY…	ATGGCCTACAAGACAATCGTCGAAGACAACATCGACATCTTGGTTTGTGGCGCCGGCCTGGGCGGCACGGGTGCCGCCTGGGAAGCCCGGTTCTGGGGCCAGGACAAGAAGGTCGTGATTGCTGAAAAGGCCAACATCGACCGTTCCGGCGCGGTGGCGCAGGGCCTGTACGCGATCAACTGCTACATGGGGACCCGCTGGGGCGAGAACAACCCAGAAGACCACGTGCGCTACGCCCGCATCGACCTGATGGGTATGGTGCGCGAGGATCTGCTGTTCGACATGGCGCGCCACGTGGATTCCACCGTGCACCAGTTCGAGGAGTGGGGTCTCCCGCTGATGCGCGACCCGAAGACGGGGGCCTACCAGCGTGAGGGCCGCTGGCAGATCATGATCCAC…	MPTFVYMTRCDGCGYCVDICPSDIMHIDETTRRAYNIEPNMCWECYSCVKACPHHAIDVRGYADFAPLGHSVRVDRDEERGTIAWKIKFRDGREKNFLSPITTKPWGKHIPQLADVPAPDKSMRDSQLLFNEPKYIRMDEGDLHTLEAAGLKLKEGVYY	ATGCCAACTTTCGTATACATGACCCGTTGCGATGGCTGTGGGTACTGCGTGGACATCTGCCCGTCAGACATCATGCATATCGACGAAACCACCCGTCGTGCCTACAACATCGAACCCAACATGTGCTGGGAATGCTATTCCTGCGTCAAGGCCTGCCCGCACCACGCCATTGACGTACGCGGCTACGCGGACTTCGCGCCTCTGGGCCACAGCGTGCGCGTCGACCGCGACGAAGAGCGCGGCACCATCGCCTGGAAGATCAAGTTCCGCGATGGTCGGGAAAAGAATTTCCTGTCGCCGATCACTACCAAGCCCTGGGGCAAGCACATCCCGCAGCTGGCCGACGTACCCGCGCCGGACAAGTCGATGCGGGACAGCCAGTTGCTGTTCAACGAGCCC…
NZ_AQXP01000055.1	Thioalkalivibrio sp. ALJ11	MAYKTIVEDNIDILVCGAGLGGTGAAWEARFWGQDKKVVIAEKANIDRSGAVAQGLYAINCYMGTRWGENNPEDHVRYARIDLMGMVREDLLFDMARHVDSTVHQFEEWGLPLMRDPKTGAYQREGRWQIMIHGESYKPIVAEAAKKSADTIYNRICVTHLLMDESKENRVAGAVGFNVRTGNYHVFKSKTVIVAAGGASMIFKPRSVGEGAGRVWYAPWSSGSAYGLLINAGAKMTQMENRIVLARFKDGYGPVGAYFLHLKTRTQNCNGEEYESKWWPQLQEMVGKEYLDPEVSHRTHRPIPTCLRNHAFLNEVNAGRGPIHMVTMEAFQDPHLEEVGWENFLGMTVGQAVLWAATDVDPKNENPELTTSEPYVMGSHATGCGAWCSGPEDVSPPEY…	ATGGCCTACAAGACAATCGTCGAAGACAACATCGACATCTTGGTTTGTGGCGCCGGCCTGGGCGGCACGGGCGCCGCCTGGGAAGCCCGGTTCTGGGGCCAGGACAAGAAGGTCGTGATTGCGGAGAAGGCCAACATCGACCGCTCCGGCGCCGTGGCCCAGGGCCTGTACGCGATCAACTGCTACATGGGCACCCGCTGGGGCGAGAACAACCCCGAGGACCATGTTCGCTACGCGCGTATCGACCTGATGGGCATGGTGCGCGAGGATCTGCTGTTCGACATGGCGCGCCACGTGGATTCCACCGTGCACCAGTTCGAGGAATGGGGTCTCCCGCTGATGCGCGACCCGAAGACGGGCGCCTACCAGCGGGAAGGCCGCTGGCAGATCATGATCCAC…	MPTFVYMTRCDGCGYCVDICPSDIMHIDETTRRAYNIEPNMCWECFSCVKACPHHAIDVRGYADFAPLGHSVRVDRDEERGTIAWKIKFRDGREKEFLSPITTKPWGKHIPQLADVPAPDKSMRDSQLLFNEPKYIRMDEGDLHTLEAAGLKLKEGVYY	ATGCCAACTTTCGTATACATGACCCGTTGCGATGGCTGTGGATACTGCGTGGATATCTGCCCGTCAGACATCATGCATATCGACGAAACCACCCGTCGTGCCTACAACATCGAGCCCAATATGTGCTGGGAGTGCTTCTCCTGCGTGAAAGCCTGCCCGCACCACGCCATTGACGTGCGCGGCTATGCGGACTTCGCGCCGCTTGGGCACAGCGTACGCGTCGACCGCGACGAAGAGCGGGGAACTATCGCCTGGAAGATCAAGTTCCGCGATGGTCGCGAAAAGGAGTTCCTGTCGCCCATTACCACCAAACCCTGGGGCAAGCACATCCCGCAGCTGGCCGACGTTCCTGCGCCGGACAAGTCGATGAGGGACAGCCAGCTGCTGTTCAACGAGCCC…
NZ_KB899538.1	Thioalkalivibrio sp. ALJ12	MAYKTIVEDNIDILVCGAGLGGTGAAWEARFWGQDKKVVIAEKANIDRSGAVAQGLYAINCYMGTRWGENNPEDHVRYARIDLMGMVREDLLFDMARHVDSTVHQFEEWGLPLMRDPKTGAYQREGRWQIMIHGESYKPIVAEAAKKSADTIYNRICVTHLLMDESKENRVAGAVGFNVRTGNYHVFKSKTVIVAAGGASMIFKPRSVGEGAGRVWYAPWSSGSAYGLLINAGAKMTQMENRIVLARFKDGYGPVGAYFLHLKTRTQNCNGEEYESKWWPQLQEMVGKEYLDPEVSHRTHRPIPTCLRNHAFLNEVNAGRGPIHMVTMEAFQDPHLEEVGWENFLGMTVGQAVLWAATDVDPKNENPELTTSEPYVMGSHATGCGAWCSGPEDVSPPEY…	ATGGCCTACAAGACAATCGTCGAAGACAACATCGACATCTTGGTTTGTGGCGCCGGCCTGGGCGGCACGGGCGCCGCCTGGGAAGCCCGGTTCTGGGGCCAGGACAAGAAGGTCGTGATTGCGGAGAAGGCCAACATCGACCGCTCCGGCGCCGTGGCCCAGGGCCTGTACGCGATCAACTGCTACATGGGCACCCGCTGGGGCGAGAACAACCCCGAGGACCATGTTCGCTACGCGCGTATCGACCTGATGGGCATGGTGCGCGAGGATCTGCTGTTCGACATGGCGCGCCACGTGGATTCCACCGTGCACCAGTTCGAGGAATGGGGTCTCCCGCTGATGCGCGACCCGAAGACGGGCGCCTACCAGCGGGAAGGCCGCTGGCAGATCATGATCCAC…	MPTFVYMTRCDGCGYCVDICPSDIMHIDETTRRAYNIEPNMCWECFSCVKACPHHAIDVRGYADFAPLGHSVRVDRDEERGTIAWKIKFRDGREKEFLSPITTKPWGKHIPQLADVPAPDKSMRDSQLLFNEPKYIRMDEGDLHTLEAAGLKLKEGVYY	ATGCCAACTTTCGTATACATGACCCGTTGCGATGGCTGTGGATACTGCGTGGATATCTGCCCGTCAGACATCATGCATATCGACGAAACCACCCGTCGTGCCTACAACATCGAGCCCAATATGTGCTGGGAGTGCTTCTCCTGCGTGAAAGCCTGCCCGCACCACGCCATTGACGTGCGCGGCTATGCGGACTTCGCGCCGCTTGGGCACAGCGTACGCGTCGACCGCGACGAAGAGCGGGGAACTATCGCCTGGAAGATCAAGTTCCGCGATGGTCGCGAAAAGGAGTTCCTGTCGCCCATTACCACCAAACCCTGGGGCAAGCACATCCCGCAGCTGGCCGACGTTCCTGCGCCGGACAAGTCGATGAGGGACAGCCAGCTGCTGTTCAACGAGCCC…
NZ_KB912056.1	Thioalkalivibrio sp. ALJ15	MAYKTIVEDNIDILVCGAGLGGTGAAWEARFWGQDKKVVIAEKANIDRSGAVAQGLYAINCYMGTRWGENNPEDHVRYARIDLMGMVREDLLFDMARHVDSTVHQFEEWGLPLMRDPKTGAYQREGRWQIMIHGESYKPIVAEAAKKSADTIYNRICVTHLLMDESKENRVAGAVGFNVRTGNYHVFKSKTVIVAAGGASMIFKPRSVGEGAGRVWYAPWSSGSAYGLLINAGAKMTQMENRIVLARFKDGYGPVGAYFLHLKTRTQNCNGEEYESKWWPQLQEMVGKEYLDPEVSHRTHRPIPTCLRNHAFLNEVNAGRGPIHMVTMEAFQDPHLEEVGWENFLGMTVGQAVLWAATDVDPKNENPELTTSEPYVMGSHATGCGAWCSGPEDVSPPEY…	ATGGCCTACAAGACAATCGTCGAAGACAACATCGACATCTTGGTTTGTGGCGCCGGCCTGGGCGGCACGGGCGCCGCCTGGGAAGCCCGGTTCTGGGGCCAGGACAAGAAGGTCGTGATTGCGGAGAAGGCCAACATCGACCGCTCCGGCGCCGTGGCCCAGGGCCTGTACGCGATCAACTGCTACATGGGCACCCGCTGGGGCGAGAACAACCCCGAGGACCATGTTCGCTACGCGCGTATCGACCTGATGGGCATGGTGCGCGAGGATCTGCTGTTCGACATGGCGCGCCACGTGGATTCCACCGTGCACCAGTTCGAGGAATGGGGTCTCCCGCTGATGCGCGACCCGAAGACGGGCGCCTACCAGCGGGAAGGCCGCTGGCAGATCATGATCCAC…	MPTFVYMTRCDGCGYCVDICPSDIMHIDETTRRAYNIEPNMCWECFSCVKACPHHAIDVRGYADFAPLGHSVRVDRDEERGTIAWKIKFRDGREKEFLSPITTKPWGKHIPQLADVPAPDKSMRDSQLLFNEPKYIRMDEGDLHTLEAAGLKLKEGVYY	ATGCCAACTTTCGTATACATGACCCGTTGCGATGGCTGTGGATACTGCGTGGATATCTGCCCGTCAGACATCATGCATATCGACGAAACCACCCGTCGTGCCTACAACATCGAGCCCAATATGTGCTGGGAGTGCTTCTCCTGCGTGAAAGCCTGCCCGCACCACGCCATTGACGTGCGCGGCTATGCGGACTTCGCGCCGCTTGGGCACAGCGTACGCGTCGACCGCGACGAAGAGCGGGGAACTATCGCCTGGAAGATCAAGTTCCGCGATGGTCGCGAAAAGGAGTTCCTGTCGCCCATTACCACCAAACCCTGGGGCAAGCACATCCCGCAGCTGGCCGACGTTCCTGCGCCGGACAAGTCGATGAGGGACAGCCAGCTGCTGTTCAACGAGCCC…
NZ_KB899554.1	Thioalkalivibrio sp. ALJ2	MAYKTIVEDNIDILVCGAGLGGTGAAWEARFWGQDKKVVIAEKANIDRSGAVAQGLYAINCYMGTRWGENNPEDHVRYARIDLMGMVREDLLFDMARHVDSTVHQFEEWGLPLMRDPKTGAYQREGRWQIMIHGESYKPIVAEAAKKSADTIYNRICVTHLLMDESKENRVAGAVGFNVRTGNYHVFKSKTVIVAAGGASMIFKPRSVGEGAGRVWYAPWSSGSAYGLLINAGAKMTQMENRIVLARFKDGYGPVGAYFLHLKTRTQNCNGEEYESKWWPQLQEMVGKEYLDPEVSHRTHRPIPTCLRNHAFLNEVNAGRGPIHMVTMEAFQDPHLEEVGWENFLGMTVGQAVLWAATDVDPKNENPELTTSEPYVMGSHATGCGAWCSGPEDVSPPEY…	ATGGCCTACAAGACAATCGTCGAAGACAACATCGACATCTTGGTCTGTGGCGCCGGCCTGGGCGGCACGGGCGCCGCCTGGGAAGCCCGGTTCTGGGGCCAGGACAAGAAGGTCGTGATTGCGGAGAAGGCCAACATCGACCGCTCCGGCGCCGTGGCCCAGGGCCTGTACGCGATCAACTGCTACATGGGCACCCGCTGGGGCGAGAACAACCCCGAGGACCATGTTCGCTACGCGCGTATCGACCTGATGGGCATGGTGCGCGAGGATCTGCTGTTCGACATGGCGCGCCACGTGGATTCCACCGTGCACCAGTTCGAGGAATGGGGTCTCCCGCTGATGCGCGACCCGAAGACGGGCGCCTACCAGCGGGAAGGCCGCTGGCAGATCATGATCCAC…	MPTFVYMTRCDGCGYCVDICPSDIMHIDETTRRAYNIEPNMCWECFSCVKACPHHAIDVRGYADFAPLGHSVRVDRDEERGTIAWKIKFRDGREKEFLSPITTKPWGKHIPQLADVPAPDKSMRDSQLLFNEPKYIRMDEGDLHTLEAAGLKLKEGVYY	ATGCCAACTTTCGTATACATGACCCGTTGCGATGGCTGTGGATACTGCGTGGATATCTGCCCGTCAGACATCATGCATATCGACGAAACCACCCGTCGTGCCTACAACATCGAGCCCAATATGTGCTGGGAGTGCTTCTCCTGCGTGAAAGCCTGCCCGCACCACGCCATCGACGTGCGCGGCTATGCGGACTTCGCGCCGCTTGGGCACAGCGTACGCGTCGACCGCGACGAAGAGCGGGGAACTATCGCCTGGAAGATCAAGTTCCGCGATGGTCGCGAAAAGGAGTTCCTGTCGCCCATTACCACCAAACCCTGGGGCAAGCACATCCCGCAGCTGGCCGACGTTCCTGCGCCGGACAAGTCGATGAGGGACAGCCAGCTGCTGTTCAACGAGCCC…
NZ_KB900134.1	Thioalkalivibrio sp. ALJ20	MAYKTIVEDNIDILVCGAGLGGTGAAWEARFWGQDKKVVIAEKANIDRSGAVAQGLYAINCYMGTRWGENNPEDHVRYARIDLMGMVREDLLFDMARHVDSTVHQFEEWGLPLMRDPKTGAYQREGRWQIMIHGESYKPIVAEAAKKSADTIYNRICVTHLLMDESKENRVAGAVGFNVRTGNYHVFKSKTVIVAAGGASMIFKPRSVGEGAGRVWYAPWSSGSAYGLLINAGAKMTQMENRIVLARFKDGYGPVGAYFLHLKTRTQNCNGEEYESKWWPGLQEMVGKEYLDPEASHRTHRPIPTCLRNHAFLNEVNAGRGPIHMVTMEAFQDPHLEEVGWENFLGMTVGQAVLWAATDVDPKNENPELTTSEPYVMGSHATGCGAWCSGPEDVSPPEY…	ATGGCCTACAAGACAATCGTCGAAGACAACATCGACATCCTGGTCTGCGGCGCCGGGCTCGGCGGCACGGGCGCCGCCTGGGAAGCCCGGTTCTGGGGCCAGGACAAGAAGGTCGTGATTGCCGAAAAGGCCAACATCGACCGCTCCGGCGCCGTGGCCCAGGGCCTGTACGCGATCAACTGTTACATGGGCACCCGTTGGGGCGAAAACAACCCCGAGGACCATGTCCGCTACGCCCGCATCGACCTGATGGGCATGGTGCGCGAGGACCTGCTGTTCGACATGGCGCGTCACGTGGATTCCACCGTGCACCAGTTCGAGGAATGGGGCCTGCCGCTGATGCGCGACCCGAAGACGGGCGCCTACCAGCGTGAAGGCCGCTGGCAGATCATGATCCAC…	MPTFVYMTRCDGCGYCVDICPSDIMHIDETTRRAYNIEPNMCWECYSCVKACPHHAIDVRGYADFAPLGHSVRVDRDEERGTIAWKIKFRDGREKNFLSPITTKPWGKHIPQLADVPAPDKSMRDSQLLFNEPKYIRMDEGDLHTLEAAGLKLKEGVYY	ATGCCAACTTTCGTATACATGACCCGTTGCGATGGCTGTGGGTACTGCGTGGACATCTGCCCGTCAGACATCATGCATATCGACGAAACCACCCGTCGCGCCTACAACATCGAGCCCAACATGTGCTGGGAATGCTATTCCTGCGTGAAGGCCTGTCCGCACCACGCCATTGACGTGCGCGGCTACGCGGACTTCGCGCCACTGGGGCACAGCGTGCGCGTCGACCGCGACGAAGAGCGCGGCACCATTGCCTGGAAGATCAAGTTCCGCGACGGCCGGGAGAAGAATTTCCTGTCGCCGATCACTACCAAACCCTGGGGCAAGCACATCCCGCAGCTGGCGGACGTCCCCGCACCGGACAAGTCCATGCGCGACAGCCAGTTGCTGTTCAACGAACCC…
NZ_KB905156.1	Thioalkalivibrio sp. ALJ21	MAYKTIVEDNIDILVCGAGLGGTGAAWEARFWGQDKKVVIAEKANIDRSGAVAQGLYAINCYMGTRWGENNPEDHVRYARIDLMGMVREDLLFDMARHVDSTVHQFEEWGLPLMRDPKTGAYQREGRWQIMIHGESYKPIVAEAAKKSADTIYNRICVTHLLMDESKENRVAGAVGFNVRTGNYHVFKSKTVIVAAGGASMIFKPRSVGEGAGRVWYAPWSSGSAYGLLINAGAKMTQMENRIVLARFKDGYGPVGAYFLHLKTRTQNCNGEEYESKWWPGLQEMVGKEYLDPEASHRTHRPIPTCLRNHAFLNEVNAGRGPIHMVTMEAFQDPHLEEVGWENFLGMTVGQAVLWAATDVDPKNENPELTTSEPYVMGSHATGCGAWCSGPEDVSPPEY…	ATGGCCTACAAGACAATCGTCGAAGACAACATCGACATCCTGGTCTGCGGCGCCGGGCTCGGCGGCACGGGCGCCGCCTGGGAAGCCCGGTTCTGGGGCCAGGACAAGAAGGTCGTGATTGCCGAAAAGGCCAACATCGACCGCTCCGGCGCCGTGGCCCAGGGCCTGTACGCGATCAACTGTTACATGGGCACCCGTTGGGGCGAAAACAACCCCGAGGACCATGTCCGCTACGCCCGCATCGACCTGATGGGCATGGTGCGCGAGGACCTGCTGTTCGACATGGCGCGTCACGTGGATTCCACCGTGCACCAGTTCGAGGAATGGGGCCTGCCGCTGATGCGCGACCCGAAGACGGGCGCCTACCAGCGTGAAGGCCGCTGGCAGATCATGATCCAC…	MPTFVYMTRCDGCGYCVDICPSDIMHIDETTRRAYNIEPNMCWECYSCVKACPHHAIDVRGYADFAPLGHSVRVDRDEERGTIAWKIKFRDGREKNFLSPITTKPWGKHIPQLADVPAPDKSMRDSQLLFNEPKYIRMDEGDLHTLEAAGLKLKEGVYY	ATGCCAACTTTCGTATACATGACCCGTTGCGATGGCTGTGGGTACTGCGTGGACATCTGCCCGTCAGACATCATGCATATCGACGAAACCACCCGTCGCGCCTACAACATCGAGCCCAACATGTGCTGGGAATGCTATTCCTGCGTGAAGGCCTGTCCGCACCACGCCATTGACGTGCGCGGCTACGCGGACTTCGCGCCACTGGGGCACAGCGTGCGCGTCGACCGCGACGAAGAGCGCGGCACCATTGCCTGGAAGATCAAGTTCCGCGACGGCCGGGAGAAGAATTTCCTGTCGCCGATCACTACCAAACCCTGGGGCAAGCACATCCCGCAGCTGGCGGACGTCCCCGCACCGGACAAGTCCATGCGCGACAGCCAGTTGCTGTTCAACGAACCC…
NZ_KB897905.1	Thioalkalivibrio sp. ALJ3	MAYKTIVEDNIDILVCGAGLGGTGAAWEARFWGQDKKVVIAEKANIDRSGAVAQGLYAINCYMGTRWGENNPEDHVRYARIDLMGMVREDLLFDMARHVDSTVHQFEEWGLPLMRDPKTGAYQREGRWQIMIHGESYKPIVAEAAKKSADTIYNRICVTHLLMDESKENRVAGAVGFNVRTGNYHVFKSKTVIVAAGGASMIFKPRSVGEGAGRVWYAPWSSGSAYGLLINAGAKMTQMENRIVLARFKDGYGPVGAYFLHLKTRTQNCNGEEYESKWWPGLQEMVGKEYLDPEASHRTHRPIPTCLRNHAFLNEVNAGRGPIHMVTMEAFQDPHLEEVGWENFLGMTVGQAVLWAATDVDPKNENPELTTSEPYVMGSHATGCGAWCSGPEDVSPPEY…	ATGGCCTACAAGACAATCGTCGAAGACAACATCGACATCTTGGTTTGTGGCGCCGGCCTGGGCGGCACGGGTGCCGCCTGGGAAGCCCGGTTCTGGGGCCAGGACAAGAAGGTCGTGATTGCTGAAAAGGCCAACATCGACCGTTCCGGCGCGGTGGCGCAGGGCCTGTACGCGATCAACTGCTACATGGGGACCCGCTGGGGCGAGAACAACCCAGAAGACCACGTGCGCTACGCCCGCATCGACCTGATGGGTATGGTGCGCGAGGATCTGCTGTTCGACATGGCGCGCCACGTGGATTCCACCGTGCACCAGTTCGAGGAGTGGGGTCTCCCGCTGATGCGCGACCCGAAGACGGGGGCCTACCAGCGTGAGGGCCGCTGGCAGATCATGATCCAC…	MPTFVYMTRCDGCGYCVDICPSDIMHIDETTRRAYNIEPNMCWECYSCVKACPHHAIDVRGYADFAPLGHSVRVDRDEERGTIAWKIKFRDGREKNFLSPITTKPWGKHIPQLADVPAPDKSMRDSQLLFNEPKYIRMDEGDLHTLEAAGLKLKEGVYY	ATGCCAACTTTCGTATACATGACCCGTTGCGATGGCTGTGGGTACTGCGTGGACATCTGCCCGTCAGACATCATGCATATCGACGAAACCACCCGTCGTGCCTACAACATCGAACCCAACATGTGCTGGGAATGCTATTCCTGCGTCAAGGCCTGCCCGCACCACGCCATTGACGTACGCGGCTACGCGGACTTCGCGCCTCTGGGCCACAGCGTGCGCGTCGACCGCGACGAAGAGCGCGGCACCATCGCCTGGAAGATCAAGTTCCGCGATGGTCGGGAAAAGAATTTCCTGTCGCCGATCACTACCAAGCCCTGGGGCAAGCACATCCCGCAGCTGGCCGACGTGCCCGCGCCGGACAAGTCGATGCGGGACAGCCAGTTGCTGTTCAACGAGCCC…
NZ_KB897917.1	Thioalkalivibrio sp. ALJ4	MAYKTIVEDNIDILVCGAGLGGTGAAWEARFWGQDKKVVIAEKANIDRSGAVAQGLYAINCYMGTRWGENNPEDHVRYARIDLMGMVREDLLFDMARHVDSTVHQFEEWGLPLMRDPKTGAYQREGRWQIMIHGESYKPIVAEAAKKSADTIYNRICVTHLLMDESKENRVAGAVGFNVRTGNYHVFKSKTVIVAAGGASMIFKPRSVGEGAGRVWYAPWSSGSAYGLLINAGAKMTQMENRIVLARFKDGYGPVGAYFLHLKTRTQNCNGEEYESKWWPQLQEMVGKEYLDPEVSHRTHRPIPTCLRNHAFLNEVNAGRGPIHMVTMEAFQDPHLEEVGWENFLGMTVGQAVLWAATDVDPKNENPELTTSEPYVMGSHATGCGAWCSGPEDVSPPEY…	ATGGCCTACAAGACAATCGTCGAAGACAACATCGACATCTTGGTTTGTGGCGCCGGCCTGGGCGGCACGGGCGCCGCCTGGGAAGCCCGGTTCTGGGGCCAGGACAAGAAGGTCGTGATTGCGGAGAAGGCCAACATCGACCGCTCCGGCGCCGTGGCCCAGGGCCTGTACGCGATCAACTGCTACATGGGCACCCGCTGGGGCGAGAACAACCCCGAGGACCATGTTCGCTACGCGCGTATCGACCTGATGGGCATGGTGCGCGAGGATCTGCTGTTCGACATGGCGCGCCACGTGGATTCCACCGTGCACCAGTTCGAGGAATGGGGTCTCCCGCTGATGCGCGACCCGAAGACGGGCGCCTACCAGCGGGAAGGCCGCTGGCAGATCATGATCCAC…	MPTFVYMTRCDGCGYCVDICPSDIMHIDETTRRAYNIEPNMCWECFSCVKACPHHAIDVRGYADFAPLGHSVRVDRDEERGTIAWKIKFRDGREKEFLSPITTKPWGKHIPQLADVPAPDKSMRDSQLLFNEPKYIRMDEGDLHTLEAAGLKLKEGVYY	ATGCCAACTTTCGTATACATGACCCGTTGCGATGGCTGTGGATACTGCGTGGATATCTGCCCGTCAGACATCATGCATATCGACGAAACCACCCGTCGTGCCTACAACATCGAGCCCAATATGTGCTGGGAGTGCTTCTCCTGCGTGAAAGCCTGCCCGCACCACGCCATTGACGTGCGCGGCTATGCGGACTTCGCGCCGCTTGGGCACAGCGTACGCGTCGACCGCGACGAAGAGCGGGGAACTATCGCCTGGAAGATCAAGTTCCGCGATGGTCGCGAAAAGGAGTTCCTGTCGCCCATTACCACCAAACCCTGGGGCAAGCACATCCCGCAGCTGGCCGACGTTCCTGCGCCGGACAAGTCGATGAGGGACAGCCAGCTGCTGTTCAACGAGCCC…
NZ_KB905010.1	Thioalkalivibrio sp. ALJ5	MAYKTIVEDNIDILVCGAGLGGTGAAWEARFWGQDKKVVIAEKANIDRSGAVAQGLYAINCYMGTRWGENNPEDHVRYARIDLMGMVREDLLFDMARHVDSTVHQFEEWGLPLMRDPKTGAYQREGRWQIMIHGESYKPIVAEAAKKSADTIYNRICVTHLLMDESKENRVAGAVGFNVRTGNYHVFKSKTVIVAAGGASMIFKPRSVGEGAGRVWYAPWSSGSAYGLLINAGAKMTQMENRIVLARFKDGYGPVGAYFLHLKTRTQNCNGEEYESKWWPQLQEMVGKEYLDPEVSHRTHRPIPTCLRNHAFLNEVNAGRGPIHMVTMEAFQDPHLEEVGWENFLGMTVGQAVLWAATDVDPKNENPELTTSEPYVMGSHATGCGAWCSGPEDVSPPEY…	ATGGCCTACAAGACAATCGTCGAAGACAACATCGACATCTTGGTTTGTGGCGCCGGCCTGGGCGGCACGGGCGCCGCCTGGGAAGCCCGGTTCTGGGGCCAGGACAAGAAGGTCGTGATTGCGGAGAAGGCCAACATCGACCGCTCCGGCGCCGTGGCCCAGGGCCTGTACGCGATCAACTGCTACATGGGCACCCGCTGGGGCGAGAACAACCCCGAGGACCATGTTCGCTACGCGCGTATCGACCTGATGGGCATGGTGCGCGAGGATCTGCTGTTCGACATGGCGCGCCACGTGGATTCCACCGTGCACCAGTTCGAGGAATGGGGTCTCCCGCTGATGCGCGACCCGAAGACGGGCGCCTACCAGCGGGAAGGCCGCTGGCAGATCATGATCCAC…	MPTFVYMTRCDGCGYCVDICPSDIMHIDETTRRAYNIEPNMCWECFSCVKACPHHAIDVRGYADFAPLGHSVRVDRDEERGTIAWKIKFRDGREKEFLSPITTKPWGKHIPQLADVPAPDKSMRDSQLLFNEPKYIRMDEGDLHTLEAAGLKLKEGVYY	ATGCCAACTTTCGTATACATGACCCGTTGCGATGGCTGTGGATACTGCGTGGATATCTGCCCGTCAGACATCATGCATATCGACGAAACCACCCGTCGTGCCTACAACATCGAGCCCAATATGTGCTGGGAGTGCTTCTCCTGCGTGAAAGCCTGCCCGCACCACGCCATTGACGTGCGCGGCTATGCGGACTTCGCGCCGCTTGGGCACAGCGTACGCGTCGACCGCGACGAAGAGCGGGGAACTATCGCCTGGAAGATCAAGTTCCGCGATGGTCGCGAAAAGGAGTTCCTGTCGCCCATTACCACCAAACCCTGGGGCAAGCACATCCCGCAGCTGGCCGACGTTCCTGCGCCGGACAAGTCGATGAGGGACAGCCAGCTGCTGTTCAACGAGCCC…
NZ_KB898069.1	Thioalkalivibrio sp. ALJ6	MAYKTVVEDNIDILVCGAGLGGTGAAWEARYWGQDKRVVIAEKANIDRSGAVAQGLYAINCYMGTRWGENNPEDHVRYARIDLMGMVREDLLFDMARHVDSTVHQFEEWGLPLMRDPKTGAYQREGRWQIMIHGESYKPIVAEAAKKSADKIYNRICVTHLLMDESKENRVAGAVGFNVRTGDYHVFKSKSVVVAAGGASMIFKPRSVGEGAGRVWYAPWSSGSAYGLLINAGAKMTQMENRIVLARFKDGYGPVGAYFLHLKTRTQNCVGEEYESKWWPQLQEMVGKEYLDPELSHATHRPIPTCLRNHAFLSEVNAGRGPIHMITMEAFQDPHLEEVGWENFLGMTVGQAVLWAATDVDPKNENPELTTSEPYVMGSHATGCGAWCSGPEDVSPPEY…	ATGGCCTATAAGACAGTCGTCGAAGACAACATCGACATTCTCGTCTGTGGCGCCGGGTTGGGCGGCACGGGCGCAGCTTGGGAAGCCCGGTACTGGGGCCAGGACAAGCGAGTCGTGATTGCCGAAAAGGCCAACATCGACCGTTCCGGCGCCGTGGCCCAGGGCCTGTATGCGATCAATTGCTACATGGGCACCCGCTGGGGTGAGAACAACCCCGAGGACCATGTCCGCTACGCCCGCATCGACCTTATGGGCATGGTGCGCGAGGACCTGCTGTTCGACATGGCGCGCCACGTGGATTCCACGGTGCACCAGTTCGAAGAGTGGGGCCTGCCGCTGATGCGCGATCCCAAGACCGGCGCCTATCAGCGTGAAGGTCGCTGGCAGATCATGATCCAC…	MPTFVYMTRCDGCGYCVDICPSDIMHIDETTRRAYNIEPNMCWECYSCVKACPQHAIDVRGYADFAPLGHSVRVHRDEERGTIAWRIKFRDGREKNFLSPITTKPWGKHIPQLSDVPGPDKSMRDSQLLFNEPKYIRMDEGGLHTLEAAGLKLKEGVYY	ATGCCAACTTTCGTATACATGACCCGTTGTGACGGCTGTGGCTACTGCGTGGATATCTGCCCGTCGGACATCATGCACATCGACGAGACCACGCGTCGCGCCTACAACATCGAGCCCAACATGTGCTGGGAGTGCTACTCCTGCGTGAAGGCCTGCCCGCAGCACGCCATCGACGTGCGTGGCTATGCCGACTTCGCGCCGCTGGGGCACAGCGTCCGCGTCCATCGCGACGAGGAGCGGGGCACCATCGCGTGGCGGATCAAGTTCCGCGATGGCCGCGAGAAGAATTTCCTGTCTCCCATTACGACCAAGCCCTGGGGCAAGCACATTCCACAATTGTCGGACGTGCCCGGCCCAGACAAGTCGATGCGGGACAGCCAGCTGCTGTTCAACGAGCCG…
NZ_AQXQ01000012.1	Thioalkalivibrio sp. ALJ7	MAYKTVVEDNIDILVCGAGLGGTGAAWEARYWGQDKRVVIAEKANIDRSGAVAQGLYAINCYMGTRWGENNPEDHVRYARIDLMGMVREDLLFDMARHVDSTVHQFEEWGLPLMRDPKTGAYQREGRWQIMIHGESYKPIVAEAAKKSADKIYNRICVTHLLMDESKENRVAGAVGFNVRTGDYHVFKSKSVVVAAGGASMIFKPRSVGEGAGRVWYAPWSSGSAYGLLINAGAKMTQMENRIVLARFKDGYGPVGAYFLHLKTRTQNCVGEEYESKWWPQLQEMVGKEYLDPELSHATHRPIPTCLRNHAFLSEVNAGRGPIHMITMEAFQDPHLEEVGWENFLGMTVGQAVLWAATDVDPKNENPELTTSEPYVMGSHATGCGAWCSGPEDVSPPEY…	ATGGCCTATAAGACAGTCGTCGAAGACAACATCGACATTCTCGTCTGTGGCGCCGGGTTGGGCGGCACGGGCGCAGCTTGGGAAGCCCGGTACTGGGGCCAGGACAAGCGAGTCGTGATTGCCGAAAAGGCCAACATCGACCGTTCCGGCGCCGTGGCCCAGGGCCTGTATGCGATCAATTGCTACATGGGCACCCGCTGGGGTGAGAACAACCCCGAGGACCATGTCCGCTACGCCCGCATCGACCTTATGGGCATGGTGCGCGAGGACCTGCTGTTCGACATGGCGCGCCACGTGGATTCCACGGTGCACCAGTTCGAAGAGTGGGGCCTGCCGCTGATGCGCGATCCCAAGACCGGCGCCTATCAGCGTGAAGGTCGCTGGCAGATCATGATCCAC…	MPTFVYMTRCDGCGYCVDICPSDIMHIDETTRRAYNIEPNMCWECYSCVKACPQHAIDVRGYADFAPLGHSVRVHRDEERGTIAWRIKFRDGREKNFLSPITTKPWGKHIPQLSDVPGPDKSMRDSQLLFNEPKYIRMDEGGLHTLEAAGLKLKEGVYY	ATGCCAACTTTCGTATACATGACCCGTTGTGACGGCTGTGGCTACTGCGTGGATATCTGCCCGTCGGACATCATGCACATCGACGAGACCACGCGTCGCGCCTACAACATCGAGCCCAACATGTGCTGGGAGTGCTACTCCTGCGTGAAGGCCTGCCCGCAGCACGCCATCGACGTGCGTGGCTATGCCGACTTCGCGCCGCTGGGGCACAGCGTCCGCGTCCATCGCGACGAGGAGCGGGGCACCATCGCGTGGCGGATCAAGTTCCGCGATGGCCGCGAGAAGAATTTCCTGTCTCCCATTACGACCAAGCCCTGGGGCAAGCACATTCCACAATTGTCGGACGTGCCCGGCCCAGACAAGTCGATGCGGGACAGCCAGCTGCTGTTCAACGAGCCG…
NZ_KB898086.1	Thioalkalivibrio sp. ALJ8	MAYKTIVEDNIDILVCGAGLGGTGAAWEARFWGQDKKVVIAEKANIDRSGAVAQGLYAINCYMGTRWGENNPEDHVRYARIDLMGMVREDLLFDMARHVDSTVHQFEEWGLPLMRDPKTGAYQREGRWQIMIHGESYKPIVAEAAKKSADTIYNRICVTHLLMDESKENRVAGAVGFNVRTGNYHVFKSKTVIVAAGGASMIFKPRSVGEGAGRVWYAPWSSGSAYGLLINAGAKMTQMENRIVLARFKDGYGPVGAYFLHLKTRTQNCNGEEYESKWWPQLQEMVGKEYLDPEVSHRTHRPIPTCLRNHAFLNEVNAGRGPIHMVTMEAFQDPHLEEVGWENFLGMTVGQAVLWAATDVDPKNENPELTTSEPYVMGSHATGCGAWCSGPEDVSPPEY…	ATGGCCTACAAGACAATCGTCGAAGACAACATCGACATCTTGGTTTGTGGCGCCGGCCTGGGCGGCACGGGCGCCGCCTGGGAAGCCCGGTTCTGGGGCCAGGACAAGAAGGTCGTGATTGCGGAGAAGGCCAACATCGACCGCTCCGGCGCCGTGGCCCAGGGCCTGTACGCGATCAACTGCTACATGGGCACCCGCTGGGGCGAGAACAACCCCGAGGACCATGTTCGCTACGCGCGTATCGACCTGATGGGCATGGTGCGCGAGGATCTGCTGTTCGACATGGCGCGCCACGTGGATTCCACCGTGCACCAGTTCGAGGAATGGGGTCTCCCGCTGATGCGCGACCCGAAGACGGGCGCCTACCAGCGGGAAGGCCGCTGGCAGATCATGATCCAC…	MPTFVYMTRCDGCGYCVDICPSDIMHIDETTRRAYNIEPNMCWECFSCVKACPHHAIDVRGYADFAPLGHSVRVDRDEERGTIAWKIKFRDGREKEFLSPITTKPWGKHIPQLADVPAPDKSMRDSQLLFNEPKYIRMDEGDLHTLEAAGLKLKEGVYY	ATGCCAACTTTCGTATACATGACCCGTTGCGATGGCTGTGGATACTGCGTGGATATCTGCCCGTCAGACATCATGCATATCGACGAAACCACCCGTCGTGCCTACAACATCGAGCCCAATATGTGCTGGGAGTGCTTCTCCTGCGTGAAAGCCTGCCCGCACCACGCCATTGACGTGCGCGGCTATGCGGACTTCGCGCCGCTTGGGCACAGCGTACGCGTCGACCGCGACGAAGAGCGGGGAACTATCGCCTGGAAGATCAAGTTCCGCGATGGTCGCGAAAAGGAGTTCCTGTCGCCCATTACCACCAAACCCTGGGGCAAGCACATCCCGCAGCTGGCCGACGTTCCTGCGCCGGACAAGTCGATGAGGGACAGCCAGCTGCTGTTCAACGAGCCC…
NZ_AQYE01000009.1	Thioalkalivibrio sp. ALJ9	MAYKTIVEDNIDILVCGAGLGGTGAAWEARFWGQDKKVVIAEKANIDRSGAVAQGLYAINCYMGTRWGENNPEDHVRYARIDLMGMVREDLLFDMARHVDSTVHQFEEWGLPLMRDPKTGAYQREGRWQIMIHGESYKPIVAEAAKKSADTIYNRICVTHLLMDESKENRVAGAVGFNVRTGNYHVFKSKTVIVAAGGASMIFKPRSVGEGAGRVWYAPWSSGSAYGLLINAGAKMTQMENRIVLARFKDGYGPVGAYFLHLKTRTQNCNGEEYESKWWPQLQEMVGKEYLDPEVSHRTHRPIPTCLRNHAFLNEVNAGRGPIHMVTMEAFQDPHLEEVGWENFLGMTVGQAVLWAATDVDPKNENPELTTSEPYVMGSHATGCGAWCSGPEDVSPPEY…	ATGGCCTACAAGACAATCGTCGAAGACAACATCGACATCTTGGTTTGTGGCGCCGGCCTGGGCGGCACGGGCGCCGCCTGGGAAGCCCGGTTCTGGGGCCAGGACAAGAAGGTCGTGATTGCGGAGAAGGCCAACATCGACCGCTCCGGCGCCGTGGCCCAGGGCCTGTACGCGATCAACTGCTACATGGGCACCCGCTGGGGCGAGAACAACCCCGAGGACCATGTTCGCTACGCGCGTATCGACCTGATGGGCATGGTGCGCGAGGATCTGCTGTTCGACATGGCGCGCCACGTGGATTCCACCGTGCACCAGTTCGAGGAATGGGGTCTCCCGCTGATGCGCGACCCGAAGACGGGCGCCTACCAGCGGGAAGGCCGCTGGCAGATCATGATCCAC…	MPTFVYMTRCDGCGYCVDICPSDIMHIDETTRRAYNIEPNMCWECFSCVKACPHHAIDVRGYADFAPLGHSVRVDRDEERGTIAWKIKFRDGREKEFLSPITTKPWGKHIPQLADVPAPDKSMRDSQLLFNEPKYIRMDEGDLHTLEAAGLKLKEGVYY	ATGCCAACTTTCGTATACATGACCCGTTGCGATGGCTGTGGATACTGCGTGGATATCTGCCCGTCAGACATCATGCATATCGACGAAACCACCCGTCGTGCCTACAACATCGAGCCCAATATGTGCTGGGAGTGCTTCTCCTGCGTGAAAGCCTGCCCGCACCACGCCATTGACGTGCGCGGCTATGCGGACTTCGCGCCGCTTGGGCACAGCGTACGCGTCGACCGCGACGAAGAGCGGGGAACTATCGCCTGGAAGATCAAGTTCCGCGATGGTCGCGAAAAGGAGTTCCTGTCGCCCATTACCACCAAACCCTGGGGCAAGCACATCCCGCAGCTGGCCGACGTTCCTGCGCCGGACAAGTCGATGAGGGACAGCCAGCTGCTGTTCAACGAGCCC…
NZ_KB906519.1	Thioalkalivibrio sp. ALRh	MAYKTIVEDNIDILVCGAGLGGTGAAWEARFWGQDKKVVIAEKANIDRSGAVAQGLYAINCYMGTRWGENNPEDHVRYARIDLMGMVREDLLFDMARHVDSTVHQFEEWGLPLMRDPKTGAYQREGRWQIMIHGESYKPIVAEAAKKSADTIYNRICVTHLLMDESKENRVAGAVGFNVRTGNYHVFKSKTVIVAAGGASMIFKPRSVGEGAGRVWYAPWSSGSAYGLLINAGAKMTQMENRIVLARFKDGYGPVGAYFLHLKTRTQNCNGEEYESKWWPQLQEMVGKEYLDPEVSHRTHRPIPTCLRNHAFLNEVNAGRGPIHMVTMEAFQDPHLEEVGWENFLGMTVGQAVLWAATDVDPKNENPELTTSEPYVMGSHATGCGAWCSGPEDVSPPEY…	ATGGCCTACAAGACAATCGTCGAAGACAACATCGACATCTTGGTTTGTGGCGCCGGCCTGGGCGGCACGGGCGCCGCCTGGGAAGCCCGGTTCTGGGGCCAGGACAAGAAGGTCGTGATTGCGGAGAAGGCCAACATCGACCGCTCCGGCGCCGTGGCCCAGGGCCTGTACGCGATCAACTGCTACATGGGCACCCGCTGGGGCGAGAACAACCCCGAGGACCATGTTCGCTACGCGCGTATCGACCTGATGGGCATGGTGCGCGAGGATCTGCTGTTCGACATGGCGCGCCACGTGGATTCCACCGTGCACCAGTTCGAGGAATGGGGTCTCCCGCTGATGCGCGACCCGAAGACGGGCGCCTACCAGCGGGAAGGCCGCTGGCAGATCATGATCCAC…	MPTFVYMTRCDGCGYCVDICPSDIMHIDETTRRAYNIEPNMCWECFSCVKACPHHAIDVRGYADFAPLGHSVRVDRDEERGTIAWKIKFRDGREKEFLSPITTKPWGKHIPQLADVPAPDKSMRDSQLLFNEPKYIRMDEGDLHTLEAAGLKLKEGVYY	ATGCCAACTTTCGTATACATGACCCGTTGCGATGGCTGTGGATACTGCGTGGATATCTGCCCGTCAGACATCATGCATATCGACGAAACCACCCGTCGTGCCTACAACATCGAGCCCAATATGTGCTGGGAGTGCTTCTCCTGCGTGAAAGCCTGCCCGCACCACGCCATTGACGTGCGCGGCTATGCGGACTTCGCGCCGCTTGGGCACAGCGTACGCGTCGACCGCGACGAAGAGCGGGGAACTATCGCCTGGAAGATCAAGTTCCGCGATGGTCGCGAAAAGGAGTTCCTGTCGCCCATTACCACCAAACCCTGGGGCAAGCACATCCCGCAGCTGGCCGACGTTCCTGCGCCGGACAAGTCGATGAGGGACAGCCAGCTGCTGTTCAACGAGCCC…
NZ_KB897947.1	Thioalkalivibrio sp. ARh3	MAYKTIVEDNIDILVCGAGLGGTGAAWEARFWGQDKKVVIAEKANIDRSGAVAQGLYAINCYMGTRWGENNPEDHVRYARIDLMGMVREDLLFDMARHVDSTVHQFEEWGLPLMRDPKTGAYQREGRWQIMIHGESYKPIVAEAAKKSADTIYNRICVTHLLMDESKENRVAGAVGFNVRTGNYHVFKSKTVIVAAGGASMIFKPRSVGEGAGRVWYAPWSSGSAYGLLINAGAKMTQMENRIVLARFKDGYGPVGAYFLHLKTRTQNCNGEEYESKWWPQLQEMVGKEYLDPEVSHRTHRPIPTCLRNHAFLNEVNAGRGPIHMVTMEAFQDPHLEEVGWENFLGMTVGQAVLWAATDVDPKNENPELTTSEPYVMGSHATGCGAWCSGPEDVSPPEY…	ATGGCCTACAAGACAATCGTCGAAGACAACATCGACATCTTGGTTTGTGGCGCCGGCCTGGGCGGCACGGGCGCCGCCTGGGAAGCCCGGTTCTGGGGGCAGGACAAGAAGGTGGTGATTGCCGAAAAGGCCAACATCGACCGCTCCGGTGCGGTCGCCCAGGGCCTGTACGCGATCAACTGCTACATGGGCACACGCTGGGGCGAGAACAACCCCGAGGACCACGTGCGCTACGCCCGTATCGACCTGATGGGCATGGTGCGCGAGGACCTGCTGTTCGACATGGCGCGCCACGTGGACTCCACCGTGCACCAGTTCGAGGAGTGGGGCCTGCCGCTGATGCGCGACCCGAAGACGGGCGCCTACCAGCGTGAGGGTCGCTGGCAGATCATGATCCAC…	MPTFVYMTRCDGCGYCVDICPSDIMHIDETTRRAYNIEPNMCWECYSCVKACPHHAIDVRGYADFAPLGHSVRVDRDEERGTIAWRIKFRDGREKNFLSPITTKPWGKHIPQLADVPGPDKSMRDSQLLFNEPKYIRMDEGDLHTLEAAGLKLKEGVYY	ATGCCAACTTTCGTATACATGACCCGTTGCGATGGCTGTGGGTACTGCGTGGACATCTGCCCGTCAGACATCATGCATATCGACGAAACCACCCGTCGCGCCTACAACATCGAACCCAACATGTGCTGGGAATGCTATTCCTGCGTGAAGGCCTGCCCGCACCACGCCATTGACGTACGTGGCTACGCGGACTTTGCGCCACTGGGCCACAGCGTGCGTGTCGACCGCGACGAAGAGCGCGGCACCATCGCCTGGAGGATCAAGTTCCGCGATGGCCGGGAAAAGAATTTCCTGTCGCCGATTACCACCAAGCCCTGGGGCAAGCACATCCCGCAACTGGCCGACGTGCCTGGGCCGGACAAGTCGATGCGGGACAGCCAGCTGCTGTTCAACGAGCCC…
NZ_KB907092.1	Thioalkalivibrio sp. ARh5	MAYKTIVEDNIDILVCGAGLGGTGAAWEARFWGQDKKVVIAEKANIDRSGAVAQGLYAINCYMGTRWGENNPEDHVRYARIDLMGMVREDLLFDMARHVDSTVHQFEEWGLPLMRDPKTGAYQREGRWQIMIHGESYKPIVAEAAKKSADTIYNRICVTHLLMDESKENRVAGAVGFNVRTGNYHVFKSKTVIVAAGGASMIFKPRSVGEGAGRVWYAPWSSGSAYGLLINAGAKMTQMENRIVLARFKDGYGPVGAYFLHLKTRTQNCNGEEYESKWWPQLQEMVGKEYLDPEVSHRTHRPIPTCLRNHAFLNEVNAGRGPIHMVTMEAFQDPHLEEVGWENFLGMTVGQAVLWAATDVDPKNENPELTTSEPYVMGSHATGCGAWCSGPEDVSPPEY…	ATGGCCTACAAGACAATCGTCGAAGACAACATCGACATCTTGGTTTGTGGCGCCGGCCTGGGCGGCACGGGCGCCGCCTGGGAAGCCCGGTTCTGGGGCCAGGACAAGAAGGTGGTGATTGCCGAAAAGGCCAACATCGACCGCTCCGGTGCGGTTGCCCAGGGCCTGTACGCGATCAACTGCTACATGGGCACCCGCTGGGGCGAGAACAATCCCGAGGACCACGTGCGCTATGCCCGTATCGACCTGATGGGCATGGTGCGCGAGGACCTGCTGTTCGACATGGCGCGCCACGTGGATTCCACCGTGCACCAGTTCGAGGAGTGGGGCCTGCCGCTGATGCGCGACCCGAAGACGGGCGCCTACCAGCGTGAGGGTCGCTGGCAGATCATGATCCAC…	MPTFVYMTRCDGCGYCVDICPSDIMHIDETTRRAYNIEPNMCWECYSCVKACPHHAIDVRGYADFAPLGHSVRVDRDEERGTIAWRIKFRDGREKNFLSPITTKPWGKHIPQLADVPAPDKSMRDSQLLFNEPKYIRMDEGDLHTLEAAGLKLKEGVYY	ATGCCAACTTTCGTATACATGACCCGTTGCGATGGCTGTGGGTACTGCGTGGACATCTGCCCGTCAGACATCATGCATATCGACGAAACCACCCGTCGCGCCTACAACATCGAACCCAACATGTGCTGGGAATGCTATTCCTGCGTGAAGGCCTGCCCGCACCACGCCATTGACGTACGTGGCTACGCGGACTTTGCGCCCCTGGGCCACAGCGTGCGTGTCGACCGCGACGAAGAGCGCGGCACCATTGCCTGGCGGATCAAGTTCCGCGATGGCCGGGAAAAGAATTTCCTGTCGCCGATTACCACCAAGCCCTGGGGCAAGCACATCCCGCAGCTGGCCGACGTGCCCGCGCCGGACAAGTCGATGCGGGACAGCCAGCTGCTGTTCAACGAGCCC…
NZ_JFBG01000001.1	Thioalkalivibrio sp. HK1	MTEEYGFGNPEIIEEEVDILLIGGGMAACGAGFEIMQWIEEARKQGVDLKVKLVDKAAMDRSGAVAQGLSAINTYMGENDPSDYVRYVRQDLMGIVREDLVFDVGRHVDDSVHNFEKWGLPIWKQPGDEGKPLADGGKPVRSGRWQIMINGESYKWIVAEAAKKSLGLENIQERVFIIRLVTDKNDPTRIAGAAGFSVRDHKLYIYRFKCCLMAAGGAVNVFRPRSVGEGTGRAWYPVWNAGSTYAMAAEVGAELTLMENRFVPARFKDGYGPVGAWFLLFKAQAMNAAGEDYQTRNADLLQKNGYGKYVKGHAMGTCLRNHLMMHEMKEGRGPIFMDTPTAMKNLAANMTPREIKHLEAEAWEDFLDMTIGQCGVWAGENIEPDKEMSELMPTEPYLL…	ATGACGGAAGAATACGGTTTCGGTAATCCGGAGATTATCGAAGAGGAGGTCGATATCCTGCTCATCGGCGGGGGCATGGCCGCTTGCGGTGCGGGTTTCGAGATCATGCAATGGATCGAAGAGGCTCGCAAGCAGGGAGTCGACCTCAAGGTGAAGTTGGTGGACAAGGCGGCGATGGACCGCTCGGGAGCGGTGGCCCAAGGGCTTTCGGCCATCAATACCTACATGGGCGAGAACGATCCTTCCGACTATGTGCGCTATGTCCGGCAGGATCTGATGGGGATCGTGCGAGAGGACTTGGTCTTCGATGTCGGCCGCCATGTCGACGACTCGGTGCATAACTTCGAAAAATGGGGCCTCCCGATCTGGAAGCAGCCGGGAGACGAAGGCAAACCCTTG…	MPTYVRTDKCDGCKGQDKTACMYICPHDLMKLDMDGSETGHAMKAWNQEPEQCWECYSCVKICPQQAIEVRHYADVVPLGASVQPLRGTDSIMWSIKFRNGTMKRFKFPIRTTPEGSADPYGNMPEPVMDEIE	ATGCCTACGTACGTACGTACCGACAAATGCGATGGCTGCAAGGGTCAGGACAAGACCGCTTGCATGTATATCTGTCCCCACGATTTGATGAAACTCGATATGGACGGATCCGAAACCGGCCATGCCATGAAGGCTTGGAACCAAGAGCCGGAGCAATGCTGGGAGTGCTATTCCTGCGTCAAGATCTGCCCGCAGCAGGCAATCGAAGTCCGCCACTATGCCGATGTCGTTCCTTTGGGGGCCTCGGTACAGCCCCTTAGAGGGACGGATTCGATCATGTGGTCCATCAAATTCCGCAACGGGACCATGAAGCGCTTCAAATTTCCGATCCGCACCACCCCCGAAGGATCCGCCGATCCCTACGGGAATATGCCCGAACCGGTGATGGATGAAATCGAG…
NZ_KB822962.1	Thioalkalivibrio sp. HL-Eb18	MAYKTIVEDNIDILVCGAGLGGTGAAWEARFWGQDKKVVIAEKANIDRSGAVAQGLYAINCYMGTRWGENNPEDHVRYARIDLMGMVREDLLFDMARHVDSTVHQFEEWGLPLMRDPKTGAYQREGRWQIMIHGESYKPIVAEAAKKSADTIYNRICVTHLLMDESKENRVAGAVGFNVRTGNYHVFKSKTVIVAAGGASMIFKPRSVGEGAGRVWYAPWSSGSAYGLLINAGAKMTQMENRIVLARFKDGYGPVGAYFLHLKTRTQNCNGEEYESKWWPQLQEMVGKEYLDPEASHRTHRPIPTCLRNHAFLNEVNAGRGPIHMVTMEAFQDPHLEEVGWENFLGMTVGQAVLWAATDVDPKNENPELTTSEPYVMGSHATGCGAWCSGPEDVSPPEY…	ATGGCCTACAAGACAATCGTCGAAGACAACATCGACATCCTGGTCTGCGGCGCCGGGCTCGGTGGCACGGGCGCCGCCTGGGAAGCCCGGTTCTGGGGCCAGGACAAGAAGGTCGTGATTGCCGAAAAGGCCAACATCGACCGCTCCGGGGCCGTGGCCCAGGGCCTGTACGCGATCAACTGCTATATGGGCACCCGCTGGGGCGAAAACAACCCCGAGGACCACGTCCGCTACGCCCGTATCGACCTGATGGGCATGGTGCGCGAGGACCTGCTGTTCGACATGGCGCGGCACGTGGACTCCACCGTGCACCAGTTCGAGGAATGGGGCCTGCCGCTGATGCGCGATCCGAAGACGGGCGCCTACCAGCGTGAAGGCCGCTGGCAGATCATGATCCAC…	MPTFVYMTRCDGCGYCVDICPSDIMHIDETTRRAYNIEPNMCWECYSCVKACPHHAIDVRGYADFAPLGHSVRVDRDEERGTIAWKIKFRDGREKNFLSPITTKPWGKHIPQLADVPAPDQSMRDSQLLFNEPKYIRMDEGDLHTLEAAGLKLKEGVYY	ATGCCAACTTTCGTATACATGACCCGTTGCGATGGCTGTGGGTACTGCGTGGACATCTGCCCGTCAGACATCATGCATATCGACGAAACGACCCGTCGCGCCTACAACATCGAGCCCAACATGTGCTGGGAATGCTATTCCTGCGTGAAGGCCTGTCCGCACCACGCCATTGACGTGCGCGGCTACGCGGACTTCGCGCCACTGGGGCACAGCGTACGCGTCGACCGCGACGAAGAGCGCGGCACCATCGCCTGGAAGATCAAGTTCCGCGACGGCCGGGAAAAGAATTTCCTGTCGCCGATCACCACCAAACCCTGGGGCAAGCATATCCCGCAGCTGGCCGACGTGCCCGCGCCGGATCAGTCGATGCGGGACAGCCAGCTACTGTTCAACGAGCCC…
NC_013889.1	Thioalkalivibrio sp. K90mix	MAYKTIVEDNIDILVCGAGLGGTGAAWEARFWGQDKKVVIAEKANIDRSGAVAQGLYAINCYMGTRWGENNPEDHVRYARIDLMGMVREDLLFDMARHVDSTVHQFEEWGLPLMRDPKTGAYQREGRWQIMIHGESYKPIVAEAAKKSADTIYNRICVTHLLMDESKENRVAGAVGFNVRTGNYHVFKSKTVIVAAGGASMIFKPRSVGEGAGRVWYAPWSSGSAYGLLINAGAKMTQMENRIVLARFKDGYGPVGAYFLHLKTRTQNCNGEEYESKWWPQLQEMVGKEYLDPEASHRTHRPIPTCLRNHAFLNEVNAGRGPIHMVTMEAFQDPHLEEVGWENFLGMTVGQAVLWAATDVDPKNENPELTTSEPYVMGSHATGCGAWCSGPEDVSPPEY…	ATGGCCTACAAGACAATCGTCGAAGACAACATCGACATCCTGGTCTGCGGCGCCGGGCTCGGTGGCACGGGCGCCGCCTGGGAAGCCCGGTTCTGGGGCCAGGACAAGAAGGTCGTGATTGCCGAAAAGGCCAACATCGACCGCTCCGGGGCCGTGGCCCAGGGCCTGTACGCGATCAACTGCTATATGGGCACCCGCTGGGGCGAAAACAACCCCGAGGACCACGTCCGCTACGCCCGTATCGACCTGATGGGCATGGTGCGCGAGGACCTGCTGTTCGACATGGCGCGGCACGTGGACTCCACCGTGCACCAGTTCGAGGAATGGGGCCTGCCGCTGATGCGCGATCCGAAGACGGGCGCCTACCAGCGTGAAGGCCGCTGGCAGATCATGATCCAC…	MPTFVYMTRCDGCGYCVDICPSDIMHIDETTRRAYNIEPNMCWECYSCVKACPHHAIDVRGYADFAPLGHSVRVDRDEERGTIAWKIKFRDGREKNFLSPITTKPWGKHIPQLADVPAPDQSMRDSQLLFNEPKYIRMDEGDLHTLEAAGLKLKEGVYY	ATGCCAACTTTCGTATACATGACCCGTTGCGATGGCTGTGGGTACTGCGTGGACATCTGCCCGTCAGACATCATGCATATCGACGAAACGACCCGTCGCGCCTACAACATCGAGCCCAACATGTGCTGGGAATGCTATTCCTGCGTGAAGGCCTGTCCGCACCACGCCATTGACGTGCGCGGCTACGCGGACTTCGCGCCACTGGGGCACAGCGTACGCGTCGACCGCGACGAAGAGCGCGGCACCATCGCCTGGAAGATCAAGTTCCGCGACGGCCGGGAAAAGAATTTCCTGTCGCCGATCACCACCAAACCCTGGGGCAAGCATATCCCGCAGCTGGCCGACGTGCCCGCGCCGGATCAGTCGATGCGGGACAGCCAGCTACTGTTCAACGAGCCC…
NC_011901.1	Thioalkalivibrio sulfidophilus HL-EbGr7	MAYNTIVEDNIDILVCGAGLGGTGAAWEARYWGQDKKIVIAEKANIDRSGAVAQGLYAINCYMGTRFGENNPEDHVRYARIDLMGMVREDLLFDMARHVDSAVHQFEEWGLPIMRNPKTGTYQREGRWQIMIHGESYKPIVAEAAKKSADKVYNRVCVTHLLMDDAKENRVAGAVGFNVRTGDYHVFKSKAVIVAAGGASNIFKPRSVGEGAGRVWYAPWSSGSAYGLMIGAGAKMTQMENRIVLARFKDGYGPVGAYFLHLKTYTQNAYGEEYESKWFPDLQKMVGKEYLDPEVSHRTHRPIPTCLRNHALINEVNAGRGPIHMVTMEAFQDPHLEEIGWHNFLGMTVGQAVLWAATDVNPKYENPELTTSEPYVMGSHATGCGAWCSGPEDISPPEY…	ATGGCTTACAACACAATCGTAGAAGACAACATCGACATCCTGGTCTGTGGTGCCGGCCTTGGTGGCACCGGTGCGGCCTGGGAGGCTCGTTACTGGGGTCAGGACAAGAAGATCGTGATCGCCGAAAAGGCCAACATCGACCGTTCCGGCGCCGTGGCCCAGGGCCTCTATGCCATCAACTGCTACATGGGTACCCGCTTCGGCGAGAACAACCCGGAAGATCACGTGCGCTACGCACGTATCGACCTGATGGGCATGGTGCGCGAGGACCTGCTGTTCGACATGGCTCGCCACGTGGACTCGGCTGTTCACCAGTTCGAGGAATGGGGCCTGCCGATCATGCGCAACCCCAAGACCGGCACCTACCAGCGTGAAGGCCGTTGGCAGATCATGATTCAC…	MPTFVYMTRCDGCGACVDICPSDIMHIDPTVRRAYNIEPNMCWECYSCVKACPHNAIDVRGYADFAPLGHSVRVIRDEEKGVIAWRIKSRNGEMDLNLLAPITTKPWGQYIPKLADAPAPSKDMRDSQLLFNEPKYIRLDEGGLHTLESNGLRMKAGVYY	ATGCCAACTTTCGTATATATGACGCGCTGCGACGGCTGTGGAGCCTGTGTCGATATCTGCCCGTCGGACATCATGCACATCGACCCGACCGTGCGCCGCGCCTACAACATCGAACCCAACATGTGCTGGGAGTGCTACTCCTGCGTCAAGGCCTGCCCGCACAACGCCATTGACGTGCGTGGTTATGCGGACTTCGCCCCGCTGGGCCATTCCGTTCGGGTGATCCGCGACGAGGAAAAGGGTGTCATCGCGTGGCGCATCAAGTCCCGCAACGGTGAAATGGACCTGAATCTGCTGGCCCCCATCACCACCAAGCCCTGGGGTCAGTACATTCCCAAGCTGGCCGACGCGCCGGCACCCAGCAAGGACATGCGCGACAGCCAGCTGCTCTTCAACGAG…
NZ_KB900536.1	Thioalkalivibrio thiocyanodenitrificans ARhD 1	MAYKTVVEDNIDILVCGAGLGGTGAAWEARYWGQDKKIVIAEKANIDRSGAVAQGLYAINCYMGTRFGENNPEDHVRYARIDLMGMVREDLLFDMARHVDSAVHQFEEWGLPIMRNPKTGAYQREGRWQIMIHGESYKPIVAEAAKKSADKVYNRVCVTHLLMDDAKENRVAGAVGFNVRTGDYHVFKSKTVVVAAGGASNIFKPRSVGEGAGRVWYAPWSSGSAYGLLIEAGAKMTQMENRIVLARFKDGYGPVGAYFLHLKTYTQNAYGEEYESNWFPELQKMVGKEYLDPEVSHATHRPIPTCLRNHALINEVNAGRGPIHMVTMEAFQDPHLEEIGWHNFLGMTVGQAVLWAATDVNPKYENPELTTSEPYVMGSHATGCGAWCSGPEDISPPEY…	ATGGCTTACAAAACAGTCGTAGAAGACAACATTGATATCCTGGTCTGTGGTGCCGGCCTGGGCGGTACAGGTGCCGCGTGGGAGGCTCGTTACTGGGGTCAGGACAAGAAGATCGTGATCGCCGAAAAGGCCAACATCGACCGTTCCGGCGCCGTGGCACAGGGCCTCTACGCGATCAACTGCTACATGGGGACCCGCTTCGGTGAGAACAACCCCGAGGATCACGTCCGTTACGCCCGTATCGACCTGATGGGCATGGTGCGCGAGGACCTGCTGTTCGATATGGCGCGCCACGTGGACTCGGCTGTTCACCAGTTCGAGGAGTGGGGCCTGCCGATTATGCGCAACCCCAAGACCGGCGCCTACCAGCGTGAGGGCCGTTGGCAGATCATGATTCAC…	MPTFVYMTRCDGCGACVDICPSDIMHIDPIVRRAYNIEPNMCWECYSCVKACPHHAIDVRGYADFAPLGHSVRVIRDEQKGVIAWRIKSRNGETDLNLLAPITTKPWGEYIPKLADAPAPSKEMRDSELLFNEPKYIRLDEGGLHTLESNGLRMKAGVYY	ATGCCAACTTTCGTATATATGACGCGTTGTGACGGGTGTGGAGCCTGTGTTGATATCTGTCCTTCGGACATCATGCACATCGACCCGATCGTGCGCCGTGCCTACAACATCGAACCCAACATGTGCTGGGAGTGTTACTCCTGCGTCAAGGCCTGCCCTCACCACGCGATTGACGTGCGTGGCTATGCGGATTTTGCGCCGCTGGGTCACTCGGTACGGGTTATCCGTGACGAGCAAAAGGGTGTTATTGCCTGGCGTATCAAGTCGCGTAATGGCGAAACGGACCTGAATCTGCTCGCCCCCATCACGACCAAGCCCTGGGGCGAGTACATTCCCAAACTGGCCGACGCGCCTGCACCCAGCAAGGAAATGCGGGACAGCGAATTACTCTTCAACGAG…
NZ_ARQK01000035.1	Thioalkalivibrio thiocyanoxidans ARh2	MAYKTIVEDNIDILVCGAGLGGTGAAWEARFWGQDKKVVIAEKANIDRSGAVAQGLYAINCYMGTRWGENNPEDHVRYARIDLMGMVREDLLFDMARHVDSTVHQFEEWGLPLMRDPKTGAYQREGRWQIMIHGESYKPIVAEAAKKSADTIYNRICVTHLLMDESKENRVAGAVGFNVRTGNYHVFKSKTVIVAAGGASMIFKPRSVGEGAGRVWYAPWSSGSAYGLLINAGAKMTQMENRIVLARFKDGYGPVGAYFLHLKTRTQNCNGEEYESKWWPQLQEMVGKEYLDPEVSHRTHRPIPTCLRNHAFLNEVNAGRGPIHMVTMEAFQDPHLEEVGWENFLGMTVGQAVLWAATDVDPKNENPELTTSEPYVMGSHATGCGAWCSGPEDVSPPEY…	ATGGCCTACAAGACAATCGTCGAAGACAACATCGACATCTTGGTTTGTGGCGCCGGCCTGGGCGGCACGGGCGCCGCCTGGGAAGCCCGGTTCTGGGGCCAGGACAAGAAGGTGGTGATTGCCGAAAAGGCCAACATCGACCGCTCCGGTGCGGTTGCCCAGGGCCTGTACGCGATCAACTGCTACATGGGCACCCGCTGGGGCGAGAACAATCCCGAGGACCACGTGCGCTATGCCCGTATCGACCTGATGGGCATGGTGCGCGAGGACCTGCTGTTCGACATGGCGCGCCACGTGGATTCCACCGTGCACCAGTTCGAGGAGTGGGGCCTGCCGCTGATGCGCGACCCGAAGACGGGCGCCTACCAGCGTGAGGGTCGCTGGCAGATCATGATCCAC…	MPTFVYMTRCDGCGYCVDICPSDIMHIDETTRRAYNIEPNMCWECYSCVKACPHHAIDVRGYADFAPLGHSVRVDRDEERGTIAWRIKFRDGREKNFLSPITTKPWGKHIPQLADVPAPDKSMRDSQLLFNEPKYIRMDEGDLHTLEAAGLKLKEGVYY	ATGCCAACTTTCGTATACATGACCCGTTGCGATGGCTGTGGGTACTGCGTGGACATCTGCCCGTCAGACATCATGCATATCGACGAAACCACCCGTCGCGCCTACAACATCGAACCCAACATGTGCTGGGAATGCTATTCCTGCGTGAAGGCCTGCCCGCACCACGCCATTGACGTACGTGGCTACGCGGACTTTGCGCCCCTGGGCCACAGCGTGCGTGTCGACCGCGACGAAGAGCGCGGCACCATTGCCTGGCGGATCAAGTTCCGCGATGGCCGGGAAAAGAATTTCCTGTCGCCGATTACCACCAAGCCCTGGGGCAAGCACATCCCGCAGCTGGCCGACGTGCCCGCGCCGGACAAGTCGATGCGGGACAGCCAGCTGCTGTTCAACGAGCCC…
EF641916.1	Thiobacillus aquaesulis strain DSM 4255	MAGEFGNPEIVQEEVDILLIGGGMANCGAAYEVVRWADAAAAESGVNLKIKLVDKAAMERSGAVAQGLSAINTYIGTEQDPADYARMVSNDLMGITRDDLAYDLGRHVDDSVHLFEEWGLPIWKTDENGERHDGSKGLPALKDGGKPVRSGKWQIMINGESYKWIVSEAAKKALGMDRTQERVFIVKLVNDKNDKNRIAGAVGFSVREHKVYVYKAKAILLAAGGCVNIFRPRSVGEGTGRAWYPVWNAGSTYAMAAEAGAELTMMENRFVPAPFKDGYGPVGAWFLLFKAQAVNALGEVYMQKNKELLNDYPPYGQAAVPASCLRNHLMLKEMKEGRGPIYMDTVTALAKLRETLSPREVKHLEAEAWEDFLDMCVGQCGIWVGENIEPEKKNSELMP…	ATGGCTGGTGAATTTGGAAATCCGGAAATCGTTCAGGAAGAAGTCGACATCCTCCTGATCGGCGGCGGCATGGCCAACTGCGGCGCCGCGTATGAAGTGGTGCGCTGGGCGGATGCGGCGGCTGCCGAATCCGGCGTCAACCTGAAAATCAAGCTGGTCGACAAGGCCGCCATGGAACGTTCCGGCGCCGTGGCCCAAGGCCTCTCGGCCATCAACACCTACATCGGCACCGAGCAGGACCCCGCCGACTACGCGCGCATGGTCTCCAACGACCTCATGGGCATCACCCGTGACGACCTCGCCTACGACCTCGGCCGCCACGTCGACGACTCCGTGCACTTGTTTGAGGAATGGGGCCTGCCGATCTGGAAGACCGACGAGAACGGCGAGCGTCACGAC…	CVYICPHDLMKLDKDGSETGHAMKAFNQEPEQCWECYSCVKICPQQAIEARHYADIVPLGGQVQPLRGTDSIMWTIKFRNGTLKRFKFPIRTTPEGSIDPYGGKPAASMANIAAPGFFTGTADGGVTKGYRAGNPAELIRK	TGCGTGTATATTTGCCCGCACGACCTGATGAAGCTGGACAAGGACGGTTCCGAAACCGGCCACGCCATGAAGGCCTTCAACCAGGAACCCGAACAGTGCTGGGAGTGCTATTCCTGCGTGAAGATCTGCCCGCAGCAGGCCATCGAGGCGCGCCACTACGCCGACATCGTGCCCCTGGGCGGCCAGGTGCAACCCCTGCGCGGTACCGACTCCATCATGTGGACCATCAAGTTCCGCAACGGCACCCTCAAGCGCTTCAAGTTCCCGATCCGCACGACGCCGGAAGGCTCCATCGATCCTTACGGCGGCAAGCCCGCTGCCTCCATGGCCAACATCGCCGCGCCCGGTTTCTTCACCGGCACCGCGGATGGCGGCGTCACCAAGGGCTATCGTGCCGGC…
NC_007404.1	Thiobacillus denitrificans ATCC 25259	MAYNTVVEDNIDILVVGAGLGGTGAAWEARYWGQNKKIVIAEKANIDRSGAVAQGLYAINCYMGTRWGENKPEDHVRYARMDLMGMVREDLLFDMARHVDSAVHQFEEWGLPIMRDPKTGHYQREGRWQIMIHGESYKPIVAEAAKKSADKVYNRICVTHLLMDDAKENRVAGAVGFNVRTGDYHVFKSKTVIVGAGGASNIFKPRSVGEGAGRVWYAPWSSGSAYGLMIQAGAKMTQMENRIVLARFKDGYGPVGAYFLHLKTYTQNCNGEEYESKWFPALTEMVGKEYLDTEGQHLSHKPIPTCLRNHAFISEVNAGRGPIHMVTMEAFQDPHLEEIGWHNFLGMTVGQAVLWAATDVNPKYENPELTTSEPYVMGSHATGCGAWCSGPEDVSPPEY…	ATGGCTGGAGAATTTGGTAATCCCGAAGTTGTCCAAGAGGACGTCGACGTCCTTCTGATCGGTGGTGGCATGGCATGCTGCGGCGCCGGTTACGAAATCATGCGCTGGGCCGACGCCGCCAAGGCGGAGCTGGGCATGGACCTCAAGATCAAGCTGGTCGACAAGGCCGCGATGGACCGTTCCGGCGCCGTGGCGCAGGGCCTGTCCGCGATCAACACCTACATCGGTTCCGAGCAGGATCCCGCCGACTATGCCCGCATGGTCTCCAACGACCTGATGGGCATCACCCGCGACGACCTGGCCTACGACCTGGGCCGCAACGTCGACGATTCGGTGCACCTGTTCGAAGAATGGGGCCTGCCGATCTGGAAAACCGACGAAAACGGCGAGCGCCACGAC…	MPTFVYMTRCDGCGYCVDICPSDIMHIDKVTRRAYNIEPNMCWECYSCVKACPMDAIDVRGYAEFAPLGHSVRVRRDEEKGVIAWRIKFRNGEKDMELLAPITTKPWGKHIPQLADVPAPSQAMRDSQLLFNEPKYIRLDEGDLHTLASNGLVMKEGVYY	ATGCCAACCTACGTTCGTACCGACAAGTGCGACGGCTGCAAAGGTCAGGACAAGACCGCTTGCATGTACATCTGCCCGCACGATCTGATGAAGCTGGACAAGGACGGTTCGGAAACTGGCCACGCCATGCGCGCCTTCAACCAGGAGCCCGAGCAGTGCTGGGAGTGCTATTCCTGCGTCAAGATCTGCCCGCAGCAAGCGATCGAAGCCCGTCACTACGCCGACGTCGTGCCTCTGGGTGGCATGGTGCAGCCCCTGCGCGGCTCCGACTCGATCATGTGGACCATCAAGTTCCGCAACGGCACGCTCAAGCGCTTCAAGTTCCCGATCCGCACGACGCCCGAAGGCTCGATCGATCCCTTCGGCGGCAAGCCCACGGCCAAGCTCGCCGACCTCACG…
NC_007404.1	Thiobacillus denitrificans ATCC 25259	MAGEFGNPEVVQEDVDVLLIGGGMACCGAGYEIMRWADAAKAELGMDLKIKLVDKAAMDRSGAVAQGLSAINTYIGSEQDPADYARMVSNDLMGITRDDLAYDLGRNVDDSVHLFEEWGLPIWKTDENGERHDGAQGLPALKDGGKPVRSGKWQIMINGESYKWIVAEATKKALGMDRIEERIFIVKLVNDKNDPSRIAGAVGFSTRDHKVVVYKAKAILLAAGGCVNIFRPRSVGEGTGRAWYPVWNAGSTYAMAAEAGAELTMMENRFVPARFKDGYGPVGAWFLLFKAQAVNAYGEVYMQKNKELLNDYPPYGQAAVPASCLRNHLMLKEMQEGRGPIYMDTVTALAKLRETLTPREVKHLEAEAWEDFLDMCVGQCGIWVGENIEPEKKNSELMP…	ATGGCTGGAGAATTTGGTAATCCCGAAGTTGTCCAAGAGGACGTCGACGTCCTTCTGATCGGTGGTGGCATGGCATGCTGCGGCGCCGGTTACGAAATCATGCGCTGGGCCGACGCCGCCAAGGCGGAGCTGGGCATGGACCTCAAGATCAAGCTGGTCGACAAGGCCGCGATGGACCGTTCCGGCGCCGTGGCGCAGGGCCTGTCCGCGATCAACACCTACATCGGTTCCGAGCAGGATCCCGCCGACTATGCCCGCATGGTCTCCAACGACCTGATGGGCATCACCCGCGACGACCTGGCCTACGACCTGGGCCGCAACGTCGACGATTCGGTGCACCTGTTCGAAGAATGGGGCCTGCCGATCTGGAAAACCGACGAAAACGGCGAGCGCCACGAC…	MPTYVRTDKCDGCKGQDKTACMYICPHDLMKLDKDGSETGHAMRAFNQEPEQCWECYSCVKICPQQAIEARHYADVVPLGGMVQPLRGSDSIMWTIKFRNGTLKRFKFPIRTTPEGSIDPFGGKPTAKLADLTATGFFTGSADGGITKGYRPGNPAELIRK	ATGCCAACCTACGTTCGTACCGACAAGTGCGACGGCTGCAAAGGTCAGGACAAGACCGCTTGCATGTACATCTGCCCGCACGATCTGATGAAGCTGGACAAGGACGGTTCGGAAACTGGCCACGCCATGCGCGCCTTCAACCAGGAGCCCGAGCAGTGCTGGGAGTGCTATTCCTGCGTCAAGATCTGCCCGCAGCAAGCGATCGAAGCCCGTCACTACGCCGACGTCGTGCCTCTGGGTGGCATGGTGCAGCCCCTGCGCGGCTCCGACTCGATCATGTGGACCATCAAGTTCCGCAACGGCACGCTCAAGCGCTTCAAGTTCCCGATCCGCACGACGCCCGAAGGCTCGATCGATCCCTTCGGCGGCAAGCCCACGGCCAAGCTCGCCGACCTCACG…
[truncated: 36 more rows]
